# Supplementary material for: Epac1-deficient mice have bleeding phenotype and thrombocytes with decreased GPIbβ expression
Source: Sci Rep. 2017 Aug 18;7:8725. doi: 10.1038/s41598-017-08975-y (PMC5562764; doi:10.1038/s41598-017-08975-y)
Supplement: Supplementary file 1 — Supplementary Dataset 1 [file 41598_2017_8975_MOESM1_ESM.xls]

## Sheet: S1_Plasma Peptides
																	Normalized abundance											Spectral counts
																	KO						CTR					KO						CTR
#	Fraction	Retention time (min)	Charge	m/z	Measured mass	Score	Sequence	Modifications	Accession	Description	Use in quantitation	Max fold change	Highest mean condition	Lowest mean condition	Anova	Maximum CV	KO1	KO2and7	KO3	KO4	KO5	KO6	CTR8	CTR9	CTR10	CTR12	CTR13	KO1	KO2and7	KO3	KO4	KO5	KO6	CTR8	CTR9	CTR10	CTR12	CTR13
379	1	94.4097	2	715.407	1428.8	100	IFTVDNNLLPVGK		P01027	CO3_MOUSE Complement C3 OS=Mus musculus GN=C3 PE=1 SV=3	TRUE	1.15086	CTR	KO	0.461313	27.4433	1.79962e+07	1.78244e+07	1.43969e+07	8.33129e+06	1.69066e+07	2.13496e+07	2.41238e+07	2.09502e+07	1.62093e+07	2.03199e+07	1.12377e+07	5	5	5	4	5	5	5	5	4	4	5
29433	1	94.4097	3	477.273	1428.8	86.2871	IFTVDNNLLPVGK		P01027	CO3_MOUSE Complement C3 OS=Mus musculus GN=C3 PE=1 SV=3	TRUE	1.28426	CTR	KO	0.577486	55.0671	22907.4	26123.3	20572.2	11675.4	17537.1	30926.1	50996.8	28015.8	18223.8	31000.7	10614.6	0	0	0	0	0	0	1	0	0	0	0
437	1	97.9597	2	686.416	1370.82	100	SSVAVPYVIVPLK		P01027	CO3_MOUSE Complement C3 OS=Mus musculus GN=C3 PE=1 SV=3	TRUE	1.14416	CTR	KO	0.463346	29.1705	1.68312e+07	1.6758e+07	1.32929e+07	7.43684e+06	1.61695e+07	2.04798e+07	2.20661e+07	1.97208e+07	1.53326e+07	1.88626e+07	1.07532e+07	3	3	4	3	4	4	4	4	4	4	2
22610	1	97.9597	3	457.946	1370.82	100	SSVAVPYVIVPLK		P01027	CO3_MOUSE Complement C3 OS=Mus musculus GN=C3 PE=1 SV=3	TRUE	1.03822	CTR	KO	0.848559	55.6541	74172	59847.3	27024.7	12838.5	27261.2	49314.2	73436.6	61814.3	29406.9	33240.8	18792.3	1	0	0	0	1	0	1	1	0	0	0
440	1	63.1669	2	646.819	1291.62	100	GICVADPYEIR		P01027	CO3_MOUSE Complement C3 OS=Mus musculus GN=C3 PE=1 SV=3	TRUE	1.17618	CTR	KO	0.388183	27.9482	9.66747e+06	1.03068e+07	7.97097e+06	4.74504e+06	1.01966e+07	1.22266e+07	1.33014e+07	1.23022e+07	9.83478e+06	1.20832e+07	6.49782e+06	2	2	2	0	2	2	2	2	2	2	2
450	1	83.4484	3	596.661	1786.96	100	SGIPIVTSPYQIHFTK		P01027	CO3_MOUSE Complement C3 OS=Mus musculus GN=C3 PE=1 SV=3	TRUE	1.15272	CTR	KO	0.388863	25.7911	1.44687e+07	1.64006e+07	1.40897e+07	8.73981e+06	1.64746e+07	2.0646e+07	2.172e+07	2.01424e+07	1.56596e+07	1.82826e+07	1.14367e+07	3	3	3	3	3	2	3	2	4	3	2
1527	1	83.4484	2	894.488	1786.96	100	SGIPIVTSPYQIHFTK		P01027	CO3_MOUSE Complement C3 OS=Mus musculus GN=C3 PE=1 SV=3	TRUE	1.16828	CTR	KO	0.468354	32.2675	6.72542e+06	7.37883e+06	5.29186e+06	2.68546e+06	6.75304e+06	8.41828e+06	1.00568e+07	8.49389e+06	6.41647e+06	7.12781e+06	4.1731e+06	3	3	3	2	3	3	3	2	2	3	3
490	1	44.8433	2	444.745	887.475	99.8654	IWDVVEK		P01027	CO3_MOUSE Complement C3 OS=Mus musculus GN=C3 PE=1 SV=3	TRUE	1.16479	CTR	KO	0.434601	27.7479	3.94666e+06	4.27702e+06	3.6447e+06	2.23291e+06	4.07737e+06	5.42387e+06	5.93187e+06	5.43769e+06	4.04686e+06	4.80273e+06	2.69084e+06	2	2	2	2	2	2	2	2	2	2	2
518	1	136.989	3	881.773	2642.3	100	FFKPAMPFDLMVFVTNPDGSPASK		P01027	CO3_MOUSE Complement C3 OS=Mus musculus GN=C3 PE=1 SV=3	TRUE	1.22826	CTR	KO	0.321399	30.2218	2.15316e+07	2.36481e+07	1.75212e+07	1.28226e+07	2.07125e+07	2.54448e+07	3.35958e+07	2.95719e+07	2.23624e+07	2.51942e+07	1.38223e+07	3	3	3	2	4	3	4	4	3	4	2
3584	1	137.032	2	1322.15	2642.29	100	FFKPAMPFDLMVFVTNPDGSPASK		P01027	CO3_MOUSE Complement C3 OS=Mus musculus GN=C3 PE=1 SV=3	TRUE	1.24286	CTR	KO	0.253973	26.3124	4.31565e+06	4.27611e+06	3.37296e+06	2.11528e+06	4.15346e+06	5.07678e+06	6.09888e+06	5.65091e+06	4.39459e+06	5.07275e+06	2.92567e+06	5	4	3	3	4	3	3	3	3	3	2
8658	1	137.032	4	661.581	2642.29	100	FFKPAMPFDLMVFVTNPDGSPASK		P01027	CO3_MOUSE Complement C3 OS=Mus musculus GN=C3 PE=1 SV=3	TRUE	1.22674	CTR	KO	0.554887	46.1346	486420	537307	218391	150367	285787	451269	707724	524067	374767	408877	161554	1	1	2	1	1	1	1	1	1	1	1
519	1	61.3936	2	685.87	1369.73	99.7308	TIYTPGSTVLYR		P01027	CO3_MOUSE Complement C3 OS=Mus musculus GN=C3 PE=1 SV=3	TRUE	1.14785	CTR	KO	0.440276	27.3949	1.13685e+07	1.23916e+07	1.02497e+07	6.32531e+06	1.25857e+07	1.5857e+07	1.67871e+07	1.48017e+07	1.2071e+07	1.40281e+07	8.10098e+06	4	4	3	1	3	1	4	3	2	3	1
531	1	65.0502	4	474.999	1895.97	100	MELKPGDNLNVNFHLR		P01027	CO3_MOUSE Complement C3 OS=Mus musculus GN=C3 PE=1 SV=3	TRUE	1.21108	CTR	KO	0.303906	26.8343	8.05754e+06	8.56679e+06	6.89543e+06	4.57817e+06	8.62335e+06	1.00095e+07	1.21102e+07	1.14352e+07	8.43724e+06	9.41538e+06	5.76439e+06	3	4	4	3	4	5	4	3	4	3	3
544	1	90.1108	2	614.345	1226.68	100	LLWENGNLLR		P01027	CO3_MOUSE Complement C3 OS=Mus musculus GN=C3 PE=1 SV=3	TRUE	1.19191	CTR	KO	0.440551	32.6046	8.63627e+06	8.9602e+06	7.73155e+06	5.80092e+06	8.8411e+06	1.19416e+07	1.41729e+07	1.26405e+07	9.20639e+06	1.00902e+07	5.45192e+06	2	2	2	3	2	2	3	3	2	2	2
547	1	102.567	2	943.967	1885.92	100	SELEEDIIPEEDIISR		P01027	CO3_MOUSE Complement C3 OS=Mus musculus GN=C3 PE=1 SV=3	TRUE	1.16994	CTR	KO	0.389514	27.2089	2.25434e+07	2.12384e+07	1.77616e+07	1.09117e+07	2.26891e+07	2.72127e+07	2.96211e+07	2.77037e+07	2.15115e+07	2.57643e+07	1.46913e+07	3	4	4	2	5	4	4	4	5	3	2
6887	1	102.545	3	629.647	1885.92	100	SELEEDIIPEEDIISR		P01027	CO3_MOUSE Complement C3 OS=Mus musculus GN=C3 PE=1 SV=3	TRUE	1.09069	CTR	KO	0.641157	28.1828	629533	601120	496846	260164	452091	589102	716143	693188	468526	527757	347329	2	1	2	1	1	1	1	1	1	1	1
557	1	63.878	3	596.964	1787.87	100	VELLHNPAFCSMATAK		P01027	CO3_MOUSE Complement C3 OS=Mus musculus GN=C3 PE=1 SV=3	TRUE	1.14362	CTR	KO	0.471222	28.4974	1.21362e+07	1.33895e+07	1.08058e+07	5.8704e+06	1.36295e+07	1.57761e+07	1.70689e+07	15911163	1.25897e+07	1.44547e+07	8.21864e+06	3	3	3	3	3	3	3	4	3	3	3
1799	1	63.8551	2	894.941	1787.87	100	VELLHNPAFCSMATAK		P01027	CO3_MOUSE Complement C3 OS=Mus musculus GN=C3 PE=1 SV=3	TRUE	1.21368	CTR	KO	0.414672	34.6433	5.78047e+06	6.42488e+06	4.16478e+06	1.97685e+06	5.66338e+06	6.69923e+06	8.43509e+06	7.30222e+06	5.77354e+06	6.30909e+06	3.23985e+06	3	3	3	2	4	3	3	3	4	3	2
577	1	128.207	3	886.781	2657.32	100	YLMWGLSSDLWGEKPNTSYIIGK		P01027	CO3_MOUSE Complement C3 OS=Mus musculus GN=C3 PE=1 SV=3	TRUE	1.09551	CTR	KO	0.725695	33.4132	1.24752e+07	1.41221e+07	1.44627e+07	1.13686e+07	1.40519e+07	1.94454e+07	2.24385e+07	1.94928e+07	1.32355e+07	1.39899e+07	9.28687e+06	4	4	3	3	3	2	4	3	3	4	3
2313	1	128.251	2	1329.67	2657.32	100	YLMWGLSSDLWGEKPNTSYIIGK		P01027	CO3_MOUSE Complement C3 OS=Mus musculus GN=C3 PE=1 SV=3	TRUE	1.16532	CTR	KO	0.414879	27.6757	4.30335e+06	5.09949e+06	5.06149e+06	3.08496e+06	5.40498e+06	6.96334e+06	7.61988e+06	7.00506e+06	5.20986e+06	5.70362e+06	3.51459e+06	2	1	2	1	2	2	2	1	2	3	2
595	1	112.388	2	642.327	1282.64	100	VMQDFFIDLR		P01027	CO3_MOUSE Complement C3 OS=Mus musculus GN=C3 PE=1 SV=3	TRUE	1.21631	CTR	KO	0.361022	29.9974	9.05743e+06	9.50817e+06	6.46022e+06	4.26679e+06	8.57801e+06	1.12021e+07	1.32893e+07	1.09548e+07	8.86058e+06	1.11079e+07	5.52685e+06	4	5	4	4	4	5	5	5	4	4	4
602	1	83.9241	2	756.415	1510.81	100	LVAYYTLIGASGQR		P01027	CO3_MOUSE Complement C3 OS=Mus musculus GN=C3 PE=1 SV=3	TRUE	1.17246	CTR	KO	0.386113	26.7072	1.3445e+07	1.46093e+07	1.15157e+07	7.04418e+06	1.3992e+07	1.7327e+07	1.91977e+07	1.74881e+07	1.36668e+07	1.64501e+07	9.34181e+06	4	4	3	3	4	4	4	4	4	4	3
2085	1	83.9689	3	504.612	1510.81	100	LVAYYTLIGASGQR		P01027	CO3_MOUSE Complement C3 OS=Mus musculus GN=C3 PE=1 SV=3	TRUE	1.11307	CTR	KO	0.556527	26.2715	1.60589e+06	1.64267e+06	1.42078e+06	908495	1.47973e+06	2.07059e+06	2.15482e+06	2.00358e+06	1.49165e+06	1.78222e+06	1.03465e+06	2	2	2	2	2	4	2	2	2	2	2
607	1	127.285	2	1064.04	2126.07	100	IILQGSPVVQMAEDAVDGER		P01027	CO3_MOUSE Complement C3 OS=Mus musculus GN=C3 PE=1 SV=3	TRUE	1.21013	CTR	KO	0.240595	23.8617	2.78235e+07	2.90447e+07	2.58353e+07	1.80567e+07	3.25053e+07	3.85265e+07	4.12243e+07	4.15264e+07	3.1195e+07	3.66056e+07	2.26902e+07	4	4	4	3	3	4	4	6	4	4	4
1512	1	127.262	3	709.697	2126.07	100	IILQGSPVVQMAEDAVDGER		P01027	CO3_MOUSE Complement C3 OS=Mus musculus GN=C3 PE=1 SV=3	TRUE	1.29611	CTR	KO	0.369929	45.141	7.10618e+06	6.52422e+06	3.60628e+06	2.26455e+06	4.46597e+06	4.73753e+06	1.04683e+07	7.30576e+06	4.90035e+06	5.14552e+06	3.18385e+06	4	3	3	2	4	3	4	3	4	3	2
9956	1	126.634	2	1063.09	2124.17	100	IILQGSPVVQMAEDAVDGER		P01027	CO3_MOUSE Complement C3 OS=Mus musculus GN=C3 PE=1 SV=3	FALSE	1.00896	CTR	KO	0.710513	37.9174	1.12253e+06	1.62012e+06	1.53695e+06	479670	1.66532e+06	1.99499e+06	1.26777e+06	1.39943e+06	1.26347e+06	1.40477e+06	1.74378e+06	0	0	0	0	0	1	0	0	0	0	0
610	1	86.4844	2	619.825	1237.63	99.8654	EYVLPSFEVR		P01027	CO3_MOUSE Complement C3 OS=Mus musculus GN=C3 PE=1 SV=3	TRUE	1.16835	CTR	KO	0.394957	29.5611	1.04444e+07	1.12886e+07	8.60842e+06	5.06597e+06	1.1129e+07	1.38575e+07	1.43602e+07	1.34312e+07	1.09201e+07	1.28854e+07	7.20414e+06	4	3	3	3	3	4	4	4	3	3	3
643	1	68.4008	2	721.896	1441.78	100	VVIEDGVGDAVLTR		P01027	CO3_MOUSE Complement C3 OS=Mus musculus GN=C3 PE=1 SV=3	TRUE	1.09451	CTR	KO	0.715113	31.5746	1.17138e+07	1.20116e+07	1.18258e+07	7.88189e+06	1.21422e+07	1.60053e+07	1.79903e+07	1.57936e+07	1.12859e+07	1.29066e+07	7.31181e+06	5	5	4	3	5	5	5	5	5	5	3
662	1	145.747	3	1068.55	3202.63	100	DILSSNNQHGILPLSWNIPELVNMGQWK		P01027	CO3_MOUSE Complement C3 OS=Mus musculus GN=C3 PE=1 SV=3	TRUE	1.20542	CTR	KO	0.317347	26.4377	2.14485e+07	2.26096e+07	1.804e+07	1.32939e+07	2.40781e+07	2.99765e+07	3.35504e+07	2.85679e+07	2.36355e+07	2.88493e+07	1.54277e+07	4	5	4	4	1	4	4	5	4	4	3
7234	1	145.702	4	801.665	3202.63	100	DILSSNNQHGILPLSWNIPELVNMGQWK		P01027	CO3_MOUSE Complement C3 OS=Mus musculus GN=C3 PE=1 SV=3	TRUE	1.23172	CTR	KO	0.486767	46.9486	1.11477e+06	1.11767e+06	564382	414223	658013	755216	1.65818e+06	1.04884e+06	770003	796075	473394	2	4	2	2	2	2	3	3	1	2	2
7617	1	145.725	2	1602.32	3202.63	100	DILSSNNQHGILPLSWNIPELVNMGQWK		P01027	CO3_MOUSE Complement C3 OS=Mus musculus GN=C3 PE=1 SV=3	TRUE	1.31863	CTR	KO	0.210018	29.9252	2.43546e+06	2.3545e+06	1587862	1.16451e+06	2.33104e+06	2.69001e+06	3.73747e+06	3.02646e+06	2.54094e+06	3.00415e+06	1.49637e+06	3	3	3	1	3	5	4	3	3	4	2
670	1	60.2891	2	597.797	1193.58	99.8654	YYTYLVMNK		P01027	CO3_MOUSE Complement C3 OS=Mus musculus GN=C3 PE=1 SV=3	FALSE	1.20837	CTR	KO	0.34249	30.1736	5.81023e+06	6.3446e+06	5.04378e+06	2.63048e+06	6.07814e+06	7.67514e+06	8.53471e+06	7.79154e+06	6.19358e+06	7.28239e+06	4.01429e+06	3	3	2	2	3	3	2	3	3	3	2
677	1	74.3619	4	646.821	2583.25	100	QKPDGVFQEDGPVIHQEMIGGFR		P01027	CO3_MOUSE Complement C3 OS=Mus musculus GN=C3 PE=1 SV=3	TRUE	1.15172	CTR	KO	0.382487	23.6045	11863145	1.15232e+07	1.05729e+07	7.32487e+06	1.22163e+07	1.48377e+07	1.63589e+07	1.47681e+07	1.17637e+07	1.42672e+07	8.43087e+06	4	2	4	3	4	5	4	5	4	3	2
1558	1	74.3842	3	862.092	2583.26	100	QKPDGVFQEDGPVIHQEMIGGFR		P01027	CO3_MOUSE Complement C3 OS=Mus musculus GN=C3 PE=1 SV=3	TRUE	1.20931	CTR	KO	0.361119	28.5064	7.18502e+06	6.71065e+06	5.36323e+06	3.02516e+06	6.51771e+06	7.98638e+06	9.7076e+06	8.54212e+06	6.55173e+06	8.00746e+06	4.26454e+06	2	3	3	2	4	2	2	3	3	2	2
7623	1	74.3163	2	1292.63	2583.25	99.5962	QKPDGVFQEDGPVIHQEMIGGFR		P01027	CO3_MOUSE Complement C3 OS=Mus musculus GN=C3 PE=1 SV=3	TRUE	1.21816	CTR	KO	0.360658	38.6486	2.0626e+06	1.76851e+06	1.29493e+06	456921	1.72997e+06	1.98812e+06	2.40992e+06	2.05059e+06	1.66376e+06	2.14508e+06	1.17243e+06	1	2	2	0	2	0	1	1	1	1	0
699	1	51.3672	3	585.985	1754.93	100	VLMEGVRPSNADALVGK		P01027	CO3_MOUSE Complement C3 OS=Mus musculus GN=C3 PE=1 SV=3	TRUE	1.13514	CTR	KO	0.532804	28.8625	8.04764e+06	8.63297e+06	7.77407e+06	5.06323e+06	8.94581e+06	1.14137e+07	1.22935e+07	1.14174e+07	8.28716e+06	9.76612e+06	5.41721e+06	3	4	4	2	4	3	3	3	4	3	4
2864	1	51.3672	2	878.474	1754.93	100	VLMEGVRPSNADALVGK		P01027	CO3_MOUSE Complement C3 OS=Mus musculus GN=C3 PE=1 SV=3	TRUE	1.10958	CTR	KO	0.693401	34.2466	2.40301e+06	2.6514e+06	2.32488e+06	1.40983e+06	2.755e+06	3.47935e+06	3.80327e+06	3.57013e+06	2.33588e+06	2.72485e+06	1.4573e+06	5	3	3	2	4	3	3	2	3	3	2
723	1	55.6134	2	842.369	1682.72	100	VYSYYNLEESCTR		P01027	CO3_MOUSE Complement C3 OS=Mus musculus GN=C3 PE=1 SV=3	TRUE	1.1732	CTR	KO	0.353984	25.8629	1.72793e+07	1.64397e+07	1.45067e+07	8.77477e+06	1.68953e+07	2.12048e+07	2.29158e+07	2.01326e+07	1.73084e+07	2.08781e+07	1.17414e+07	5	6	4	4	5	4	5	5	5	5	4
16732	1	55.6371	3	561.916	1682.73	99.7594	VYSYYNLEESCTR		P01027	CO3_MOUSE Complement C3 OS=Mus musculus GN=C3 PE=1 SV=3	TRUE	1.26259	CTR	KO	0.337314	39.3657	131676	154679	120206	86083.4	113743	156168	256120	183041	135763	139375	88031.8	0	0	1	1	0	0	1	0	0	0	0
737	1	36.461	2	622.853	1243.69	99.8654	GTLSVVAVYHAK		P01027	CO3_MOUSE Complement C3 OS=Mus musculus GN=C3 PE=1 SV=3	TRUE	1.12429	CTR	KO	0.483521	25.734	5.50384e+06	5.30933e+06	4.8792e+06	2.76982e+06	5.89049e+06	6.71326e+06	6.95108e+06	6.46061e+06	5.30227e+06	6.67984e+06	3.71203e+06	3	4	6	4	4	4	4	4	4	4	3
1247	1	36.461	3	415.572	1243.69	99.6792	GTLSVVAVYHAK		P01027	CO3_MOUSE Complement C3 OS=Mus musculus GN=C3 PE=1 SV=3	TRUE	1.10816	CTR	KO	0.529012	23.2441	1.63168e+06	1.62961e+06	1.48545e+06	928572	1.64057e+06	1.8125e+06	2.04927e+06	1.80423e+06	1.54292e+06	1.95853e+06	1.07477e+06	3	4	3	2	3	4	4	4	3	3	2
759	1	39.5037	5	538.65	2688.22	99.3197	TMEAHPYSTMHNSNNYLHLSVSR		P01027	CO3_MOUSE Complement C3 OS=Mus musculus GN=C3 PE=1 SV=3	TRUE	1.14629	CTR	KO	0.522042	32.6439	7.65355e+06	9.88993e+06	8.16673e+06	5.34132e+06	1.04367e+07	1.26495e+07	1.37137e+07	1.402e+07	8.84094e+06	8.81145e+06	6.32866e+06	0	0	0	0	0	0	0	1	0	0	0
930	1	39.5037	4	673.061	2688.21	100	TMEAHPYSTMHNSNNYLHLSVSR		P01027	CO3_MOUSE Complement C3 OS=Mus musculus GN=C3 PE=1 SV=3	TRUE	1.13743	CTR	KO	0.542596	31.5954	9.53614e+06	1.14644e+07	1.00695e+07	5.96293e+06	1.25575e+07	1.41579e+07	1.6312e+07	1.56456e+07	1.01788e+07	1.09929e+07	7.29495e+06	5	3	3	4	4	4	4	4	5	5	4
2446	1	39.5037	3	897.079	2688.22	100	TMEAHPYSTMHNSNNYLHLSVSR		P01027	CO3_MOUSE Complement C3 OS=Mus musculus GN=C3 PE=1 SV=3	TRUE	1.2384	CTR	KO	0.356666	33.9988	4.90097e+06	5.38191e+06	3.5872e+06	1.81255e+06	5.61639e+06	5.71446e+06	7.72425e+06	6.74722e+06	4.69088e+06	5.53301e+06	3.18252e+06	4	4	2	2	4	3	4	4	5	3	4
15616	1	39.4816	2	1345.11	2688.21	100	TMEAHPYSTMHNSNNYLHLSVSR		P01027	CO3_MOUSE Complement C3 OS=Mus musculus GN=C3 PE=1 SV=3	TRUE	1.26028	CTR	KO	0.458602	44.959	624062	782203	410867	136713	687299	678419	1.09723e+06	926660	518744	625124	318560	1	0	0	0	0	0	0	1	0	1	0
768	1	57.2954	2	865.923	1729.83	100	DICEGQVNSLPGSINK		P01027	CO3_MOUSE Complement C3 OS=Mus musculus GN=C3 PE=1 SV=3	TRUE	1.1538	CTR	KO	0.370714	28.5681	1.51205e+07	1.35035e+07	1.19383e+07	6.52317e+06	1.40868e+07	1.76372e+07	1.73753e+07	1.6267e+07	1.36788e+07	1.78748e+07	1.05796e+07	2	2	1	1	2	2	3	3	2	2	1
12075	1	57.2723	3	577.618	1729.83	91.259	DICEGQVNSLPGSINK		P01027	CO3_MOUSE Complement C3 OS=Mus musculus GN=C3 PE=1 SV=3	TRUE	1.33675	CTR	KO	0.362461	53.2449	172197	203253	136029	4032.13	142450	227649	301491	244025	173685	169206	98126.1	1	0	0	0	0	0	1	0	0	0	0
772	1	47.1329	2	441.745	881.475	97.039	AVLFNYR		P01027	CO3_MOUSE Complement C3 OS=Mus musculus GN=C3 PE=1 SV=3	TRUE	1.20895	CTR	KO	0.41431	52.3871	1.43594e+06	1.6126e+06	1.60436e+06	45772.4	1.63648e+06	2.35711e+06	2.44796e+06	2.11643e+06	1.50645e+06	1.68142e+06	1.00485e+06	1	1	2	0	1	1	2	2	1	1	1
779	1	149.849	2	1227.67	2453.33	100	EPGQDLVVLSLPITPEFIPSFR		P01027	CO3_MOUSE Complement C3 OS=Mus musculus GN=C3 PE=1 SV=3	TRUE	1.22512	CTR	KO	0.294608	31.0574	1.55404e+07	1.67094e+07	1.35834e+07	8.48862e+06	1.90499e+07	2.3275e+07	2.34008e+07	2.09498e+07	1.86148e+07	2.40261e+07	1.16782e+07	3	5	6	3	4	4	5	2	4	3	3
1700	1	149.826	3	818.783	2453.33	100	EPGQDLVVLSLPITPEFIPSFR		P01027	CO3_MOUSE Complement C3 OS=Mus musculus GN=C3 PE=1 SV=3	TRUE	1.09037	CTR	KO	0.752094	38.4223	4.67144e+06	4.84434e+06	2.90686e+06	2.04618e+06	2.93672e+06	4.19244e+06	6.23222e+06	3.95442e+06	3.23842e+06	4.08461e+06	2.11505e+06	3	3	2	3	2	3	3	3	3	4	3
789	1	68.0865	2	1065.49	2128.97	100	VDVPAADLSDQVPDTDSETR		P01027	CO3_MOUSE Complement C3 OS=Mus musculus GN=C3 PE=1 SV=3	TRUE	1.17629	CTR	KO	0.252257	20.4055	2.44319e+07	2.27666e+07	1.85238e+07	1.47557e+07	2.40855e+07	2.61273e+07	3.08164e+07	2.71332e+07	2.32793e+07	2.91435e+07	1.77363e+07	3	4	3	0	7	4	5	4	4	4	4
3078	1	68.0865	3	710.662	2128.96	100	VDVPAADLSDQVPDTDSETR		P01027	CO3_MOUSE Complement C3 OS=Mus musculus GN=C3 PE=1 SV=3	TRUE	1.0508	CTR	KO	0.771736	21.8364	2.99178e+06	2.55248e+06	2.55611e+06	2.58895e+06	2.30851e+06	2.64479e+06	3.43845e+06	3.0091e+06	2.60962e+06	2.82119e+06	1.81934e+06	2	2	0	2	1	0	2	1	1	1	0
791	1	39.1717	2	528.279	1054.54	99.7308	GYTQQLAFK		P01027	CO3_MOUSE Complement C3 OS=Mus musculus GN=C3 PE=1 SV=3	TRUE	1.14363	CTR	KO	0.462707	27.1038	2.48726e+06	2.8051e+06	2.48576e+06	1.62861e+06	2.77168e+06	3.6532e+06	4.01621e+06	3.48483e+06	2.69284e+06	3.0402e+06	1.85389e+06	2	2	2	2	2	2	2	2	2	2	2
849	1	25.3699	3	460.213	1377.62	99.599	AFIDCCNHITK		P01027	CO3_MOUSE Complement C3 OS=Mus musculus GN=C3 PE=1 SV=3	TRUE	1.36758	KO	CTR	0.712454	63.8826	580086	2.20549e+06	3.84381e+06	2.10254e+06	1.92481e+06	5.48711e+06	2.0341e+06	2.34055e+06	1.98804e+06	1.10394e+06	2.37063e+06	1	2	1	1	2	2	1	2	2	2	1
1618	1	25.3699	2	689.816	1377.62	100	AFIDCCNHITK		P01027	CO3_MOUSE Complement C3 OS=Mus musculus GN=C3 PE=1 SV=3	TRUE	1.31676	KO	CTR	0.690921	58.1921	519813	2.0827e+06	3.035e+06	1.78951e+06	1.50802e+06	4.17608e+06	1.8795e+06	2.13962e+06	1.58415e+06	803401	1.89094e+06	1	3	2	2	2	2	2	2	2	1	2
859	1	37.4031	2	464.285	926.556	91.3863	QPLTITVR		P01027	CO3_MOUSE Complement C3 OS=Mus musculus GN=C3 PE=1 SV=3	TRUE	1.11654	CTR	KO	0.569064	30.6594	1.96139e+06	3.04752e+06	3.13193e+06	1.70573e+06	2.68826e+06	4.02718e+06	4.09541e+06	3.98178e+06	2.81003e+06	2.57869e+06	1.94417e+06	0	0	0	0	0	0	1	0	0	0	1
860	1	82.8594	2	594.317	1186.62	100	DLELLASGVDR		P01027	CO3_MOUSE Complement C3 OS=Mus musculus GN=C3 PE=1 SV=3	TRUE	1.00626	CTR	KO	0.964929	23.6199	6.61116e+06	6.10854e+06	5.86658e+06	3.71629e+06	6.41036e+06	8.17747e+06	7.21732e+06	5.92444e+06	6.05786e+06	7.7635e+06	3.97126e+06	2	2	2	2	2	2	2	2	2	2	2
891	1	52.6604	2	546.292	1090.57	100	DSCIGTLVVK		P01027	CO3_MOUSE Complement C3 OS=Mus musculus GN=C3 PE=1 SV=3	TRUE	1.0708	CTR	KO	0.741581	28.2485	3.91915e+06	4.46603e+06	3.89499e+06	2.42111e+06	4.46925e+06	5.82644e+06	5.88411e+06	4.95576e+06	4.04786e+06	4.88801e+06	2.52985e+06	4	3	3	2	4	4	5	3	3	3	2
1014	1	28.2587	2	894.852	1787.69	100	CAEENCFMQQSQEK		P01027	CO3_MOUSE Complement C3 OS=Mus musculus GN=C3 PE=1 SV=3	TRUE	1.24471	CTR	KO	0.29099	28.0427	6.62017e+06	6.94905e+06	5.63696e+06	3.11652e+06	7.05143e+06	8.09013e+06	1.01975e+07	9.16652e+06	7.02649e+06	7.95085e+06	4.51857e+06	2	2	4	2	2	3	3	2	2	2	2
10095	1	28.2355	3	596.904	1787.69	100	CAEENCFMQQSQEK		P01027	CO3_MOUSE Complement C3 OS=Mus musculus GN=C3 PE=1 SV=3	TRUE	1.38102	CTR	KO	0.404161	51.8883	181992	174058	108320	70642.8	141633	158745	328083	255563	151914	152594	73258.1	0	0	0	0	0	0	1	1	0	0	0
1039	1	28.6471	3	493.898	1478.67	100	ISHTEEDCLTFK		P01027	CO3_MOUSE Complement C3 OS=Mus musculus GN=C3 PE=1 SV=3	TRUE	1.01993	KO	CTR	0.944386	28.6482	2.06277e+06	2.11574e+06	2.81702e+06	1.35139e+06	2.26671e+06	3.26934e+06	2.70408e+06	2.73097e+06	2.09697e+06	2.44246e+06	1.36859e+06	1	1	2	2	2	2	2	2	1	1	1
1616	1	28.6471	2	740.344	1478.67	100	ISHTEEDCLTFK		P01027	CO3_MOUSE Complement C3 OS=Mus musculus GN=C3 PE=1 SV=3	TRUE	1.06532	CTR	KO	0.701366	29.1892	2.40216e+06	2.33875e+06	2.63961e+06	1.17396e+06	2.49586e+06	3.3357e+06	3.07499e+06	3.03842e+06	2.37929e+06	2.75142e+06	1.52732e+06	2	2	2	2	2	2	2	3	2	2	1
1057	1	67.5336	2	432.754	863.494	99.5962	VMNIFLK		P01027	CO3_MOUSE Complement C3 OS=Mus musculus GN=C3 PE=1 SV=3	TRUE	1.13135	CTR	KO	0.661093	37.0431	1.44513e+06	1.48446e+06	1.47359e+06	1.03675e+06	1.52638e+06	2.23565e+06	2.51023e+06	2.24398e+06	1.3859e+06	1.60959e+06	925805	1	1	0	0	1	0	1	1	1	1	1
1147	1	66.8426	3	729.64	2185.9	100	DTWVEHWPEAEECQDQK		P01027	CO3_MOUSE Complement C3 OS=Mus musculus GN=C3 PE=1 SV=3	TRUE	1.08856	KO	CTR	0.543235	26.7547	5.1204e+06	5.35408e+06	7.1141e+06	7.53785e+06	6.22246e+06	9.00348e+06	7.66335e+06	7.43554e+06	5.92511e+06	6.34444e+06	3.52282e+06	2	2	2	3	2	3	3	3	2	3	2
1265	1	66.8426	2	1093.96	2185.9	100	DTWVEHWPEAEECQDQK		P01027	CO3_MOUSE Complement C3 OS=Mus musculus GN=C3 PE=1 SV=3	TRUE	1.15806	CTR	KO	0.471045	31.853	9.15478e+06	9.42589e+06	9.62274e+06	4.06506e+06	10315993	1.32104e+07	1.34688e+07	1.24417e+07	9.92988e+06	1.19236e+07	6.08098e+06	2	2	2	2	3	3	2	4	3	2	2
1201	1	76.8963	2	553.827	1105.64	99.8654	NTLIIYLEK		P01027	CO3_MOUSE Complement C3 OS=Mus musculus GN=C3 PE=1 SV=3	TRUE	1.06089	CTR	KO	0.700021	25.8732	4.11753e+06	3.83166e+06	3.75584e+06	2.11177e+06	4.10041e+06	5.19171e+06	4.71038e+06	4.23884e+06	3.98231e+06	4.93125e+06	2.56722e+06	3	3	3	3	2	2	3	3	2	3	2
1209	1	72.7691	2	599.312	1196.61	97.4428	QIFSAEFEVK		P01027	CO3_MOUSE Complement C3 OS=Mus musculus GN=C3 PE=1 SV=3	TRUE	1.19062	CTR	KO	0.384252	27.5445	6.47023e+06	6.78992e+06	5.24829e+06	3.34922e+06	6.47162e+06	7.98144e+06	9.27192e+06	8.18024e+06	6.58645e+06	7.89376e+06	4.09444e+06	4	4	5	4	4	5	6	4	4	6	3
1225	1	35.3925	2	474.755	947.496	99.8654	LEEPYLGK		P01027	CO3_MOUSE Complement C3 OS=Mus musculus GN=C3 PE=1 SV=3	TRUE	1.39233	KO	CTR	0.367979	50.0184	792361	1.76906e+06	2.65392e+06	1.6421e+06	1.4925e+06	3.63212e+06	1.5024e+06	1.46074e+06	1.51112e+06	1.21701e+06	1.48017e+06	3	3	3	3	2	3	2	2	2	2	2
1313	1	134.713	3	1115.19	3342.53	100	YYGGGYGSTQATFMVFQALAQYQTDVPDHK		P01027	CO3_MOUSE Complement C3 OS=Mus musculus GN=C3 PE=1 SV=3	TRUE	1.1026	KO	CTR	0.387168	18.8376	1.11537e+07	1.44111e+07	1.50552e+07	1.38346e+07	1.56044e+07	1.97877e+07	1.4059e+07	1.37233e+07	1.36969e+07	1.5495e+07	1.09309e+07	5	8	4	5	5	5	7	6	4	5	4
1327	1	88.0803	3	510.917	1529.73	100	DLNMDVSFHLPSR		P01027	CO3_MOUSE Complement C3 OS=Mus musculus GN=C3 PE=1 SV=3	TRUE	1.06091	KO	CTR	0.794378	28.6746	3.17924e+06	3.3817e+06	3.13682e+06	1.75673e+06	3.59541e+06	4.69068e+06	3.44018e+06	2.82129e+06	3.1625e+06	4.14621e+06	1.9359e+06	4	3	3	3	4	4	4	3	3	4	3
2407	1	88.1256	2	765.873	1529.73	100	DLNMDVSFHLPSR		P01027	CO3_MOUSE Complement C3 OS=Mus musculus GN=C3 PE=1 SV=3	TRUE	1.02176	CTR	KO	0.843133	32.1455	2.71275e+06	2.90072e+06	2.31172e+06	1.19654e+06	2.96557e+06	3.74832e+06	3.0853e+06	2.54932e+06	2.71076e+06	3.53945e+06	1.59867e+06	3	3	3	2	3	3	3	3	3	3	3
1411	1	141.496	3	1107.9	3320.67	100	AGEYIEASYMNLQRPYTVAIAGYALALMNK		P01027	CO3_MOUSE Complement C3 OS=Mus musculus GN=C3 PE=1 SV=3	TRUE	1.06068	CTR	KO	0.617452	18.5997	1.22432e+07	1.36867e+07	1.24099e+07	1.04855e+07	1.44588e+07	1.78374e+07	1.59286e+07	1.34631e+07	1.44484e+07	1.73859e+07	1.04774e+07	5	6	6	5	5	7	7	8	4	5	4
12498	1	141.474	2	1661.34	3320.67	100	AGEYIEASYMNLQRPYTVAIAGYALALMNK		P01027	CO3_MOUSE Complement C3 OS=Mus musculus GN=C3 PE=1 SV=3	TRUE	1.29195	CTR	KO	0.162226	26.1925	1.66225e+06	1.80099e+06	1.19245e+06	871782	1.83233e+06	1.79206e+06	2.5813e+06	1.95891e+06	1.77131e+06	2.25267e+06	1.28896e+06	2	3	2	0	4	4	1	3	2	3	2
1658	1	155.233	2	1436.72	2871.42	100	TELTNIELLDDFDEYTMTIQQVIK		P01027	CO3_MOUSE Complement C3 OS=Mus musculus GN=C3 PE=1 SV=3	TRUE	1.07973	CTR	KO	0.540708	21.6139	1.09168e+07	1.18979e+07	1.10711e+07	8.20528e+06	1.35387e+07	1.57861e+07	1.49392e+07	1.35438e+07	1.30259e+07	1.38088e+07	8.94053e+06	7	8	5	3	6	6	9	6	8	6	7
2229	1	155.21	3	958.144	2871.41	100	TELTNIELLDDFDEYTMTIQQVIK		P01027	CO3_MOUSE Complement C3 OS=Mus musculus GN=C3 PE=1 SV=3	TRUE	1.18512	CTR	KO	0.343309	26.5504	6.48403e+06	6.77109e+06	4.71096e+06	3.71815e+06	5.33536e+06	6.56712e+06	8.84424e+06	7.11487e+06	6.17726e+06	7.03164e+06	4.00218e+06	1	2	3	2	1	1	1	1	1	1	1
1662	1	73.1084	2	628.805	1255.6	100	NTMFLEICTK		P01027	CO3_MOUSE Complement C3 OS=Mus musculus GN=C3 PE=1 SV=3	TRUE	1.15084	CTR	KO	0.353757	24.4182	3.6829e+06	3.3479e+06	2.91397e+06	1.9148e+06	3.46142e+06	4.27119e+06	4.4716e+06	4.04125e+06	3.69917e+06	4.06595e+06	2.5115e+06	2	2	2	2	2	2	4	4	2	2	2
1885	1	51.6591	3	468.914	1403.72	99.8396	AAVFNHFISDGVK		P01027	CO3_MOUSE Complement C3 OS=Mus musculus GN=C3 PE=1 SV=3	TRUE	1.0683	KO	CTR	0.756033	31.1763	1.28631e+06	1.6638e+06	1.709e+06	980087	1.66601e+06	2.49445e+06	1.96948e+06	1.69564e+06	1.42346e+06	1.67296e+06	882728	1	2	3	2	3	4	2	2	2	1	2
3662	1	51.7053	2	702.867	1403.72	100	AAVFNHFISDGVK		P01027	CO3_MOUSE Complement C3 OS=Mus musculus GN=C3 PE=1 SV=3	TRUE	1.08613	KO	CTR	0.675267	28.7269	1.17513e+06	1.5106e+06	1.50298e+06	894825	1.57814e+06	2.14598e+06	1.79474e+06	1.4002e+06	1.22888e+06	1.46234e+06	871502	1	2	2	1	2	2	1	2	1	1	1
2434	1	131.018	3	733.406	2197.2	100	VFSLAANLIAIDSHVLCGAVK		P01027	CO3_MOUSE Complement C3 OS=Mus musculus GN=C3 PE=1 SV=3	TRUE	1.17612	KO	CTR	0.156241	22.1933	3.2505e+06	2.60394e+06	3.73704e+06	2.8537e+06	2.88324e+06	3.62597e+06	3.34767e+06	2.33133e+06	2.57525e+06	3.23062e+06	1.9451e+06	2	2	2	2	2	2	2	2	2	2	2
2457	1	68.5122	3	595.993	1784.96	100	VHQYFNVGLIQPGSVK		P01027	CO3_MOUSE Complement C3 OS=Mus musculus GN=C3 PE=1 SV=3	TRUE	1.0613	CTR	KO	0.805451	29.3747	4.20093e+06	4.21318e+06	5.15853e+06	3.22294e+06	4.662e+06	6.28701e+06	6.39869e+06	6.21804e+06	4.38866e+06	4.63126e+06	2.90104e+06	5	5	6	3	5	6	6	6	5	5	3
4022	1	68.5789	2	893.486	1784.96	100	VHQYFNVGLIQPGSVK		P01027	CO3_MOUSE Complement C3 OS=Mus musculus GN=C3 PE=1 SV=3	TRUE	1.1375	CTR	KO	0.5325	33.0648	3.97068e+06	3.70422e+06	3.84931e+06	1.5743e+06	4.13581e+06	5.44474e+06	5.79347e+06	5.18745e+06	3.81721e+06	4.22126e+06	2.47853e+06	3	3	4	2	3	4	4	3	3	4	3
2485	1	64.3043	2	565.796	1129.58	96.9044	DFDSVPPVVR		P01027	CO3_MOUSE Complement C3 OS=Mus musculus GN=C3 PE=1 SV=3	TRUE	1.12036	CTR	KO	0.467968	28.5386	5.35975e+06	5.64593e+06	4.80253e+06	2.85173e+06	5.86164e+06	7.52399e+06	6.97126e+06	6.29107e+06	5.82756e+06	6.92157e+06	3.90727e+06	5	7	6	7	6	7	6	6	7	6	5
3009	1	131.345	2	1307.15	2612.29	100	VEPTETFYYIDDPNGLEVSIIAK		P01027	CO3_MOUSE Complement C3 OS=Mus musculus GN=C3 PE=1 SV=3	TRUE	1.19235	CTR	KO	0.267248	22.9687	1.33939e+07	1.4296e+07	1.18591e+07	8.32397e+06	1.42591e+07	1.75097e+07	1.90805e+07	1.7533e+07	1.42595e+07	1.78285e+07	1.04324e+07	5	6	5	6	6	4	6	5	4	5	4
3457	1	33.6307	2	417.248	832.481	96.6353	LPYSVVR		P01027	CO3_MOUSE Complement C3 OS=Mus musculus GN=C3 PE=1 SV=3	TRUE	3.75767	KO	CTR	0.290799	96.9208	33219.2	164280	1.33126e+06	728732	103168	857812	132083	170279	121607	55878.8	233907	0	1	1	1	0	2	0	0	0	0	1
3598	1	176.511	3	974.185	2919.53	100	WEEPDQQLYNVEATSYALLALLLLK		P01027	CO3_MOUSE Complement C3 OS=Mus musculus GN=C3 PE=1 SV=3	TRUE	1.00165	KO	CTR	0.878299	37.2783	1.94021e+06	2.61319e+06	2.28275e+06	1.65626e+06	2.97119e+06	4.42199e+06	2.82912e+06	2.31108e+06	2.83005e+06	3.4124e+06	1.83349e+06	5	4	3	3	4	3	6	3	2	4	3
9331	1	176.511	2	1460.77	2919.53	100	WEEPDQQLYNVEATSYALLALLLLK		P01027	CO3_MOUSE Complement C3 OS=Mus musculus GN=C3 PE=1 SV=3	TRUE	1.01187	KO	CTR	0.983698	28.7184	1.41488e+06	1.79209e+06	1.75038e+06	1.4617e+06	2.05484e+06	2.89801e+06	1.93979e+06	1.67076e+06	1.99602e+06	2.36431e+06	1.39458e+06	2	6	4	2	4	2	3	6	6	4	4
18539	1	176.511	4	730.891	2919.53	100	WEEPDQQLYNVEATSYALLALLLLK		P01027	CO3_MOUSE Complement C3 OS=Mus musculus GN=C3 PE=1 SV=3	TRUE	1.04934	CTR	KO	0.603159	51.2649	108890	154945	125038	57294.1	174735	285948	177167	133260	166600	203282	112684	2	2	1	2	2	4	1	2	2	2	2
3813	1	78.577	2	673.354	1344.69	100	EVVADSVWVDVK		P01027	CO3_MOUSE Complement C3 OS=Mus musculus GN=C3 PE=1 SV=3	TRUE	1.01498	CTR	KO	0.955387	22.4177	3.50759e+06	3.77815e+06	3.79189e+06	2.66312e+06	3.91051e+06	4.87758e+06	4.7653e+06	4.23683e+06	3.52652e+06	4.0206e+06	2.50608e+06	7	7	8	9	9	9	6	6	7	5	6
4353	1	104.793	3	890.123	2667.35	99.2783	QPSSAYAAFNNRPPSTWLTAYVVK		P01027	CO3_MOUSE Complement C3 OS=Mus musculus GN=C3 PE=1 SV=3	TRUE	1.18958	KO	CTR	0.556399	38.4559	3.89324e+06	2.49479e+06	5.05367e+06	1.37553e+06	3.17021e+06	3.77743e+06	3.47798e+06	2.4049e+06	2.67023e+06	3.98763e+06	1.30503e+06	2	1	3	2	2	3	1	1	2	2	1
5294	1	25.3184	2	612.335	1222.66	99.8654	TVAIHTLDPEK		P01027	CO3_MOUSE Complement C3 OS=Mus musculus GN=C3 PE=1 SV=3	TRUE	5.16758	KO	CTR	0.119538	104.496	83505.2	154288	1.32963e+06	2.00228e+06	156605	762254	136445	154109	124205	115520	193554	1	2	3	4	2	2	2	1	1	1	2
8891	1	25.3435	3	408.559	1222.66	99.7594	TVAIHTLDPEK		P01027	CO3_MOUSE Complement C3 OS=Mus musculus GN=C3 PE=1 SV=3	TRUE	4.97281	KO	CTR	0.115402	100.653	25358.4	43296.7	391926	518613	44664.1	219734	41988.2	37230.3	33606.7	36589.2	58984.1	1	1	3	3	2	2	1	2	1	1	1
7069	1	84.2195	2	827.938	1653.86	100	YVTVVANFGETVVEK		P01027	CO3_MOUSE Complement C3 OS=Mus musculus GN=C3 PE=1 SV=3	TRUE	1.08742	KO	CTR	0.490536	18.8749	2.73573e+06	3.62186e+06	4.2211e+06	3.56106e+06	3.89619e+06	4.89374e+06	4.01035e+06	3.66694e+06	3.40734e+06	3.79313e+06	2.69415e+06	6	6	6	8	6	6	7	7	6	6	7
13142	1	88.1026	2	827.938	1653.86	100	YVTVVANFGETVVEK		P01027	CO3_MOUSE Complement C3 OS=Mus musculus GN=C3 PE=1 SV=3	TRUE	1.08357	CTR	KO	0.541812	25.575	1.69948e+06	2.03026e+06	1.69964e+06	1.09545e+06	1.92365e+06	2.51524e+06	2.35579e+06	2.12611e+06	1.83957e+06	2.17194e+06	1.40654e+06	6	11	9	7	8	9	9	5	7	8	4
8356	1	34.7809	4	677.06	2704.21	100	TMEAHPYSTMHNSNNYLHLSVSR	[2] oxidation of m	P01027	CO3_MOUSE Complement C3 OS=Mus musculus GN=C3 PE=1 SV=3	TRUE	1.13366	CTR	KO	0.505639	26.5951	522228	548520	437164	272937	601246	647279	710082	671678	518051	623937	338165	1	1	1	1	1	1	1	1	1	1	0
9803	1	34.7809	5	541.85	2704.21	98.6395	TMEAHPYSTMHNSNNYLHLSVSR	[2] oxidation of m	P01027	CO3_MOUSE Complement C3 OS=Mus musculus GN=C3 PE=1 SV=3	TRUE	1.10783	CTR	KO	0.547492	34.0745	231569	325646	206605	132453	318212	375213	355948	334265	264321	333612	179445	0	1	1	1	0	0	1	1	1	1	0
19983	1	34.7584	3	902.411	2704.21	100	TMEAHPYSTMHNSNNYLHLSVSR	[2] oxidation of m	P01027	CO3_MOUSE Complement C3 OS=Mus musculus GN=C3 PE=1 SV=3	TRUE	1.10343	CTR	KO	0.621632	37.3488	246538	243941	175870	59742.6	246592	250598	278533	266511	196278	267338	116173	1	2	2	0	2	2	1	1	1	1	0
9122	1	153.86	2	1346.63	2691.25	100	YLGDVDATMSILDISMMTGFAPDTK		P01027	CO3_MOUSE Complement C3 OS=Mus musculus GN=C3 PE=1 SV=3	TRUE	1.02025	CTR	KO	0.786002	12.8123	3.69867e+06	3.77403e+06	3.74409e+06	3.6192e+06	4.31088e+06	4.93505e+06	4.28439e+06	4.06245e+06	4.07132e+06	4.69405e+06	3.3624e+06	4	7	4	5	6	10	9	10	7	9	4
15943	1	153.726	3	898.091	2691.25	100	YLGDVDATMSILDISMMTGFAPDTK		P01027	CO3_MOUSE Complement C3 OS=Mus musculus GN=C3 PE=1 SV=3	TRUE	1.02241	KO	CTR	0.721486	20.0398	883706	988362	841275	768612	799057	958782	1.1146e+06	859874	808278	851204	636844	3	4	4	1	1	2	4	4	2	2	1
9803	1	34.7809	5	541.85	2704.21	97.2789	TMEAHPYSTMHNSNNYLHLSVSR	[10] oxidation of m	P01027	CO3_MOUSE Complement C3 OS=Mus musculus GN=C3 PE=1 SV=3	TRUE	1.10783	CTR	KO	0.547492	34.0745	231569	325646	206605	132453	318212	375213	355948	334265	264321	333612	179445	0	0	0	0	0	1	0	0	0	0	1
11209	1	32.7519	4	677.06	2704.21	100	TMEAHPYSTMHNSNNYLHLSVSR	[10] oxidation of m	P01027	CO3_MOUSE Complement C3 OS=Mus musculus GN=C3 PE=1 SV=3	TRUE	1.18952	CTR	KO	0.364634	30.4664	522610	513449	407316	232514	613336	631748	664049	666798	514256	696044	354328	3	2	2	2	2	3	3	2	2	2	1
9832	1	96.9213	2	650.324	1298.63	99.8654	VMQDFFIDLR	[2] oxidation of m	P01027	CO3_MOUSE Complement C3 OS=Mus musculus GN=C3 PE=1 SV=3	TRUE	1.02987	CTR	KO	0.935058	26.4694	254256	228151	243808	135870	239916	275080	278861	257982	256595	262830	125573	0	0	1	1	1	1	1	1	1	0	0
10252	1	133.431	3	1066.21	3195.62	100	LESEETIVLEAHDAQGDIPVTVTVQDFLK		P01027	CO3_MOUSE Complement C3 OS=Mus musculus GN=C3 PE=1 SV=3	TRUE	1.3201	KO	CTR	0.118794	25.1995	1.03973e+06	1.44999e+06	2.10243e+06	1.96718e+06	1.57466e+06	2.12606e+06	1.3968e+06	1.4854e+06	1.32353e+06	1.4091e+06	862010	1	2	3	4	2	3	1	2	1	1	0
10948	1	45.9234	3	602.295	1803.86	100	VELLHNPAFCSMATAK	[12] oxidation of m	P01027	CO3_MOUSE Complement C3 OS=Mus musculus GN=C3 PE=1 SV=3	TRUE	1.2095	CTR	KO	0.458543	38.6194	210046	237654	257668	112821	247794	308683	421431	347980	201206	254896	160038	1	1	2	2	1	1	2	1	1	1	1
29352	1	45.9666	2	902.939	1803.86	100	VELLHNPAFCSMATAK	[12] oxidation of m	P01027	CO3_MOUSE Complement C3 OS=Mus musculus GN=C3 PE=1 SV=3	TRUE	1.35332	CTR	KO	0.298025	41.4677	77048.9	86146	61577.8	18388.1	54374.4	92150.1	127883	114574	73426.2	79490.3	44100.1	0	0	0	0	0	1	0	1	1	0	0
12021	1	119.907	3	892.114	2673.32	100	YLMWGLSSDLWGEKPNTSYIIGK	[3] oxidation of m	P01027	CO3_MOUSE Complement C3 OS=Mus musculus GN=C3 PE=1 SV=3	TRUE	1.1045	CTR	KO	0.607276	26.5178	659693	651507	622063	348516	673637	846759	877302	745929	658249	816368	401734	1	1	2	1	2	1	1	1	1	1	1
12435	1	105.112	2	797.476	1592.94	100	TVVILIETPDGIPVK		P01027	CO3_MOUSE Complement C3 OS=Mus musculus GN=C3 PE=1 SV=3	TRUE	1.11034	KO	CTR	0.653156	29.7981	913424	1.02056e+06	989943	550454	1.19307e+06	1.46919e+06	1.03872e+06	901036	867275	1.13518e+06	663461	0	1	1	2	0	0	1	1	0	0	0
14596	1	22.605	2	588.308	1174.6	99.5962	LITQGENCIK		P01027	CO3_MOUSE Complement C3 OS=Mus musculus GN=C3 PE=1 SV=3	TRUE	1.12165	CTR	KO	0.488967	25.6452	63906.1	80922.5	73184.9	65213.8	84690.1	119479	110742	114475	74401	95706	60250.2	1	1	1	1	1	1	1	1	1	1	1
15202	1	128.708	4	1120.52	4478.04	94.0658	YYGGGYGSTQATFMVFQALAQYQTDVPDHK	[14] oxidation of m	P01027	CO3_MOUSE Complement C3 OS=Mus musculus GN=C3 PE=1 SV=3	TRUE	1.13837	CTR	KO	0.35887	21.0187	2.55827e+06	2.7989e+06	2.50408e+06	1.49861e+06	2.78807e+06	2.56091e+06	2.28579e+06	2.13094e+06	3.03367e+06	3.56954e+06	2.93354e+06	0	1	0	0	0	0	0	0	0	0	0
16781	1	123.884	2	967.491	1932.97	100	AVMVSFQSGYLFIQTDK		P01027	CO3_MOUSE Complement C3 OS=Mus musculus GN=C3 PE=1 SV=3	TRUE	1.0271	KO	CTR	0.860532	17.6097	2.4144e+06	2.98779e+06	3.41932e+06	2.66649e+06	3.19595e+06	3.94437e+06	3.19849e+06	3.10007e+06	2.91129e+06	3.04825e+06	2.85592e+06	2	3	10	5	6	8	4	5	5	3	0
40486	1	120.462	2	967.491	1932.97	100	AVMVSFQSGYLFIQTDK		P01027	CO3_MOUSE Complement C3 OS=Mus musculus GN=C3 PE=1 SV=3	TRUE	1.33845	KO	CTR	0.534269	59.6955	60165.4	119843	149724	327777	105585	165263	86758.8	125501	118704	113705	133336	0	0	0	1	0	0	0	0	0	0	0
18163	1	126.564	3	887.104	2658.29	98.0754	FFKPAMPFDLMVFVTNPDGSPASK	[11] oxidation of m	P01027	CO3_MOUSE Complement C3 OS=Mus musculus GN=C3 PE=1 SV=3	TRUE	1.19602	CTR	KO	0.215149	23.7195	701215	663886	628784	316593	668791	658846	860602	818691	657825	702981	585960	3	1	1	0	0	0	1	1	0	0	0
19198	1	153.904	2	1444.71	2887.4	100	TELTNIELLDDFDEYTMTIQQVIK	[17] oxidation of m	P01027	CO3_MOUSE Complement C3 OS=Mus musculus GN=C3 PE=1 SV=3	TRUE	1.03111	KO	CTR	0.770745	15.7302	784446	855124	913737	738193	1.05358e+06	1.09091e+06	939230	903345	892262	942002	716466	0	1	2	0	3	3	2	1	1	1	0
21331	1	153.814	3	963.478	2887.41	98.6367	TELTNIELLDDFDEYTMTIQQVIK	[17] oxidation of m	P01027	CO3_MOUSE Complement C3 OS=Mus musculus GN=C3 PE=1 SV=3	TRUE	1.00798	CTR	KO	0.890499	12.0844	727824	795889	770484	620844	692921	884093	813850	837873	734303	745088	642141	0	1	0	0	0	0	0	0	0	0	0
19454	1	36.1192	3	591.317	1770.93	99.7594	VLMEGVRPSNADALVGK	[3] oxidation of m	P01027	CO3_MOUSE Complement C3 OS=Mus musculus GN=C3 PE=1 SV=3	TRUE	1.02957	KO	CTR	0.829273	22.2088	96475	94106	137817	90968.1	119836	152044	129331	126153	108625	123481	71904	1	1	0	0	0	1	1	1	0	1	0
19911	1	45.7407	2	440.751	879.488	96.9044	VMNIFLK	[2] oxidation of m	P01027	CO3_MOUSE Complement C3 OS=Mus musculus GN=C3 PE=1 SV=3	TRUE	1.30868	CTR	KO	0.80882	67.5978	11545.8	22433.9	30100.1	24023.3	20957.4	37477.4	51675.1	57105.8	26639.3	16471.2	7918.51	0	0	1	1	0	0	1	1	0	0	0
21216	1	129.269	3	887.109	2658.3	97.6744	FFKPAMPFDLMVFVTNPDGSPASK	[6] oxidation of m	P01027	CO3_MOUSE Complement C3 OS=Mus musculus GN=C3 PE=1 SV=3	TRUE	1.13971	CTR	KO	0.540836	31.2734	402815	396534	438161	187725	431107	465240	624506	516602	374652	427337	261837	0	0	0	0	0	0	1	1	0	1	0
21304	1	20.1583	3	484.251	1449.73	99.9198	DNHLAPGQQTTLR		P01027	CO3_MOUSE Complement C3 OS=Mus musculus GN=C3 PE=1 SV=3	TRUE	1.00651	CTR	KO	0.914299	31.4624	20905.9	26661.7	27957.5	26392.2	27524.9	39338.8	36930.9	37679.3	22168	27272.5	17516	1	1	0	1	1	0	1	1	0	1	0
34266	1	20.1344	2	725.873	1449.73	86.0027	DNHLAPGQQTTLR		P01027	CO3_MOUSE Complement C3 OS=Mus musculus GN=C3 PE=1 SV=3	TRUE	1.07368	KO	CTR	0.516766	46.7102	16737.4	26117	21274	18589.9	22202.3	28621.6	31196.5	28840.9	17913.9	18659.6	7037.58	0	0	0	0	1	0	0	0	0	0	0
24696	1	125.737	3	764.724	2291.15	100	SLYVSVTVILHSGSDMVEAER		P01027	CO3_MOUSE Complement C3 OS=Mus musculus GN=C3 PE=1 SV=3	TRUE	1.0846	KO	CTR	0.337288	16.8443	822786	923489	1.05945e+06	1.02954e+06	844749	1.08231e+06	1.10103e+06	972175	788765	830278	735131	0	1	2	2	0	0	1	0	0	1	0
120273	1	179.255	3	764.725	2291.15	99.6792	SLYVSVTVILHSGSDMVEAER		P01027	CO3_MOUSE Complement C3 OS=Mus musculus GN=C3 PE=1 SV=3	TRUE	1.01479	CTR	KO	0.856742	12.9915	230386	279644	270661	209415	267060	291584	295901	298501	248579	246238	220501	0	1	0	0	2	1	0	0	0	0	0
25055	1	126.402	2	1095.96	2189.91	100	QCEELGAFTESMVVYGCPN		P01027	CO3_MOUSE Complement C3 OS=Mus musculus GN=C3 PE=1 SV=3	TRUE	1.06181	CTR	KO	0.529099	15.5725	794688	743082	1.02332e+06	828215	833582	980957	1.00748e+06	1.09351e+06	870771	917976	714855	0	0	0	2	0	1	0	0	0	0	0
25505	1	24.1223	3	333.198	996.572	93.0233	ISLAHSLTR		P01027	CO3_MOUSE Complement C3 OS=Mus musculus GN=C3 PE=1 SV=3	TRUE	1.041	KO	CTR	0.725072	30.0094	8836.26	12982.5	13167.8	14417.7	11615	17028.5	15706.1	17030.8	10457.6	11211.8	8071.89	1	1	0	1	1	0	0	0	0	1	0
86975	1	24.0969	2	499.293	996.572	95.1548	ISLAHSLTR		P01027	CO3_MOUSE Complement C3 OS=Mus musculus GN=C3 PE=1 SV=3	TRUE	1.12171	CTR	KO	0.556811	47.671	5210.76	7032.86	7974.49	1156.27	5650.42	9657.25	9579.89	9823.8	5109.47	5428.26	4347.45	0	0	0	0	1	0	1	0	0	0	0
26223	1	98.1868	2	760.366	1518.72	99.4616	NYAGVFMDAGLAFK	[7] oxidation of m	P01027	CO3_MOUSE Complement C3 OS=Mus musculus GN=C3 PE=1 SV=3	TRUE	1.22255	CTR	KO	0.236355	31.5115	253507	281407	267853	107575	266522	352626	352888	298061	292801	368039	246438	0	0	0	1	0	0	0	0	0	0	0
32343	1	20.2585	2	558.324	1114.63	100	VLVVTQGSNAK		P01027	CO3_MOUSE Complement C3 OS=Mus musculus GN=C3 PE=1 SV=3	TRUE	1.11683	CTR	KO	0.70203	38.1426	13008.9	12555.2	11656.9	5850.16	13118.8	20236.2	19229.7	19018.3	10604.5	15473.5	6803.38	1	0	0	0	0	1	1	1	1	1	0
33739	1	38.446	2	388.737	775.459	97.039	GVFVLNK		P01027	CO3_MOUSE Complement C3 OS=Mus musculus GN=C3 PE=1 SV=3	TRUE	Infinity	KO	CTR	0.389283	244.949	0	0	0	113690	0	0	0	0	0	0	0	0	0	0	1	0	0	0	0	0	0	0
34496	1	155.787	3	973.535	2917.58	100	EADVSLTAFVLIALQEAR		P01027	CO3_MOUSE Complement C3 OS=Mus musculus GN=C3 PE=1 SV=3	TRUE	1.02878	CTR	KO	0.654328	40.2598	52992.9	53342.5	60857.3	122894	58450	57339.9	71115	84740.6	63503.1	68547.6	60057	0	0	0	1	0	0	0	0	0	0	0
46805	1	160.445	3	649.359	1945.06	99.7594	EADVSLTAFVLIALQEAR		P01027	CO3_MOUSE Complement C3 OS=Mus musculus GN=C3 PE=1 SV=3	TRUE	1.01096	CTR	KO	0.980074	24.8327	303814	307951	332458	251033	219423	299030	395093	324695	247451	262336	214172	0	1	0	0	0	0	1	0	0	0	0
58385	1	158.111	3	649.359	1945.06	99.8396	EADVSLTAFVLIALQEAR		P01027	CO3_MOUSE Complement C3 OS=Mus musculus GN=C3 PE=1 SV=3	TRUE	1.18349	KO	CTR	0.360703	30.2867	77127.9	110339	136566	158833	77543.8	94416	97422.5	107698	90671.1	83676.2	81616.6	0	0	2	1	0	0	0	0	0	0	0
68811	1	158.885	3	649.359	1945.06	99.8396	EADVSLTAFVLIALQEAR		P01027	CO3_MOUSE Complement C3 OS=Mus musculus GN=C3 PE=1 SV=3	TRUE	1.003	CTR	KO	0.987609	14.3536	54936	61222.3	63209.8	62654.3	45262.5	52679.8	63345.9	65515.3	50663.7	58209.2	46421	0	0	0	0	0	0	0	1	0	0	0
97628	1	166.174	3	973.535	2917.58	100	EADVSLTAFVLIALQEAR		P01027	CO3_MOUSE Complement C3 OS=Mus musculus GN=C3 PE=1 SV=3	TRUE	1.18749	KO	CTR	0.296324	25.0719	88605.2	74978.4	118059	149322	118842	140744	71660.4	96699.8	97535.1	113648	105058	0	0	0	0	0	1	0	0	0	0	0
36533	1	18.6958	2	556.315	1110.61	99.3271	TVLTGASGHLR		P01027	CO3_MOUSE Complement C3 OS=Mus musculus GN=C3 PE=1 SV=3	TRUE	1.04473	CTR	KO	0.780079	52.2431	8072.14	8589.78	8357.25	7154.34	7975.88	13480	14467.5	13738.7	6639.9	8996.62	2847.62	0	0	0	0	0	0	1	0	0	0	0
37467	1	23.4877	2	440.754	879.493	97.3082	DHVLGLAR		P01027	CO3_MOUSE Complement C3 OS=Mus musculus GN=C3 PE=1 SV=3	TRUE	1.22983	CTR	KO	0.395029	35.8876	7978.9	8090.06	8587.88	4191.75	12342.5	12500.8	14700	15430.1	9258.02	9524.08	6114.55	1	0	1	0	1	1	1	1	1	1	1
47455	1	18.1772	3	390.228	1167.66	99.8396	VSIRPAPETAK		P01027	CO3_MOUSE Complement C3 OS=Mus musculus GN=C3 PE=1 SV=3	TRUE	1.1446	CTR	KO	0.458818	29.8656	3313.37	3165.66	3112.49	2130.86	3409.14	5239.93	4983.17	4705.86	2959.68	4229.35	2552.94	1	0	0	0	0	0	1	1	1	1	0
251868	1	17.6351	3	364.818	1091.43	98.6367	LCHSEMCR		P01027	CO3_MOUSE Complement C3 OS=Mus musculus GN=C3 PE=1 SV=3	TRUE	1.36439	CTR	KO	0.16174	29.9772	1065.61	950.587	945.591	567.982	1186	1451.49	1660.38	1864.38	1312.67	1419.34	755.365	1	0	0	0	0	0	1	1	0	0	0
232	2	98.1695	2	686.416	1370.82	100	SSVAVPYVIVPLK		P01027	CO3_MOUSE Complement C3 OS=Mus musculus GN=C3 PE=1 SV=3	TRUE	1.03011	KO	CTR	0.712589	39.4528	1.69699e+07	1.62196e+07	1.57715e+07	9.85963e+06	1.16623e+07	1.53836e+07	2.23064e+07	1.66099e+07	1.04547e+07	1.05889e+07	9.504e+06	4	4	4	4	4	4	4	4	4	4	4
9459	2	98.1695	3	457.946	1370.82	100	SSVAVPYVIVPLK		P01027	CO3_MOUSE Complement C3 OS=Mus musculus GN=C3 PE=1 SV=3	TRUE	1.04199	CTR	KO	0.97997	60.3348	150321	91376.1	148982	97284.1	35305.4	59297.7	187640	133325	91996.3	59105	33792.3	2	1	2	1	1	1	2	2	1	1	0
241	2	84.8679	3	596.661	1786.96	100	SGIPIVTSPYQIHFTK		P01027	CO3_MOUSE Complement C3 OS=Mus musculus GN=C3 PE=1 SV=3	TRUE	1.06316	KO	CTR	0.582712	29.7845	1.89776e+07	1.80108e+07	1.98161e+07	1.26276e+07	1.42184e+07	1.89338e+07	2.27179e+07	1.93885e+07	1.37648e+07	1.33524e+07	1.11849e+07	3	3	3	3	3	3	3	3	3	3	2
848	2	84.8	2	894.488	1786.96	100	SGIPIVTSPYQIHFTK		P01027	CO3_MOUSE Complement C3 OS=Mus musculus GN=C3 PE=1 SV=3	TRUE	1.15063	KO	CTR	0.36823	27.2589	9.98544e+06	9.7941e+06	11591633	6.21992e+06	7.20725e+06	1.06923e+07	1.11792e+07	9.36451e+06	7.14277e+06	6.69084e+06	5.8112e+06	2	2	2	2	2	2	3	2	2	2	2
267	2	45.7551	2	444.745	887.474	99.9024	IWDVVEK		P01027	CO3_MOUSE Complement C3 OS=Mus musculus GN=C3 PE=1 SV=3	TRUE	1.05005	KO	CTR	0.590943	37.7872	6.40568e+06	4.9897e+06	5.17576e+06	4.10861e+06	4.26216e+06	5.5093e+06	7.33649e+06	6.09938e+06	4.14545e+06	3.64782e+06	2.93725e+06	3	3	2	3	2	3	4	3	2	3	3
270	2	25.5752	3	460.213	1377.62	99.7755	AFIDCCNHITK		P01027	CO3_MOUSE Complement C3 OS=Mus musculus GN=C3 PE=1 SV=3	TRUE	1.17864	CTR	KO	0.582141	41.5478	7.35524e+06	2.68529e+06	6.4931e+06	5.27205e+06	4.57705e+06	3.65985e+06	8.74278e+06	7.98698e+06	5.54573e+06	4.34241e+06	2.88998e+06	2	3	2	2	3	3	3	2	1	1	3
477	2	25.5752	2	689.815	1377.62	100	AFIDCCNHITK		P01027	CO3_MOUSE Complement C3 OS=Mus musculus GN=C3 PE=1 SV=3	TRUE	1.17165	CTR	KO	0.626964	45.0248	7.55295e+06	2.50351e+06	6.45414e+06	4.75806e+06	4.71936e+06	3.87772e+06	8.93316e+06	8.14562e+06	5.32431e+06	3.77537e+06	2.98184e+06	3	2	3	3	3	3	3	3	3	3	3
299	2	128.666	3	886.781	2657.32	100	YLMWGLSSDLWGEKPNTSYIIGK		P01027	CO3_MOUSE Complement C3 OS=Mus musculus GN=C3 PE=1 SV=3	TRUE	1.20995	KO	CTR	0.272591	28.4763	1.59525e+07	2.49615e+07	2.70508e+07	1.4251e+07	1.7916e+07	2.38893e+07	2.32932e+07	2.07109e+07	1.61028e+07	1.3832e+07	1.1479e+07	4	4	4	4	4	5	4	4	4	3	2
1850	2	128.666	2	1329.67	2657.32	100	YLMWGLSSDLWGEKPNTSYIIGK		P01027	CO3_MOUSE Complement C3 OS=Mus musculus GN=C3 PE=1 SV=3	TRUE	1.34871	KO	CTR	0.135555	30.7023	3.58585e+06	7.04606e+06	7.72396e+06	3.93272e+06	5.07431e+06	6.92488e+06	4.65545e+06	4.05382e+06	4.76597e+06	4.6006e+06	3.10974e+06	1	1	1	0	0	1	2	2	0	0	1
302	2	66.1181	4	474.999	1895.97	100	MELKPGDNLNVNFHLR		P01027	CO3_MOUSE Complement C3 OS=Mus musculus GN=C3 PE=1 SV=3	TRUE	1.06273	KO	CTR	0.59742	35.9235	9.8886e+06	1.0904e+07	1.16984e+07	6.88975e+06	7.81156e+06	1.0774e+07	1.30556e+07	1.19842e+07	7.79178e+06	7.15624e+06	5.46607e+06	4	5	5	4	4	4	4	4	4	4	4
577	2	66.0943	3	632.996	1895.97	100	MELKPGDNLNVNFHLR		P01027	CO3_MOUSE Complement C3 OS=Mus musculus GN=C3 PE=1 SV=3	TRUE	1.12132	KO	CTR	0.420154	32.8509	7.5476e+06	8.47492e+06	8.96902e+06	5.18853e+06	6.315e+06	8.72273e+06	9.45926e+06	8.62682e+06	5.83649e+06	5.34997e+06	4.33211e+06	3	3	3	3	3	3	3	3	3	3	3
3363	2	66.0943	2	948.99	1895.97	100	MELKPGDNLNVNFHLR		P01027	CO3_MOUSE Complement C3 OS=Mus musculus GN=C3 PE=1 SV=3	TRUE	1.07958	KO	CTR	0.593228	43.9053	1.76921e+06	1.99912e+06	2.31308e+06	1.1845e+06	1.21278e+06	2.11264e+06	2.49081e+06	2.28215e+06	1.44458e+06	1.06043e+06	897520	2	2	2	2	2	2	3	2	2	2	4
316	2	52.5878	3	585.985	1754.93	100	VLMEGVRPSNADALVGK		P01027	CO3_MOUSE Complement C3 OS=Mus musculus GN=C3 PE=1 SV=3	TRUE	1.01547	KO	CTR	0.723098	44.508	1.02425e+07	9.63008e+06	1.13689e+07	6.43397e+06	7.15486e+06	9.23849e+06	1.4553e+07	1.11107e+07	7.80429e+06	5.98809e+06	4.91485e+06	2	1	1	2	2	2	2	2	2	2	2
1560	2	52.5878	2	878.474	1754.93	100	VLMEGVRPSNADALVGK		P01027	CO3_MOUSE Complement C3 OS=Mus musculus GN=C3 PE=1 SV=3	TRUE	1.07786	KO	CTR	0.566467	43.8382	3.18908e+06	3.53465e+06	3.81994e+06	1.97525e+06	2.46491e+06	3.5608e+06	4.6436e+06	3.63328e+06	2.55325e+06	1.74792e+06	1.75949e+06	2	2	2	2	2	2	2	2	2	2	2
318	2	91.3902	2	614.346	1226.68	100	LLWENGNLLR		P01027	CO3_MOUSE Complement C3 OS=Mus musculus GN=C3 PE=1 SV=3	TRUE	1.07337	KO	CTR	0.521988	39.4022	1.15442e+07	1.12296e+07	1.29233e+07	8.04315e+06	9.45512e+06	1.27425e+07	1.61259e+07	1.25491e+07	8.4806e+06	7.81594e+06	6.22105e+06	4	4	4	4	4	4	4	4	4	4	3
323	2	137.127	3	881.772	2642.3	100	FFKPAMPFDLMVFVTNPDGSPASK		P01027	CO3_MOUSE Complement C3 OS=Mus musculus GN=C3 PE=1 SV=3	TRUE	1.11153	KO	CTR	0.46839	29.0414	2.03275e+07	2.76113e+07	2.71532e+07	1.6013e+07	1.93553e+07	2.6951e+07	2.71006e+07	2.64178e+07	1.92082e+07	1.68341e+07	1.3459e+07	5	6	4	4	7	6	8	7	5	4	5
3163	2	137.127	2	1322.15	2642.29	100	FFKPAMPFDLMVFVTNPDGSPASK		P01027	CO3_MOUSE Complement C3 OS=Mus musculus GN=C3 PE=1 SV=3	TRUE	1.2487	KO	CTR	0.189381	27.4776	3.76229e+06	5.40098e+06	6.23174e+06	3.06313e+06	3.66477e+06	5.45659e+06	3.88632e+06	4.3612e+06	3.73642e+06	3.3655e+06	3.05609e+06	3	2	2	2	3	2	6	4	2	1	2
4958	2	137.172	4	661.581	2642.29	100	FFKPAMPFDLMVFVTNPDGSPASK		P01027	CO3_MOUSE Complement C3 OS=Mus musculus GN=C3 PE=1 SV=3	TRUE	1.03157	KO	CTR	0.686416	44.3443	568614	634099	875292	613423	386546	674585	852290	840748	687375	394020	256994	3	1	1	2	1	2	2	2	2	1	1
325	2	37.6614	2	464.284	926.554	83.8049	QPLTITVR		P01027	CO3_MOUSE Complement C3 OS=Mus musculus GN=C3 PE=1 SV=3	TRUE	1.01764	CTR	KO	0.902869	37.0416	6.30563e+06	4.02864e+06	4.70236e+06	3.68016e+06	4.10903e+06	5.12113e+06	6.93131e+06	6.21274e+06	4.17123e+06	3.54286e+06	2.84175e+06	0	0	0	0	0	0	1	0	0	0	0
340	2	40.9064	5	538.65	2688.22	97.4186	TMEAHPYSTMHNSNNYLHLSVSR		P01027	CO3_MOUSE Complement C3 OS=Mus musculus GN=C3 PE=1 SV=3	TRUE	1.02582	CTR	KO	0.88745	39.6169	1.15507e+07	1.27043e+07	1.32762e+07	8.26041e+06	9.64619e+06	1.26001e+07	1.70692e+07	1.56607e+07	1.07434e+07	8.23827e+06	6.45044e+06	0	1	1	1	0	1	0	0	1	0	0
435	2	40.9303	4	673.061	2688.21	100	TMEAHPYSTMHNSNNYLHLSVSR		P01027	CO3_MOUSE Complement C3 OS=Mus musculus GN=C3 PE=1 SV=3	TRUE	1.00451	KO	CTR	0.821284	35.1115	1.21301e+07	1.52572e+07	1.40391e+07	8.92436e+06	1.15324e+07	1.47279e+07	1.79501e+07	1.67066e+07	1.15364e+07	9.77949e+06	7.58351e+06	5	3	4	3	3	3	3	3	5	4	4
1432	2	40.885	3	897.079	2688.21	100	TMEAHPYSTMHNSNNYLHLSVSR		P01027	CO3_MOUSE Complement C3 OS=Mus musculus GN=C3 PE=1 SV=3	TRUE	1.04423	KO	CTR	0.670443	38.0757	5.07272e+06	6.42122e+06	6.71346e+06	3.74703e+06	4.61438e+06	6.30186e+06	7.49214e+06	7.0176e+06	5.13299e+06	3.5682e+06	3.02109e+06	4	4	4	3	4	3	4	4	5	4	2
379	2	69.7068	2	721.896	1441.78	100	VVIEDGVGDAVLTR		P01027	CO3_MOUSE Complement C3 OS=Mus musculus GN=C3 PE=1 SV=3	TRUE	1.02646	CTR	KO	0.824527	46.895	1.3634e+07	1.34387e+07	1.46895e+07	9.59838e+06	1.05396e+07	1.33801e+07	2.22042e+07	1.54968e+07	9.69339e+06	9.83813e+06	7.16108e+06	4	5	4	4	5	4	4	4	4	4	4
10868	2	69.6612	3	481.6	1441.78	100	VVIEDGVGDAVLTR		P01027	CO3_MOUSE Complement C3 OS=Mus musculus GN=C3 PE=1 SV=3	TRUE	1.01087	KO	CTR	0.724904	64.7615	200038	88998.5	205930	141007	74899.8	90688	265203	144955	123757	94414.8	32455.7	1	1	1	0	0	0	0	0	1	0	0
27699	2	68.0522	2	721.895	1441.78	100	VVIEDGVGDAVLTR		P01027	CO3_MOUSE Complement C3 OS=Mus musculus GN=C3 PE=1 SV=3	TRUE	1.00306	KO	CTR	0.761171	48.2811	63210.1	81831.4	107782	62639.7	64520.8	93823.3	137631	95257.1	62121.3	53172	45451.3	0	0	1	0	0	1	0	0	0	0	0
403	2	94.8428	2	715.406	1428.8	100	IFTVDNNLLPVGK		P01027	CO3_MOUSE Complement C3 OS=Mus musculus GN=C3 PE=1 SV=3	TRUE	1.04806	CTR	KO	0.794537	70.3781	8.30795e+06	1.01588e+07	1.51448e+07	6.20862e+06	6.92055e+06	8.72096e+06	2.09573e+07	1.13792e+07	5.49986e+06	5.12117e+06	5.48171e+06	4	4	5	4	4	4	4	4	3	3	3
22898	2	94.8658	3	477.273	1428.8	99.7755	IFTVDNNLLPVGK		P01027	CO3_MOUSE Complement C3 OS=Mus musculus GN=C3 PE=1 SV=3	TRUE	1.23847	CTR	KO	0.914344	95.3413	27799	18130.6	71865.6	26985.8	8819.52	14961.8	85278.9	50043.4	22283.3	13043.7	3317.42	1	0	1	0	0	0	1	0	0	0	0
413	2	84.7321	2	756.414	1510.81	100	LVAYYTLIGASGQR		P01027	CO3_MOUSE Complement C3 OS=Mus musculus GN=C3 PE=1 SV=3	TRUE	1.17525	KO	CTR	0.301919	30.4509	1.44616e+07	1.40434e+07	1.64945e+07	8.58923e+06	1.10698e+07	1.45302e+07	1.63016e+07	1.31251e+07	9.81119e+06	8.63455e+06	8.27793e+06	4	4	4	4	4	4	5	5	4	4	4
1248	2	84.7547	3	504.612	1510.81	100	LVAYYTLIGASGQR		P01027	CO3_MOUSE Complement C3 OS=Mus musculus GN=C3 PE=1 SV=3	TRUE	1.11523	KO	CTR	0.444642	32.5308	2.5281e+06	1.95368e+06	2.72976e+06	1.78937e+06	1.52486e+06	2.07732e+06	2.7227e+06	2.23977e+06	1.71141e+06	1.61377e+06	1.12977e+06	3	3	4	2	2	3	3	3	3	2	2
440	2	128.024	2	1064.04	2126.07	100	IILQGSPVVQMAEDAVDGER		P01027	CO3_MOUSE Complement C3 OS=Mus musculus GN=C3 PE=1 SV=3	TRUE	1.05034	KO	CTR	0.707031	33.959	2.6593e+07	3.41314e+07	2.90187e+07	1.68498e+07	2.58076e+07	3.30463e+07	3.89906e+07	3.22484e+07	1.87566e+07	2.10827e+07	2.01861e+07	4	5	5	4	5	6	6	6	4	4	4
629	2	128.046	3	709.697	2126.07	100	IILQGSPVVQMAEDAVDGER		P01027	CO3_MOUSE Complement C3 OS=Mus musculus GN=C3 PE=1 SV=3	TRUE	1.06766	CTR	KO	0.941141	48.6353	1.14329e+07	1.0161e+07	1.19862e+07	9.17257e+06	6.7773e+06	9.67572e+06	1.7205e+07	1.45153e+07	8.93619e+06	6.77618e+06	5.24361e+06	3	3	3	3	3	3	4	4	3	3	3
8530	2	127.371	2	1063.09	2124.17	100	IILQGSPVVQMAEDAVDGER		P01027	CO3_MOUSE Complement C3 OS=Mus musculus GN=C3 PE=1 SV=3	FALSE	1.81852	KO	CTR	0.0478151	41.2573	4.69805e+06	3.92864e+06	2.02479e+06	1.72215e+06	2.22444e+06	4.26842e+06	866768	2.25041e+06	1.51612e+06	1.85932e+06	2.15293e+06	0	1	0	0	0	0	0	0	0	0	0
457	2	60.8397	2	597.799	1193.58	100	YYTYLVMNK		P01027	CO3_MOUSE Complement C3 OS=Mus musculus GN=C3 PE=1 SV=3	TRUE	1.0181	CTR	KO	0.908812	37.4721	8.09971e+06	7.4586e+06	8.82547e+06	5.3927e+06	6.21935e+06	8.62851e+06	1.15777e+07	9.51429e+06	6.21687e+06	5.27072e+06	5.28024e+06	2	3	4	2	3	3	2	2	2	2	3
464	2	87.7941	2	619.825	1237.63	100	EYVLPSFEVR		P01027	CO3_MOUSE Complement C3 OS=Mus musculus GN=C3 PE=1 SV=3	TRUE	1.14963	CTR	KO	0.888744	58.2109	6.68289e+06	6.5485e+06	6.62511e+06	4.31316e+06	4.60758e+06	6.09209e+06	1.27743e+07	8.39883e+06	4.05921e+06	3.87622e+06	4.29722e+06	2	2	2	2	2	2	3	2	2	2	2
490	2	57.5776	2	865.922	1729.83	100	DICEGQVNSLPGSINK		P01027	CO3_MOUSE Complement C3 OS=Mus musculus GN=C3 PE=1 SV=3	TRUE	1.053	KO	CTR	0.600228	35.4028	1.6147e+07	1.64496e+07	1.72337e+07	1.11158e+07	1.26345e+07	1.6474e+07	2.12228e+07	1.78971e+07	1.1842e+07	1.06855e+07	9.62074e+06	4	6	4	4	4	4	5	4	4	5	4
7319	2	57.6443	3	577.617	1729.83	99.7755	DICEGQVNSLPGSINK		P01027	CO3_MOUSE Complement C3 OS=Mus musculus GN=C3 PE=1 SV=3	TRUE	1.11874	KO	CTR	0.61726	51.7944	347372	239586	486527	286822	134093	208460	411010	342196	276055	117460	121714	2	2	1	2	2	1	1	2	2	0	0
496	2	75.0095	4	646.821	2583.25	100	QKPDGVFQEDGPVIHQEMIGGFR		P01027	CO3_MOUSE Complement C3 OS=Mus musculus GN=C3 PE=1 SV=3	TRUE	1.18486	CTR	KO	0.743772	54.5543	9.49163e+06	9.90474e+06	9.99123e+06	6.35412e+06	7.22462e+06	9.15874e+06	18845840	1.32279e+07	6.98018e+06	6.21729e+06	6.19602e+06	3	2	3	4	2	3	6	2	2	2	2
1286	2	74.9869	3	862.092	2583.25	100	QKPDGVFQEDGPVIHQEMIGGFR		P01027	CO3_MOUSE Complement C3 OS=Mus musculus GN=C3 PE=1 SV=3	TRUE	1.22599	CTR	KO	0.687163	57.9902	4.84709e+06	5.60149e+06	5.61869e+06	3.22953e+06	3.96345e+06	5.33893e+06	1.10183e+07	7.58749e+06	3.86174e+06	3.42876e+06	3.32224e+06	3	3	4	4	2	3	3	3	2	2	2
517	2	56.1914	2	842.369	1682.72	100	VYSYYNLEESCTR		P01027	CO3_MOUSE Complement C3 OS=Mus musculus GN=C3 PE=1 SV=3	TRUE	1.045	CTR	KO	0.888504	51.6523	1.03283e+07	1.03964e+07	1.48539e+07	7.61002e+06	8.73542e+06	1.00091e+07	1.93037e+07	1.36256e+07	7.61373e+06	6.59925e+06	6.79085e+06	5	5	4	4	3	4	4	4	4	4	4
8662	2	56.1914	3	561.915	1682.72	100	VYSYYNLEESCTR		P01027	CO3_MOUSE Complement C3 OS=Mus musculus GN=C3 PE=1 SV=3	TRUE	1.05998	CTR	KO	0.978507	67.2682	219677	109776	319040	180010	74376.4	104648	351456	246325	142634	71082	78469.4	1	1	2	1	1	1	1	1	1	1	1
524	2	145.657	3	1068.55	3202.63	100	DILSSNNQHGILPLSWNIPELVNMGQWK		P01027	CO3_MOUSE Complement C3 OS=Mus musculus GN=C3 PE=1 SV=3	TRUE	1.15171	KO	CTR	0.390685	33.25	1.7475e+07	2.42895e+07	2.54954e+07	1.38923e+07	1.56961e+07	2.33513e+07	2.39979e+07	2.33173e+07	1.44167e+07	1.31927e+07	1.20471e+07	6	5	4	4	5	8	7	6	4	2	3
4127	2	145.657	4	801.665	3202.63	100	DILSSNNQHGILPLSWNIPELVNMGQWK		P01027	CO3_MOUSE Complement C3 OS=Mus musculus GN=C3 PE=1 SV=3	TRUE	1.03342	KO	CTR	0.691443	46.6344	1.32054e+06	1.23274e+06	1.7775e+06	1.06671e+06	776898	1.15548e+06	1.6935e+06	1.82339e+06	1.04879e+06	725947	619053	5	4	4	3	3	2	3	3	2	3	1
6178	2	145.657	2	1602.32	3202.63	100	DILSSNNQHGILPLSWNIPELVNMGQWK		P01027	CO3_MOUSE Complement C3 OS=Mus musculus GN=C3 PE=1 SV=3	TRUE	1.34059	KO	CTR	0.197099	35.4615	1.8371e+06	3.15375e+06	3.76253e+06	1.62367e+06	1.80648e+06	3.13874e+06	2.29116e+06	2.34521e+06	1.86211e+06	1.58258e+06	1.44352e+06	4	6	4	3	3	3	3	5	5	4	3
29519	2	147.655	3	1068.54	3202.61	90.4602	DILSSNNQHGILPLSWNIPELVNMGQWK		P01027	CO3_MOUSE Complement C3 OS=Mus musculus GN=C3 PE=1 SV=3	TRUE	1.18208	KO	CTR	0.126886	21.6732	892886	612665	619654	534783	510248	611062	530725	526301	551317	543956	513417	0	1	1	0	0	0	0	0	0	0	0
241713	2	145.836	2	1602.17	3202.33	100	DILSSNNQHGILPLSWNIPELVNMGQWK		P01027	CO3_MOUSE Complement C3 OS=Mus musculus GN=C3 PE=1 SV=3	TRUE	1.10412	CTR	KO	0.477976	22.6948	41565.1	45669.9	30631.2	40763.1	49813.7	55895.2	65503.7	47506.1	43896.7	35436.8	50874.2	0	1	0	0	0	0	0	0	0	0	0
530	2	63.5119	2	646.818	1291.62	100	GICVADPYEIR		P01027	CO3_MOUSE Complement C3 OS=Mus musculus GN=C3 PE=1 SV=3	TRUE	1.1004	CTR	KO	0.944865	61.3595	5.46313e+06	5.36673e+06	6.92569e+06	3.88979e+06	4.04771e+06	4.9253e+06	1.11448e+07	6.86016e+06	3.55149e+06	3.18152e+06	3.33915e+06	3	2	3	3	3	2	1	1	2	2	4
546	2	64.5885	3	596.964	1787.87	100	VELLHNPAFCSMATAK		P01027	CO3_MOUSE Complement C3 OS=Mus musculus GN=C3 PE=1 SV=3	TRUE	1.14675	CTR	KO	0.888516	57.1445	7.42025e+06	7.7978e+06	9.38129e+06	5.10702e+06	5.67227e+06	6.84254e+06	1.48773e+07	1.08486e+07	5.322e+06	4.80666e+06	4.49298e+06	3	3	3	3	3	4	3	3	3	3	3
1710	2	64.5885	2	894.941	1787.87	100	VELLHNPAFCSMATAK		P01027	CO3_MOUSE Complement C3 OS=Mus musculus GN=C3 PE=1 SV=3	TRUE	1.1497	CTR	KO	0.900696	61.6425	3.59353e+06	3.73767e+06	4.96018e+06	2.22327e+06	2.60862e+06	3.55749e+06	7.73741e+06	5.13679e+06	2.53968e+06	2.16482e+06	2.23526e+06	5	4	3	2	3	3	6	4	3	3	3
550	2	40.4795	2	650.796	1299.58	100	ACEPGVDYVYK		P01027	CO3_MOUSE Complement C3 OS=Mus musculus GN=C3 PE=1 SV=3	TRUE	1.37226	CTR	KO	0.554702	68.7561	6.47244e+06	6.03363e+06	5.73195e+06	4.03087e+06	4.52204e+06	5.57599e+06	1.55607e+07	9.26488e+06	3.99223e+06	3.84891e+06	4.3464e+06	2	3	3	4	4	3	4	4	4	4	4
585	2	53.7408	2	546.292	1090.57	100	DSCIGTLVVK		P01027	CO3_MOUSE Complement C3 OS=Mus musculus GN=C3 PE=1 SV=3	TRUE	1.17428	CTR	KO	0.739852	54.739	3.79238e+06	3.11085e+06	2.37563e+06	2.32139e+06	2.47668e+06	3.03183e+06	6.35697e+06	3.83459e+06	2.35216e+06	2.23452e+06	1.96388e+06	3	3	2	3	3	3	4	3	3	4	3
632	2	36.6324	2	622.853	1243.69	100	GTLSVVAVYHAK		P01027	CO3_MOUSE Complement C3 OS=Mus musculus GN=C3 PE=1 SV=3	TRUE	1.04859	CTR	KO	0.892086	53.2303	3.77942e+06	4.77182e+06	4.12841e+06	2.36119e+06	3.33557e+06	4.67753e+06	7.15793e+06	5.36947e+06	2.72329e+06	2.22084e+06	2.67365e+06	3	3	3	3	3	3	5	3	3	3	3
797	2	36.6324	3	415.571	1243.69	99.7755	GTLSVVAVYHAK		P01027	CO3_MOUSE Complement C3 OS=Mus musculus GN=C3 PE=1 SV=3	TRUE	1.11555	CTR	KO	0.969167	59.6429	2.15887e+06	1.53083e+06	2.17934e+06	1.53984e+06	1.31727e+06	1.5521e+06	3.61484e+06	2.52811e+06	1.3594e+06	1.17224e+06	880311	3	3	4	4	3	3	3	3	3	3	2
689	2	68.0971	2	432.754	863.493	100	VMNIFLK		P01027	CO3_MOUSE Complement C3 OS=Mus musculus GN=C3 PE=1 SV=3	TRUE	1.17028	CTR	KO	0.937737	65.0603	1.80203e+06	1.5438e+06	2.03077e+06	1.25907e+06	1.2686e+06	1.59758e+06	3.76247e+06	2.34078e+06	1.14588e+06	1.06274e+06	954682	3	3	3	3	3	3	4	3	3	3	3
729	2	67.7377	3	729.64	2185.9	100	DTWVEHWPEAEECQDQK		P01027	CO3_MOUSE Complement C3 OS=Mus musculus GN=C3 PE=1 SV=3	TRUE	1.23733	CTR	KO	0.654639	58.354	8.33878e+06	8.28561e+06	7.2719e+06	5.36012e+06	6.50226e+06	7.56497e+06	1.73138e+07	1.07562e+07	5.62565e+06	5.9795e+06	4.99616e+06	3	5	4	4	4	5	5	5	4	3	3
1353	2	67.7377	2	1093.96	2185.9	100	DTWVEHWPEAEECQDQK		P01027	CO3_MOUSE Complement C3 OS=Mus musculus GN=C3 PE=1 SV=3	TRUE	1.15627	CTR	KO	0.843387	60.4383	7.12617e+06	8.59254e+06	7.96549e+06	4.08275e+06	5.5524e+06	7.98336e+06	1.58266e+07	9.36264e+06	5.06293e+06	4.81944e+06	4.72587e+06	4	5	4	2	4	4	3	4	4	4	2
741	2	28.7075	2	894.852	1787.69	100	CAEENCFMQQSQEK		P01027	CO3_MOUSE Complement C3 OS=Mus musculus GN=C3 PE=1 SV=3	TRUE	1.02998	KO	CTR	0.711697	41.0301	6.4037e+06	7.40809e+06	7.26154e+06	4.12624e+06	5.47864e+06	7.44441e+06	9.61787e+06	8.09553e+06	4.8677e+06	4.23885e+06	4.02418e+06	4	3	4	4	4	4	3	3	5	3	3
5271	2	28.7075	3	596.905	1787.69	100	CAEENCFMQQSQEK		P01027	CO3_MOUSE Complement C3 OS=Mus musculus GN=C3 PE=1 SV=3	TRUE	1.00823	KO	CTR	0.761816	48.145	389095	278703	440152	291553	212164	258246	526625	382819	266088	224931	145076	2	1	1	1	1	1	1	1	1	2	1
798	2	61.7253	2	685.869	1369.72	100	TIYTPGSTVLYR		P01027	CO3_MOUSE Complement C3 OS=Mus musculus GN=C3 PE=1 SV=3	TRUE	1.26346	CTR	KO	0.909069	80.8403	4.86124e+06	5.0504e+06	6.47641e+06	3.51243e+06	3.67693e+06	4.20636e+06	1.3771e+07	6.72715e+06	2.80309e+06	2.6894e+06	3.26255e+06	2	2	3	2	1	2	2	1	1	2	2
808	2	112.536	2	642.326	1282.64	100	VMQDFFIDLR		P01027	CO3_MOUSE Complement C3 OS=Mus musculus GN=C3 PE=1 SV=3	TRUE	1.17038	CTR	KO	0.889033	62.7457	3.71179e+06	4.43762e+06	5.00175e+06	2.69813e+06	3.13553e+06	4.08592e+06	8.93249e+06	5.72366e+06	2.7402e+06	2.37055e+06	2.73433e+06	3	4	3	4	3	4	4	3	3	3	3
876	2	29.1206	3	493.897	1478.67	100	ISHTEEDCLTFK		P01027	CO3_MOUSE Complement C3 OS=Mus musculus GN=C3 PE=1 SV=3	TRUE	1.29634	CTR	KO	0.818099	78.1685	1.8107e+06	2.16908e+06	2.83823e+06	1.43552e+06	1.42395e+06	1.75797e+06	5.60338e+06	3.09457e+06	1.25681e+06	1.12505e+06	1.27374e+06	2	3	3	3	3	3	3	3	3	3	3
1422	2	29.1441	2	740.342	1478.67	100	ISHTEEDCLTFK		P01027	CO3_MOUSE Complement C3 OS=Mus musculus GN=C3 PE=1 SV=3	TRUE	1.27583	CTR	KO	0.917271	81.9063	1.80602e+06	2.08387e+06	2.71003e+06	1.22418e+06	1.39791e+06	1.89325e+06	5.50251e+06	2.98023e+06	1.16764e+06	924609	1.24266e+06	2	2	2	2	2	2	2	2	2	2	2
900	2	33.9887	2	417.248	832.481	96	LPYSVVR		P01027	CO3_MOUSE Complement C3 OS=Mus musculus GN=C3 PE=1 SV=3	TRUE	2.04318	CTR	KO	0.241928	89.7427	1.78886e+06	141893	1.24421e+06	1.03247e+06	627260	242010	4.12516e+06	2.46365e+06	900259	637899	516866	0	0	0	0	0	0	1	1	0	0	0
929	2	49.5373	2	441.745	881.475	98.2439	AVLFNYR		P01027	CO3_MOUSE Complement C3 OS=Mus musculus GN=C3 PE=1 SV=3	TRUE	1.28544	CTR	KO	0.764956	73.1879	1.78494e+06	1.56403e+06	1.61628e+06	1.12841e+06	1.09303e+06	1.36695e+06	4.04703e+06	2.17172e+06	985136	944625	1.01417e+06	2	3	3	2	3	3	3	3	3	3	3
1067	2	149.714	2	1227.67	2453.32	100	EPGQDLVVLSLPITPEFIPSFR		P01027	CO3_MOUSE Complement C3 OS=Mus musculus GN=C3 PE=1 SV=3	TRUE	1.0454	CTR	KO	0.961968	44.6622	1.03846e+07	1.16936e+07	9.43338e+06	6.70472e+06	7.2772e+06	1.07143e+07	1.6294e+07	1.23083e+07	7.2463e+06	7.07456e+06	6.04343e+06	4	4	4	3	3	4	4	5	3	3	3
1549	2	149.714	3	818.782	2453.32	100	EPGQDLVVLSLPITPEFIPSFR		P01027	CO3_MOUSE Complement C3 OS=Mus musculus GN=C3 PE=1 SV=3	TRUE	1.07627	CTR	KO	0.973195	43.2935	3.05718e+06	3.40334e+06	3.18863e+06	2.83191e+06	2.31534e+06	3.19819e+06	5.11166e+06	4.26738e+06	2.64533e+06	2.28449e+06	1.83041e+06	3	3	2	3	2	3	3	3	2	3	3
42048	2	149.205	2	1227.08	2452.14	100	EPGQDLVVLSLPITPEFIPSFR		P01027	CO3_MOUSE Complement C3 OS=Mus musculus GN=C3 PE=1 SV=3	FALSE	1.32983	CTR	KO	0.364717	52.7919	3.67671e+06	2.44429e+06	1.44259e+06	1.74676e+06	1.59175e+06	2.8189e+06	5.5967e+06	3.65362e+06	2.15362e+06	1.9889e+06	1.81269e+06	3	1	2	2	1	2	2	1	1	0	1
63061	2	149.736	4	614.337	2453.32	100	EPGQDLVVLSLPITPEFIPSFR		P01027	CO3_MOUSE Complement C3 OS=Mus musculus GN=C3 PE=1 SV=3	TRUE	1.01452	CTR	KO	0.804735	42.1255	15618.5	20626.9	20053.2	15707.7	13694.5	20046.8	26033.9	25188.2	16898	9839.64	11443.1	1	0	0	0	0	0	1	0	0	0	0
1139	2	73.2636	2	599.311	1196.61	98.439	QIFSAEFEVK		P01027	CO3_MOUSE Complement C3 OS=Mus musculus GN=C3 PE=1 SV=3	TRUE	1.11574	CTR	KO	0.955762	54.2477	5.1267e+06	4.78839e+06	4.89638e+06	3.41817e+06	3.45856e+06	4.34471e+06	8.75502e+06	6.35002e+06	3.30968e+06	3.08348e+06	2.70666e+06	4	6	4	5	5	5	5	4	5	4	4
1185	2	70.9756	3	595.993	1784.96	100	VHQYFNVGLIQPGSVK		P01027	CO3_MOUSE Complement C3 OS=Mus musculus GN=C3 PE=1 SV=3	TRUE	1.30892	CTR	KO	0.796195	79.6492	3.48922e+06	4.13374e+06	4.72687e+06	2.50144e+06	2.68799e+06	3.15585e+06	1.05154e+07	5.25365e+06	2.17656e+06	2.23054e+06	2.39729e+06	4	2	2	2	2	2	3	3	2	2	2
2713	2	70.9533	2	893.485	1784.96	100	VHQYFNVGLIQPGSVK		P01027	CO3_MOUSE Complement C3 OS=Mus musculus GN=C3 PE=1 SV=3	TRUE	1.16023	CTR	KO	0.95445	72.5507	2.29343e+06	2.80363e+06	3.83476e+06	1.64711e+06	1.82547e+06	2.39685e+06	6.38455e+06	3.10792e+06	1.54758e+06	1.49139e+06	1.77927e+06	2	4	2	3	2	2	3	2	2	2	2
1193	2	48.6698	2	472.276	942.538	97.0732	QEALELIK		P01027	CO3_MOUSE Complement C3 OS=Mus musculus GN=C3 PE=1 SV=3	TRUE	1.05742	CTR	KO	0.930417	48.8594	1.36822e+06	1.33164e+06	1.18573e+06	866024	985097	1.4007e+06	2.15628e+06	1.63566e+06	916983	850949	729465	2	2	1	2	2	2	2	2	2	2	1
1209	2	39.6058	2	528.279	1054.54	100	GYTQQLAFK		P01027	CO3_MOUSE Complement C3 OS=Mus musculus GN=C3 PE=1 SV=3	TRUE	1.33785	CTR	KO	0.681522	70.8183	2.10318e+06	1.99225e+06	1.81214e+06	1.38559e+06	1.46513e+06	1.87733e+06	4.96971e+06	3.17978e+06	1.24349e+06	1.16267e+06	1.30173e+06	3	3	3	3	3	2	3	2	3	3	3
1260	2	52.5185	3	468.914	1403.72	100	AAVFNHFISDGVK		P01027	CO3_MOUSE Complement C3 OS=Mus musculus GN=C3 PE=1 SV=3	TRUE	1.08906	CTR	KO	0.978802	56.5984	1.90112e+06	1.3994e+06	1.38643e+06	1.04837e+06	1.11439e+06	1.42572e+06	2.91354e+06	1.65214e+06	1.15864e+06	983703	802351	2	1	2	2	1	0	3	1	0	2	1
2427	2	52.5418	2	702.867	1403.72	100	AAVFNHFISDGVK		P01027	CO3_MOUSE Complement C3 OS=Mus musculus GN=C3 PE=1 SV=3	TRUE	1.01597	CTR	KO	0.77798	58.253	1.6176e+06	1.22584e+06	1.44956e+06	803111	913836	1.32442e+06	2.45117e+06	1.34189e+06	978156	770152	668225	2	2	2	2	2	2	2	2	2	2	2
1290	2	83.1433	2	594.317	1186.62	100	DLELLASGVDR		P01027	CO3_MOUSE Complement C3 OS=Mus musculus GN=C3 PE=1 SV=3	TRUE	1.72884	CTR	KO	0.348185	88.2593	2.76439e+06	2.18214e+06	1.56762e+06	1.59576e+06	1.65115e+06	1.84752e+06	8.38676e+06	3.59156e+06	1.41398e+06	1.57956e+06	1.75261e+06	3	2	2	2	2	2	3	3	2	2	2
1350	2	25.5008	2	612.334	1222.65	100	TVAIHTLDPEK		P01027	CO3_MOUSE Complement C3 OS=Mus musculus GN=C3 PE=1 SV=3	TRUE	3.03087	CTR	KO	0.1389	135.305	3.06204e+06	84059.8	311446	1.05039e+06	435482	118868	6.83566e+06	3.95012e+06	889667	764039	346444	2	0	0	3	1	0	4	2	2	3	1
1771	2	25.5008	3	408.559	1222.65	100	TVAIHTLDPEK		P01027	CO3_MOUSE Complement C3 OS=Mus musculus GN=C3 PE=1 SV=3	TRUE	2.55485	CTR	KO	0.18157	134.145	1.37762e+06	30248.4	167887	618685	137578	32776.6	2.70646e+06	1.42215e+06	413543	393493	99099	4	1	2	3	2	0	4	3	3	3	1
1357	2	78.2519	2	553.826	1105.64	100	NTLIIYLEK		P01027	CO3_MOUSE Complement C3 OS=Mus musculus GN=C3 PE=1 SV=3	TRUE	1.23358	CTR	KO	0.939456	79.0286	1.83795e+06	2.09564e+06	2.54671e+06	1.34652e+06	1.40618e+06	1.68741e+06	5.20396e+06	2.61339e+06	1.07741e+06	1.09902e+06	1.23224e+06	3	4	4	3	3	2	6	3	2	3	2
1417	2	74.6428	2	628.804	1255.59	100	NTMFLEICTK		P01027	CO3_MOUSE Complement C3 OS=Mus musculus GN=C3 PE=1 SV=3	TRUE	1.3114	CTR	KO	0.643688	67.7469	2.31429e+06	2.39384e+06	2.38569e+06	1.5252e+06	1.6705e+06	2.09382e+06	5.65698e+06	3.3561e+06	1.48115e+06	1.49575e+06	1.5429e+06	3	4	3	3	3	3	4	3	3	3	3
1428	2	35.6442	2	474.755	947.496	100	LEEPYLGK		P01027	CO3_MOUSE Complement C3 OS=Mus musculus GN=C3 PE=1 SV=3	TRUE	2.20252	CTR	KO	0.293932	107.235	1.18494e+06	404994	618752	587130	513711	490103	3.94592e+06	1.53762e+06	515721	499326	475385	2	2	2	2	2	2	3	2	2	2	2
1464	2	68.481	2	1065.49	2128.97	100	VDVPAADLSDQVPDTDSETR		P01027	CO3_MOUSE Complement C3 OS=Mus musculus GN=C3 PE=1 SV=3	TRUE	1.49192	CTR	KO	0.380152	70.5169	1.0541e+07	1.18854e+07	1.01815e+07	6.72196e+06	8.85755e+06	1.06364e+07	3.17407e+07	1.69082e+07	7.0613e+06	8.36246e+06	9.06128e+06	4	3	5	3	3	4	5	3	2	3	3
2661	2	67.8742	3	710.665	2128.97	100	VDVPAADLSDQVPDTDSETR		P01027	CO3_MOUSE Complement C3 OS=Mus musculus GN=C3 PE=1 SV=3	TRUE	1.63334	CTR	KO	0.431347	84.2883	3.13536e+06	2.19934e+06	2.78639e+06	2.31028e+06	1.43933e+06	2.00938e+06	9.10629e+06	4.32189e+06	1.88471e+06	2.23428e+06	1.34527e+06	3	2	2	2	3	2	3	3	2	2	3
2580	2	88.3569	3	510.917	1529.73	100	DLNMDVSFHLPSR		P01027	CO3_MOUSE Complement C3 OS=Mus musculus GN=C3 PE=1 SV=3	TRUE	1.83012	CTR	KO	0.328808	89.5778	1.22802e+06	966557	620529	725989	645603	899522	3.86832e+06	1.83757e+06	743279	728757	579088	3	4	3	3	3	3	4	4	3	4	3
4745	2	88.3791	2	765.872	1529.73	100	DLNMDVSFHLPSR		P01027	CO3_MOUSE Complement C3 OS=Mus musculus GN=C3 PE=1 SV=3	TRUE	1.68498	CTR	KO	0.313314	79.3787	1.05558e+06	891463	510609	556540	650477	813708	2.89226e+06	1.54509e+06	634061	617331	599560	3	3	0	2	3	3	3	3	3	2	1
2601	2	131.959	3	733.405	2197.19	100	VFSLAANLIAIDSHVLCGAVK		P01027	CO3_MOUSE Complement C3 OS=Mus musculus GN=C3 PE=1 SV=3	TRUE	1.28509	CTR	KO	0.840858	81.9903	2.09696e+06	1.89122e+06	2.25462e+06	1.66744e+06	1.55213e+06	1.6384e+06	5.79744e+06	2.06326e+06	1.68615e+06	1.08611e+06	1.25496e+06	1	2	2	1	2	3	1	1	2	1	1
2709	2	78.4114	2	673.353	1344.69	100	EVVADSVWVDVK		P01027	CO3_MOUSE Complement C3 OS=Mus musculus GN=C3 PE=1 SV=3	TRUE	1.21137	CTR	KO	0.768606	63.5227	4.08607e+06	2.73308e+06	2.43731e+06	2.1277e+06	2.26979e+06	2.57e+06	6.70176e+06	3.77888e+06	2.12871e+06	2.14663e+06	1.62166e+06	4	5	6	5	5	7	7	6	4	6	6
2825	2	135.022	3	1115.18	3342.53	100	YYGGGYGSTQATFMVFQALAQYQTDVPDHK		P01027	CO3_MOUSE Complement C3 OS=Mus musculus GN=C3 PE=1 SV=3	TRUE	1.61295	CTR	KO	0.251169	72.9983	4.19275e+06	4.05878e+06	2.66494e+06	3.32014e+06	3.38256e+06	3.38742e+06	1.26942e+07	5.95009e+06	2.85941e+06	3.50839e+06	3.22338e+06	5	4	5	4	4	3	4	3	2	2	3
2856	2	102.781	3	629.646	1885.92	100	SELEEDIIPEEDIISR		P01027	CO3_MOUSE Complement C3 OS=Mus musculus GN=C3 PE=1 SV=3	TRUE	1.03012	CTR	KO	0.859475	49.9369	1.76521e+06	783143	1.50985e+06	1.2739e+06	902305	1.07793e+06	2.09773e+06	1.60047e+06	1.21643e+06	884648	477867	2	2	2	2	2	2	2	2	2	2	2
3120	2	64.7921	2	565.795	1129.58	98.3415	DFDSVPPVVR		P01027	CO3_MOUSE Complement C3 OS=Mus musculus GN=C3 PE=1 SV=3	TRUE	1.5451	CTR	KO	0.481797	82.6705	2.49506e+06	2.11899e+06	1.93406e+06	1.46412e+06	1.48814e+06	1.79779e+06	6.94601e+06	3.33863e+06	1.47229e+06	1.31776e+06	1.47265e+06	7	5	6	6	5	5	6	4	5	5	5
3577	2	155.162	2	1436.71	2871.41	100	TELTNIELLDDFDEYTMTIQQVIK		P01027	CO3_MOUSE Complement C3 OS=Mus musculus GN=C3 PE=1 SV=3	TRUE	1.28599	CTR	KO	0.423137	50.7003	4.45272e+06	5.3904e+06	6.0494e+06	3.68155e+06	3.98166e+06	4.7111e+06	1.09248e+07	7.22435e+06	4.29006e+06	4.41761e+06	3.43546e+06	2	5	6	2	7	3	6	2	6	3	4
3891	2	104.623	3	890.122	2667.34	99.6633	QPSSAYAAFNNRPPSTWLTAYVVK		P01027	CO3_MOUSE Complement C3 OS=Mus musculus GN=C3 PE=1 SV=3	TRUE	1.63993	CTR	KO	0.513553	97.2928	2.87717e+06	2.11146e+06	2.11891e+06	1.78286e+06	1.89932e+06	1.89789e+06	9.38653e+06	3.0719e+06	1.80302e+06	1.28226e+06	1.7953e+06	3	3	3	2	4	1	5	2	3	2	3
4548	2	88.4241	2	827.936	1653.86	100	YVTVVANFGETVVEK		P01027	CO3_MOUSE Complement C3 OS=Mus musculus GN=C3 PE=1 SV=3	TRUE	1.21905	KO	CTR	0.376958	36.3085	1.33711e+06	722933	1.80274e+06	1.01e+06	760713	1.04712e+06	1.00998e+06	883042	1.13975e+06	697410	836633	0	1	0	0	0	0	2	0	0	0	0
14070	2	84.168	2	827.938	1653.86	100	YVTVVANFGETVVEK		P01027	CO3_MOUSE Complement C3 OS=Mus musculus GN=C3 PE=1 SV=3	TRUE	2.12587	CTR	KO	0.534552	120.892	1.01168e+06	720760	1.16008e+06	515608	514101	521549	4.8591e+06	1.60955e+06	431279	370778	601712	3	0	2	1	0	0	9	4	0	0	0
4663	2	141.504	3	1107.89	3320.66	100	AGEYIEASYMNLQRPYTVAIAGYALALMNK		P01027	CO3_MOUSE Complement C3 OS=Mus musculus GN=C3 PE=1 SV=3	TRUE	1.28153	CTR	KO	0.493927	57.6377	4.28532e+06	4.74099e+06	4.03362e+06	2.96074e+06	3.22464e+06	4.11188e+06	9.88555e+06	5.24384e+06	3.19949e+06	3.01145e+06	3.60385e+06	2	3	3	3	4	4	5	4	4	3	3
32936	2	141.525	2	1661.34	3320.67	99.2195	AGEYIEASYMNLQRPYTVAIAGYALALMNK		P01027	CO3_MOUSE Complement C3 OS=Mus musculus GN=C3 PE=1 SV=3	TRUE	1.0436	CTR	KO	0.824038	25.5979	1.29502e+06	1.03958e+06	1.00274e+06	808342	853747	1.05803e+06	1.46151e+06	1.13969e+06	922624	741531	1.0026e+06	0	0	0	0	0	0	2	0	0	0	0
4718	2	130.054	2	1307.15	2612.29	100	VEPTETFYYIDDPNGLEVSIIAK		P01027	CO3_MOUSE Complement C3 OS=Mus musculus GN=C3 PE=1 SV=3	TRUE	1.009	CTR	KO	0.817569	49.5722	9.13228e+06	7.94633e+06	1.18805e+07	5.70193e+06	6.27929e+06	7.24712e+06	1.40388e+07	1.04236e+07	6.16445e+06	5.28383e+06	4.60682e+06	2	7	6	5	4	3	4	4	5	5	3
4976	2	130.118	3	871.771	2612.29	100	VEPTETFYYIDDPNGLEVSIIAK		P01027	CO3_MOUSE Complement C3 OS=Mus musculus GN=C3 PE=1 SV=3	TRUE	1.04322	CTR	KO	0.852859	51.9855	5.22e+06	4.33456e+06	5.51394e+06	3.5456e+06	3.25851e+06	4.04347e+06	7.89675e+06	6.00021e+06	3.28165e+06	2.77536e+06	2.57607e+06	2	6	5	4	4	5	4	4	3	3	3
4824	2	22.8385	2	588.307	1174.6	100	LITQGENCIK		P01027	CO3_MOUSE Complement C3 OS=Mus musculus GN=C3 PE=1 SV=3	TRUE	1.13056	CTR	KO	0.774082	122.179	1.09918e+06	138382	175094	179761	139356	157153	836338	531341	171154	148425	92359.4	1	1	1	1	1	1	1	1	1	1	1
4972	2	39.4035	2	388.736	775.458	97.9512	GVFVLNK		P01027	CO3_MOUSE Complement C3 OS=Mus musculus GN=C3 PE=1 SV=3	TRUE	2.99073	CTR	KO	0.168135	176.748	325106	326.673	10671.2	91664.4	8458.56	0	688036	284963	50898.7	55105.5	8192.96	2	0	0	1	0	0	2	2	1	1	0
5613	2	24.3131	3	333.198	996.571	98.3165	ISLAHSLTR		P01027	CO3_MOUSE Complement C3 OS=Mus musculus GN=C3 PE=1 SV=3	TRUE	1.23228	CTR	KO	0.673583	193.442	516843	15492.1	26953.2	31802.8	17952.4	17848	403763	185179	22749.7	20467.5	11592.7	1	0	1	0	1	0	1	1	0	1	0
10237	2	24.3131	2	499.293	996.571	98.9268	ISLAHSLTR		P01027	CO3_MOUSE Complement C3 OS=Mus musculus GN=C3 PE=1 SV=3	TRUE	1.25651	CTR	KO	0.600963	202.294	449140	10088.6	18052	21955.4	13164.4	13098.4	344001	163872	18768.3	14199.4	9403.26	1	0	0	0	0	0	1	1	0	0	0
6247	2	35.1522	5	541.849	2704.21	100	TMEAHPYSTMHNSNNYLHLSVSR	[2] oxidation of m	P01027	CO3_MOUSE Complement C3 OS=Mus musculus GN=C3 PE=1 SV=3	TRUE	1.05292	CTR	KO	0.868761	50.7406	602180	435338	481030	341652	357581	411368	773203	630082	387738	309573	206307	1	1	2	1	1	1	1	2	1	1	1
6749	2	35.1288	4	677.06	2704.21	100	TMEAHPYSTMHNSNNYLHLSVSR	[2] oxidation of m	P01027	CO3_MOUSE Complement C3 OS=Mus musculus GN=C3 PE=1 SV=3	TRUE	1.05755	KO	CTR	0.598605	36.0793	564849	585116	589999	360514	472958	582526	723856	631154	436890	421715	273246	1	2	2	2	1	1	2	2	1	1	1
16974	2	35.084	3	902.41	2704.21	100	TMEAHPYSTMHNSNNYLHLSVSR	[2] oxidation of m	P01027	CO3_MOUSE Complement C3 OS=Mus musculus GN=C3 PE=1 SV=3	TRUE	1.32215	KO	CTR	0.1607	28.8875	213235	265273	335821	144778	200995	284344	248633	206619	194773	145844	114544	2	2	2	2	1	1	1	2	1	2	1
6247	2	35.1522	5	541.849	2704.21	100	TMEAHPYSTMHNSNNYLHLSVSR	[10] oxidation of m	P01027	CO3_MOUSE Complement C3 OS=Mus musculus GN=C3 PE=1 SV=3	TRUE	1.05292	CTR	KO	0.868761	50.7406	602180	435338	481030	341652	357581	411368	773203	630082	387738	309573	206307	0	1	0	0	0	0	0	0	0	0	0
11631	2	32.8136	4	677.059	2704.21	99.8878	TMEAHPYSTMHNSNNYLHLSVSR	[10] oxidation of m	P01027	CO3_MOUSE Complement C3 OS=Mus musculus GN=C3 PE=1 SV=3	TRUE	1.05764	KO	CTR	0.605763	47.1569	376626	479147	387951	238767	309127	452574	571718	485693	285922	242417	182483	0	2	0	0	0	0	1	0	0	0	0
27763	2	32.7701	3	902.41	2704.21	100	TMEAHPYSTMHNSNNYLHLSVSR	[10] oxidation of m	P01027	CO3_MOUSE Complement C3 OS=Mus musculus GN=C3 PE=1 SV=3	TRUE	1.65175	KO	CTR	0.0632762	36.2241	108403	101768	136099	47554.8	69033.4	126331	61772	93019.6	58223.7	49885.8	34353.5	0	2	1	0	0	1	0	0	0	0	0
9372	2	139.516	3	1073.88	3218.63	100	DILSSNNQHGILPLSWNIPELVNMGQWK	[24] oxidation of m	P01027	CO3_MOUSE Complement C3 OS=Mus musculus GN=C3 PE=1 SV=3	TRUE	1.01887	KO	CTR	0.710948	24.7002	1.4287e+06	1.31849e+06	1.19301e+06	1.19782e+06	1.29395e+06	1.1524e+06	1.71057e+06	1.38052e+06	1.11204e+06	1.0384e+06	961732	4	4	1	1	3	4	4	4	3	3	2
9465	2	20.3459	3	484.252	1449.73	100	DNHLAPGQQTTLR		P01027	CO3_MOUSE Complement C3 OS=Mus musculus GN=C3 PE=1 SV=3	TRUE	1.19358	CTR	KO	0.838479	83.5549	229047	47724.9	72061	59087.4	46423	56335.6	222788	152345	55065.1	46390.5	31357.4	2	1	1	1	1	1	2	2	1	1	1
23377	2	20.3459	2	725.873	1449.73	99.7073	DNHLAPGQQTTLR		P01027	CO3_MOUSE Complement C3 OS=Mus musculus GN=C3 PE=1 SV=3	TRUE	1.31525	CTR	KO	0.715426	96.83	129703	24818.1	26721	25824.3	23912.8	30744.8	134378	86565.7	28410.8	19737.1	17768.6	1	1	1	1	1	1	1	1	1	1	1
10174	2	47.7468	3	602.295	1803.86	100	VELLHNPAFCSMATAK	[12] oxidation of m	P01027	CO3_MOUSE Complement C3 OS=Mus musculus GN=C3 PE=1 SV=3	TRUE	1.3238	CTR	KO	0.599254	66.0001	297966	238468	274676	180221	181018	224121	636364	371472	164396	150563	217742	3	2	2	2	2	2	1	5	2	2	2
30562	2	47.7246	2	902.939	1803.86	97.7561	VELLHNPAFCSMATAK	[12] oxidation of m	P01027	CO3_MOUSE Complement C3 OS=Mus musculus GN=C3 PE=1 SV=3	TRUE	1.01121	KO	CTR	0.593598	76.4608	72163.2	72710	83612.1	33952.6	39857.7	68475.1	129423	90170.2	34428	23389.6	28139.2	0	0	1	0	0	0	0	0	0	0	0
10621	2	120.705	3	892.112	2673.32	99.7755	YLMWGLSSDLWGEKPNTSYIIGK	[3] oxidation of m	P01027	CO3_MOUSE Complement C3 OS=Mus musculus GN=C3 PE=1 SV=3	TRUE	1.12565	KO	CTR	0.385228	29.597	815805	739395	846204	491043	615912	757638	891374	762374	541258	513539	449639	0	1	1	0	0	1	2	1	1	0	0
10930	2	55.4631	3	638.327	1911.96	100	MELKPGDNLNVNFHLR	[1] oxidation of m	P01027	CO3_MOUSE Complement C3 OS=Mus musculus GN=C3 PE=1 SV=3	TRUE	1.28317	KO	CTR	0.0980952	23.1448	440126	400173	432384	251424	338288	436672	401507	316417	292414	212977	269782	2	2	1	1	2	3	0	0	1	2	1
11092	2	127.417	3	887.104	2658.29	99.8878	FFKPAMPFDLMVFVTNPDGSPASK	[11] oxidation of m	P01027	CO3_MOUSE Complement C3 OS=Mus musculus GN=C3 PE=1 SV=3	TRUE	1.00349	KO	CTR	0.804809	34.3817	864832	705741	749538	547239	611385	732681	1.02531e+06	871162	586339	574268	440218	4	4	2	6	3	2	4	4	4	5	2
43691	2	127.009	3	886.135	2655.38	86.7565	FFKPAMPFDLMVFVTNPDGSPASK	[11] oxidation of m	P01027	CO3_MOUSE Complement C3 OS=Mus musculus GN=C3 PE=1 SV=3	TRUE	1.4414	CTR	KO	0.0967393	36.2986	47258.7	134990	81893.4	80138.5	103140	140046	208033	152092	100530	118859	126131	0	0	0	0	0	0	0	0	0	1	0
11251	2	97.0901	2	650.324	1298.63	100	VMQDFFIDLR	[2] oxidation of m	P01027	CO3_MOUSE Complement C3 OS=Mus musculus GN=C3 PE=1 SV=3	TRUE	1.02327	CTR	KO	0.958153	59.9327	341023	143470	209821	106379	121764	131402	353999	214872	99826.5	119222	110729	1	0	1	1	1	0	1	1	1	1	1
13123	2	36.6117	3	591.316	1770.93	91.358	VLMEGVRPSNADALVGK	[3] oxidation of m	P01027	CO3_MOUSE Complement C3 OS=Mus musculus GN=C3 PE=1 SV=3	TRUE	1.19152	KO	CTR	0.450569	43.4391	263971	126880	204836	99764	118757	131443	201712	182060	120250	81479.4	75872.5	0	0	1	0	0	0	0	0	0	0	0
13805	2	98.6485	2	760.367	1518.72	100	NYAGVFMDAGLAFK	[7] oxidation of m	P01027	CO3_MOUSE Complement C3 OS=Mus musculus GN=C3 PE=1 SV=3	TRUE	1.08332	KO	CTR	0.519777	42.2907	280338	260889	329382	176953	208363	255846	333387	346337	154763	154376	174052	1	1	0	0	0	0	0	1	0	0	0
18060	2	98.2361	2	760.366	1518.72	100	NYAGVFMDAGLAFK	[7] oxidation of m	P01027	CO3_MOUSE Complement C3 OS=Mus musculus GN=C3 PE=1 SV=3	TRUE	1.22431	KO	CTR	0.448477	45.3704	308926	129600	187005	104742	124193	140887	192721	107421	133414	157086	86851.2	1	0	1	1	1	0	1	0	1	0	0
362343	2	97.8749	2	759.899	1517.78	100	NYAGVFMDAGLAFK	[7] oxidation of m	P01027	CO3_MOUSE Complement C3 OS=Mus musculus GN=C3 PE=1 SV=3	TRUE	3.00329	KO	CTR	0.731672	187.854	167542	5109.29	11959.2	11112.3	6410.81	5954.02	14765.6	9817.37	13371.7	16346.1	3438.02	0	0	0	0	0	0	1	0	1	0	0
15813	2	18.892	3	371.212	1110.61	99.1021	TVLTGASGHLR		P01027	CO3_MOUSE Complement C3 OS=Mus musculus GN=C3 PE=1 SV=3	TRUE	1.16903	CTR	KO	0.871455	66.6218	29464.5	9695.08	15852.2	13657.2	8994	11614.2	34151.4	24366.8	12495.9	9782.46	6176.69	1	1	0	1	1	1	0	1	1	1	1
23150	2	18.8665	2	556.315	1110.61	100	TVLTGASGHLR		P01027	CO3_MOUSE Complement C3 OS=Mus musculus GN=C3 PE=1 SV=3	TRUE	1.14665	CTR	KO	0.780666	53.112	33530.1	13692.1	18521.6	15854.4	14823.7	20744.3	38439.2	31569.4	16789.6	12717	12442	1	1	1	1	1	0	2	2	1	1	1
17696	2	153.735	3	963.477	2887.41	100	TELTNIELLDDFDEYTMTIQQVIK	[17] oxidation of m	P01027	CO3_MOUSE Complement C3 OS=Mus musculus GN=C3 PE=1 SV=3	TRUE	1.27922	CTR	KO	0.395415	48.3396	676248	583853	585573	593249	435134	559849	1.2875e+06	882290	525643	520086	445071	0	1	0	0	0	0	2	3	0	0	0
23828	2	153.646	2	1444.71	2887.41	100	TELTNIELLDDFDEYTMTIQQVIK	[17] oxidation of m	P01027	CO3_MOUSE Complement C3 OS=Mus musculus GN=C3 PE=1 SV=3	TRUE	1.34755	CTR	KO	0.142477	35.8391	792982	815478	615170	737201	679094	810750	1.50586e+06	1.19472e+06	826395	892711	578229	1	0	0	0	0	0	2	0	0	0	0
18338	2	101.099	2	1072.04	2142.06	100	IILQGSPVVQMAEDAVDGER	[11] oxidation of m	P01027	CO3_MOUSE Complement C3 OS=Mus musculus GN=C3 PE=1 SV=3	TRUE	1.01813	CTR	KO	0.922091	44.0597	529921	376092	327532	210645	312356	409327	539943	542270	206844	300883	247683	1	0	0	0	1	0	0	1	0	1	0
20982	2	102.011	3	715.028	2142.06	100	IILQGSPVVQMAEDAVDGER	[11] oxidation of m	P01027	CO3_MOUSE Complement C3 OS=Mus musculus GN=C3 PE=1 SV=3	TRUE	1.01503	CTR	KO	0.897449	41.4639	136302	75410.6	136229	98459.7	73722.1	92396.5	167464	113905	92702.8	95311.5	48720.1	1	0	1	1	0	0	0	0	1	1	0
25199	2	101.054	3	715.028	2142.06	99.6633	IILQGSPVVQMAEDAVDGER	[11] oxidation of m	P01027	CO3_MOUSE Complement C3 OS=Mus musculus GN=C3 PE=1 SV=3	TRUE	1.10711	KO	CTR	0.674935	43.5466	336971	149081	205413	162907	115602	137884	221193	242090	131647	155482	83482.9	2	0	0	0	0	0	0	0	0	0	0
19873	2	104.869	2	797.477	1592.94	100	TVVILIETPDGIPVK		P01027	CO3_MOUSE Complement C3 OS=Mus musculus GN=C3 PE=1 SV=3	TRUE	2.63578	CTR	KO	0.354355	126.001	126112	111744	82317.4	95342.8	73260.1	77214.4	794895	229399	51482	67090.7	100324	0	0	0	0	0	0	1	0	0	0	0
20836	2	126.634	2	1095.96	2189.91	100	QCEELGAFTESMVVYGCPN		P01027	CO3_MOUSE Complement C3 OS=Mus musculus GN=C3 PE=1 SV=3	TRUE	1.1611	CTR	KO	0.717234	47.5356	1.38114e+06	978513	1.25176e+06	874537	834734	917532	1.97879e+06	1.65133e+06	933074	791983	680831	3	0	3	0	1	0	5	4	1	1	0
21592	2	131.959	3	1066.21	3195.62	100	LESEETIVLEAHDAQGDIPVTVTVQDFLK		P01027	CO3_MOUSE Complement C3 OS=Mus musculus GN=C3 PE=1 SV=3	TRUE	1.7338	CTR	KO	0.415858	94.1466	2.24277e+06	605692	1.49154e+06	752029	633642	568705	4.62724e+06	2.28819e+06	881674	697222	600003	5	0	0	0	0	0	11	1	0	0	0
21784	2	46.4746	2	440.751	879.488	98.6341	VMNIFLK	[2] oxidation of m	P01027	CO3_MOUSE Complement C3 OS=Mus musculus GN=C3 PE=1 SV=3	TRUE	1.00806	CTR	KO	0.693346	66.7973	34379.1	19244.6	24885.1	16187.9	13677.6	22815.6	41821.1	33925.5	11639.6	11817.7	11002	0	0	0	0	0	0	1	0	0	0	0
22162	2	46.8539	2	440.751	879.488	99.122	VMNIFLK	[2] oxidation of m	P01027	CO3_MOUSE Complement C3 OS=Mus musculus GN=C3 PE=1 SV=3	TRUE	1.13626	CTR	KO	0.927447	67.423	40285.9	22566.8	30969.7	18529.6	17162	13068.9	54456.2	37092	13994.5	14728.4	14738.8	1	1	0	0	0	0	1	0	0	0	0
23796	2	153.646	2	1346.63	2691.25	100	YLGDVDATMSILDISMMTGFAPDTK		P01027	CO3_MOUSE Complement C3 OS=Mus musculus GN=C3 PE=1 SV=3	TRUE	1.2329	CTR	KO	0.282645	38.6028	1.23063e+06	1.4441e+06	1.42783e+06	1.30147e+06	1.35524e+06	1.36346e+06	2.76573e+06	1.66929e+06	1.18523e+06	1.22859e+06	1.49655e+06	1	0	0	0	0	0	5	4	0	0	0
31087	2	153.602	3	898.091	2691.25	100	YLGDVDATMSILDISMMTGFAPDTK		P01027	CO3_MOUSE Complement C3 OS=Mus musculus GN=C3 PE=1 SV=3	TRUE	1.51431	CTR	KO	0.200525	59.6668	453367	325704	431106	399054	312662	340450	1.13916e+06	640108	387020	339037	349577	0	0	0	0	0	0	4	2	0	0	0
291490	2	155.407	2	1346.64	2691.26	90.9268	YLGDVDATMSILDISMMTGFAPDTK		P01027	CO3_MOUSE Complement C3 OS=Mus musculus GN=C3 PE=1 SV=3	TRUE	1.0375	CTR	KO	0.619517	15.49	85791.8	93675.4	88408.8	75850	88757.7	118177	78249.3	103831	94558.7	100968	98483.9	0	1	0	0	0	0	0	0	0	0	0
317160	2	153.357	2	1347.74	2693.47	100	YLGDVDATMSILDISMMTGFAPDTK		P01027	CO3_MOUSE Complement C3 OS=Mus musculus GN=C3 PE=1 SV=3	TRUE	1.47155	CTR	KO	0.107351	39.836	27774.6	26023.8	41389.4	33646.1	18518.4	35640.7	69914	57718.4	32994.1	29861.8	33914.7	0	0	0	0	0	0	0	2	0	0	0
24259	2	20.4579	2	558.324	1114.63	100	VLVVTQGSNAK		P01027	CO3_MOUSE Complement C3 OS=Mus musculus GN=C3 PE=1 SV=3	TRUE	1.0737	CTR	KO	0.941357	56.7379	44719.8	21096.6	26908.4	21813.4	18916.7	24730.9	50003.2	40122.5	21534.7	17955.2	11921.7	0	0	0	0	0	0	1	1	1	0	0
28716	2	26.8986	2	364.724	727.434	95.122	INLNVR		P01027	CO3_MOUSE Complement C3 OS=Mus musculus GN=C3 PE=1 SV=3	TRUE	1.09888	CTR	KO	0.996121	55.2508	15158.8	8546.98	6788.7	7676.2	6744.14	9087.04	17401.8	13173.1	8930.48	6189.45	3756.49	1	1	0	1	0	1	1	1	1	1	0
30920	2	176.552	3	974.185	2919.53	100	WEEPDQQLYNVEATSYALLALLLLK		P01027	CO3_MOUSE Complement C3 OS=Mus musculus GN=C3 PE=1 SV=3	TRUE	1.45399	CTR	KO	0.238661	59.9977	353607	369402	346606	346795	310300	322747	1.00766e+06	510993	355910	299291	309392	0	3	3	0	0	3	3	2	1	2	1
405052	2	176.476	2	1460.76	2919.51	100	WEEPDQQLYNVEATSYALLALLLLK		P01027	CO3_MOUSE Complement C3 OS=Mus musculus GN=C3 PE=1 SV=3	TRUE	1.03921	KO	CTR	0.61444	15.0819	51105.7	49402.9	58796.7	62269.6	47837.8	60426.6	60878	41484.2	56270	57895.3	47967.8	0	0	0	1	1	0	0	0	0	0	0
30993	2	69.4785	3	516.249	1545.72	91.2458	DLNMDVSFHLPSR	[4] oxidation of m	P01027	CO3_MOUSE Complement C3 OS=Mus musculus GN=C3 PE=1 SV=3	TRUE	1.64619	CTR	KO	0.522019	92.2072	66110.1	30977	19544.7	24844.4	21290.9	24386.9	127477	67881.4	20714.9	24582.6	16087.6	0	0	0	0	0	0	1	0	0	0	0
31567	2	113.448	3	892.436	2674.29	98.9899	FFKPAMPFDLMVFVTNPDGSPASK	[6] oxidation of m|[11] oxidation of m	P01027	CO3_MOUSE Complement C3 OS=Mus musculus GN=C3 PE=1 SV=3	TRUE	1.04412	KO	CTR	0.804615	52.6115	329886	153022	144501	130508	98457	198956	300725	218095	112427	119615	91416.5	1	0	0	0	0	0	0	0	0	0	0
47541	2	126.075	3	764.723	2291.15	99.1021	SLYVSVTVILHSGSDMVEAER		P01027	CO3_MOUSE Complement C3 OS=Mus musculus GN=C3 PE=1 SV=3	TRUE	1.16017	CTR	KO	0.451814	33.9772	142926	251447	303629	183105	224796	226520	400718	280135	220599	197911	188829	0	0	0	0	0	0	1	1	0	0	0
123300	2	156.959	3	764.723	2291.15	98.7654	SLYVSVTVILHSGSDMVEAER		P01027	CO3_MOUSE Complement C3 OS=Mus musculus GN=C3 PE=1 SV=3	TRUE	1.13996	CTR	KO	0.386432	31.2269	60447.8	89437	141938	101772	81727.4	72687	138066	122082	82076.2	87748.7	90617.4	0	0	0	0	0	0	1	0	0	0	0
56411	2	157.948	3	649.359	1945.05	100	EADVSLTAFVLIALQEAR		P01027	CO3_MOUSE Complement C3 OS=Mus musculus GN=C3 PE=1 SV=3	TRUE	1.51525	CTR	KO	0.425499	69.8462	419770	165100	347316	276703	179407	141817	767050	568025	270964	176703	149339	7	0	3	0	0	0	8	4	2	0	1
125624	2	161.867	3	649.359	1945.05	100	EADVSLTAFVLIALQEAR		P01027	CO3_MOUSE Complement C3 OS=Mus musculus GN=C3 PE=1 SV=3	TRUE	1.01434	KO	CTR	0.989225	42.9984	90569.1	205487	301388	153650	126102	153496	275780	192875	154346	107654	116109	2	1	1	0	0	1	1	0	0	0	0
326561	2	165.92	3	649.359	1945.05	99.7755	EADVSLTAFVLIALQEAR		P01027	CO3_MOUSE Complement C3 OS=Mus musculus GN=C3 PE=1 SV=3	TRUE	1.20009	KO	CTR	0.756043	46.8139	18806	76942	88157.6	44111.6	41040.7	55114	53728.3	44968.4	49156.3	33378.9	43870.4	0	0	0	1	0	0	0	1	0	1	0
594687	2	168.747	3	649.36	1945.06	99.3266	EADVSLTAFVLIALQEAR		P01027	CO3_MOUSE Complement C3 OS=Mus musculus GN=C3 PE=1 SV=3	TRUE	3.10198	KO	CTR	0.0223743	77.271	953.909	2548.59	5943.79	1792.69	1177.54	1837.13	1135.71	634.628	1361.57	450.525	246.758	0	0	1	0	0	0	0	0	0	0	0
76441	2	18.2514	3	390.228	1167.66	99.7755	VSIRPAPETAK		P01027	CO3_MOUSE Complement C3 OS=Mus musculus GN=C3 PE=1 SV=3	TRUE	1.85696	CTR	KO	0.414703	99.444	4212.05	1972.16	2272.25	1909.8	1460.53	2165.85	11623.3	4873.72	2050.99	1357.87	1747.29	0	0	0	1	0	0	1	0	0	0	0
100931	2	17.679	3	364.818	1091.43	99.6633	LCHSEMCR		P01027	CO3_MOUSE Complement C3 OS=Mus musculus GN=C3 PE=1 SV=3	TRUE	1.16451	CTR	KO	0.704319	42.1111	3291.67	2193.76	1872.09	2281.85	2267.67	3325.5	4101.99	4261.54	2583.01	2583.82	1251.72	1	1	1	1	1	1	1	1	0	1	0
40	1	130.019	3	836.81	2507.41	100	AAPLSLCALTAVDQSVLLLKPEAK		Q61838	A2M_MOUSE Alpha-2-macroglobulin OS=Mus musculus GN=A2m PE=1 SV=3	TRUE	1.23937	CTR	KO	0.073798	18.8213	1.49279e+08	1.5285e+08	1.16398e+08	8.82685e+07	1.35347e+08	1.44112e+08	1.51212e+08	1.40444e+08	1.46326e+08	1.78374e+08	1.95696e+08	5	4	4	4	4	4	4	4	4	5	4
808	1	130.019	2	1254.71	2507.4	100	AAPLSLCALTAVDQSVLLLKPEAK		Q61838	A2M_MOUSE Alpha-2-macroglobulin OS=Mus musculus GN=A2m PE=1 SV=3	TRUE	1.34751	CTR	KO	0.118482	32.5066	2.26718e+07	2.1166e+07	1.43745e+07	7.33572e+06	1.84144e+07	1.83428e+07	2.09485e+07	1.86493e+07	2.06369e+07	2.58225e+07	2.8824e+07	2	2	2	1	2	2	2	3	3	4	3
832	1	130.019	4	627.859	2507.41	100	AAPLSLCALTAVDQSVLLLKPEAK		Q61838	A2M_MOUSE Alpha-2-macroglobulin OS=Mus musculus GN=A2m PE=1 SV=3	TRUE	1.22968	CTR	KO	0.186151	32.4667	8.80512e+06	8.08331e+06	4.97645e+06	3.25673e+06	5.99904e+06	6.33737e+06	8.01617e+06	6.48724e+06	6.59423e+06	8.05182e+06	9.23515e+06	2	3	2	2	2	2	3	2	2	2	2
69	1	131.587	4	844.963	3375.82	100	IFQWQNIHLAGGLHQLSFPLSVEPALGIYK		Q61838	A2M_MOUSE Alpha-2-macroglobulin OS=Mus musculus GN=A2m PE=1 SV=3	TRUE	1.27921	CTR	KO	0.049396	21.6949	1.28446e+08	1.28943e+08	9.17928e+07	6.92947e+07	1.09027e+08	118498832	1.33553e+08	1.21294e+08	1.28506e+08	1.50067e+08	1.55224e+08	5	3	4	2	4	4	4	4	4	4	3
209	1	131.587	3	1126.28	3375.82	100	IFQWQNIHLAGGLHQLSFPLSVEPALGIYK		Q61838	A2M_MOUSE Alpha-2-macroglobulin OS=Mus musculus GN=A2m PE=1 SV=3	FALSE	1.40814	CTR	KO	0.0476437	28.0234	8.44207e+07	8.1528e+07	5.61654e+07	3.51434e+07	7.51677e+07	7.92946e+07	8.86351e+07	8.0061e+07	9.2522e+07	1.09365e+08	1.12548e+08	3	4	2	3	3	4	4	5	4	3	3
3562	1	131.632	5	676.171	3375.82	100	IFQWQNIHLAGGLHQLSFPLSVEPALGIYK		Q61838	A2M_MOUSE Alpha-2-macroglobulin OS=Mus musculus GN=A2m PE=1 SV=3	TRUE	1.2943	CTR	KO	0.162087	45.9214	1.9894e+06	1.55119e+06	840472	475010	1.04692e+06	1.08554e+06	1.76267e+06	1.47865e+06	1.28418e+06	1.48403e+06	1.52819e+06	2	2	2	1	0	1	1	0	1	1	1
88	1	64.3277	2	649.349	1296.68	100	AINYLISGYQR		Q61838	A2M_MOUSE Alpha-2-macroglobulin OS=Mus musculus GN=A2m PE=1 SV=3	TRUE	1.27872	CTR	KO	0.076755	23.0108	4.57815e+07	4.7101e+07	3.60578e+07	2.38085e+07	4.42558e+07	4.81799e+07	4.87761e+07	44075867	5.01845e+07	5.7157e+07	6.10743e+07	4	4	3	3	4	4	3	2	3	4	4
4125	1	64.2828	3	433.235	1296.68	100	AINYLISGYQR		Q61838	A2M_MOUSE Alpha-2-macroglobulin OS=Mus musculus GN=A2m PE=1 SV=3	TRUE	1.24851	CTR	KO	0.133623	25.4057	372210	457749	270330	219795	319903	387677	457900	325735	459858	353595	512540	2	1	1	1	2	1	2	2	2	1	2
96	1	52.6604	4	586.829	2343.29	95.2381	AESPVFVQTDKPIYKPGQIVK		Q61838	A2M_MOUSE Alpha-2-macroglobulin OS=Mus musculus GN=A2m PE=1 SV=3	TRUE	1.25623	CTR	KO	0.0670123	19.3167	6.3702e+07	6.67595e+07	5.18715e+07	3.85652e+07	6.31249e+07	6.76003e+07	6.63035e+07	6.63602e+07	6.51474e+07	8.10189e+07	8.92711e+07	0	0	0	0	1	0	0	0	0	0	0
211	1	52.6604	3	782.102	2343.28	100	AESPVFVQTDKPIYKPGQIVK		Q61838	A2M_MOUSE Alpha-2-macroglobulin OS=Mus musculus GN=A2m PE=1 SV=3	TRUE	1.27413	CTR	KO	0.0894185	25.0111	5.65636e+07	5.67393e+07	3.95199e+07	2.6614e+07	5.04124e+07	5.10049e+07	5.805e+07	5.45008e+07	5.18364e+07	6.31688e+07	7.06468e+07	5	5	4	4	4	5	5	5	5	5	5
1162	1	52.6827	2	1172.65	2343.28	100	AESPVFVQTDKPIYKPGQIVK		Q61838	A2M_MOUSE Alpha-2-macroglobulin OS=Mus musculus GN=A2m PE=1 SV=3	TRUE	1.31522	CTR	KO	0.151641	37.2783	1.59129e+07	1.6e+07	8.85085e+06	4.64437e+06	1.26839e+07	1.21938e+07	1.58403e+07	1.39092e+07	1.28699e+07	1.56038e+07	1.88114e+07	3	3	3	2	3	5	3	3	3	3	4
103	1	42.2326	2	435.774	869.534	99.8654	LLLQEVR		Q61838	A2M_MOUSE Alpha-2-macroglobulin OS=Mus musculus GN=A2m PE=1 SV=3	TRUE	1.29253	CTR	KO	0.0827241	25.2688	1.86189e+07	1.88745e+07	1.35363e+07	8.97708e+06	1.61167e+07	1.9178e+07	1.94776e+07	1.80374e+07	1.79887e+07	2.31051e+07	2.40413e+07	5	5	4	4	5	5	5	5	5	5	5
108	1	61.8027	2	608.833	1215.65	100	LPDLPGNYVTK		Q61838	A2M_MOUSE Alpha-2-macroglobulin OS=Mus musculus GN=A2m PE=1 SV=3	TRUE	1.20815	CTR	KO	0.159912	20.6718	4.24903e+07	4.12764e+07	3.78248e+07	2.29137e+07	3.90134e+07	4.5127e+07	4.08286e+07	3.72509e+07	4.37123e+07	5.52904e+07	5.31163e+07	4	5	5	5	5	5	5	5	5	4	5
112	1	92.3052	3	782.754	2345.24	100	VNTNYRPGLPFSGQVLLVDEK		Q61838	A2M_MOUSE Alpha-2-macroglobulin OS=Mus musculus GN=A2m PE=1 SV=3	TRUE	1.12079	CTR	KO	0.361296	19.9561	1.00461e+08	1.08107e+08	8.9553e+07	6.54639e+07	9.89603e+07	1.08699e+08	9.18895e+07	8.44825e+07	9.99768e+07	1.21636e+08	1.35555e+08	6	6	4	6	6	8	6	6	6	6	6
542	1	92.3052	2	1173.63	2345.24	100	VNTNYRPGLPFSGQVLLVDEK		Q61838	A2M_MOUSE Alpha-2-macroglobulin OS=Mus musculus GN=A2m PE=1 SV=3	TRUE	1.33416	CTR	KO	0.153912	35.4224	4.46587e+07	4.49971e+07	2.69779e+07	1.34089e+07	3.84731e+07	3.87592e+07	4.06764e+07	3.69619e+07	4.1634e+07	5.35208e+07	5.76555e+07	4	4	3	3	4	4	4	3	5	4	4
19989	1	92.3492	4	587.317	2345.24	100	VNTNYRPGLPFSGQVLLVDEK		Q61838	A2M_MOUSE Alpha-2-macroglobulin OS=Mus musculus GN=A2m PE=1 SV=3	TRUE	1.16909	CTR	KO	0.501269	36.3552	114552	146801	99811.1	37272.4	91113.5	100998	98481.3	67079.9	97784.2	172124	139865	0	1	1	0	0	2	1	0	1	1	1
126	1	105	2	715.407	1428.8	100	LSPQSIYNLLPGK		Q61838	A2M_MOUSE Alpha-2-macroglobulin OS=Mus musculus GN=A2m PE=1 SV=3	TRUE	1.28603	CTR	KO	0.102588	26.7604	8.45994e+07	8.00532e+07	5.62787e+07	3.64812e+07	6.90179e+07	7.59245e+07	8.22328e+07	7.18195e+07	7.80652e+07	9.75443e+07	1.01537e+08	7	7	6	6	7	7	6	6	7	7	7
3028	1	105.067	3	477.273	1428.8	100	LSPQSIYNLLPGK		Q61838	A2M_MOUSE Alpha-2-macroglobulin OS=Mus musculus GN=A2m PE=1 SV=3	TRUE	1.16217	CTR	KO	0.321949	46.9807	1.61813e+06	1.24117e+06	699327	414302	682690	913873	1.07462e+06	861793	1.07923e+06	1.08208e+06	1.29618e+06	4	3	3	3	3	3	3	3	3	3	3
130	1	99.8318	3	677.683	2030.03	100	GSIFNLGSHVLSLEQGNMK		Q61838	A2M_MOUSE Alpha-2-macroglobulin OS=Mus musculus GN=A2m PE=1 SV=3	TRUE	1.23567	CTR	KO	0.115239	22.3627	6.24244e+07	6.25251e+07	4.75677e+07	3.17813e+07	5.75652e+07	5.9049e+07	5.98323e+07	5.6342e+07	6.18716e+07	7.4991e+07	7.7416e+07	5	5	5	4	5	5	5	5	5	5	5
562	1	99.8086	2	1016.02	2030.03	100	GSIFNLGSHVLSLEQGNMK		Q61838	A2M_MOUSE Alpha-2-macroglobulin OS=Mus musculus GN=A2m PE=1 SV=3	TRUE	1.33192	CTR	KO	0.137894	35.3931	2.9723e+07	2.5562e+07	1.71673e+07	8.37371e+06	2.23018e+07	2.28754e+07	2.55899e+07	2.30862e+07	2.58086e+07	3.29447e+07	3.24257e+07	4	3	3	2	3	3	3	3	4	3	4
14625	1	99.8086	4	508.514	2030.03	100	GSIFNLGSHVLSLEQGNMK		Q61838	A2M_MOUSE Alpha-2-macroglobulin OS=Mus musculus GN=A2m PE=1 SV=3	TRUE	1.22855	CTR	KO	0.211784	38.7957	160140	97788.7	80801.1	45704.4	97257.2	92468.8	127114	90110.5	110880	137585	122129	2	1	1	0	1	0	1	1	2	1	1
135	1	44.641	2	491.261	980.508	96.7699	ALSFYQPR		Q61838	A2M_MOUSE Alpha-2-macroglobulin OS=Mus musculus GN=A2m PE=1 SV=3	TRUE	1.2612	CTR	KO	0.11599	24.3567	2.06939e+07	2.0969e+07	1.5804e+07	1.04071e+07	1.88872e+07	2.23568e+07	2.0368e+07	1.89161e+07	2.14799e+07	2.66524e+07	2.72662e+07	3	1	3	3	4	4	4	2	3	3	3
139	1	57.8856	3	558.302	1671.88	100	TEVNTNHVLIYIEK		Q61838	A2M_MOUSE Alpha-2-macroglobulin OS=Mus musculus GN=A2m PE=1 SV=3	TRUE	1.26536	CTR	KO	0.0788605	20.8753	4.28385e+07	4.51096e+07	3.53842e+07	2.38704e+07	4.18725e+07	4.42149e+07	4.44808e+07	4.28926e+07	4.42675e+07	5.43929e+07	5.99633e+07	6	6	6	7	6	8	6	6	6	6	6
333	1	57.8856	2	836.949	1671.88	100	TEVNTNHVLIYIEK		Q61838	A2M_MOUSE Alpha-2-macroglobulin OS=Mus musculus GN=A2m PE=1 SV=3	TRUE	1.36445	CTR	KO	0.113101	36.4858	3.65976e+07	3.59778e+07	2.05492e+07	1.0773e+07	2.91377e+07	3.09799e+07	3.63846e+07	3.26227e+07	3.31696e+07	4.07723e+07	4.3543e+07	5	5	5	4	5	5	5	5	5	5	5
164	1	57.0491	2	545.301	1088.59	99.8654	YNILPVADGK		Q61838	A2M_MOUSE Alpha-2-macroglobulin OS=Mus musculus GN=A2m PE=1 SV=3	TRUE	1.20596	CTR	KO	0.183945	21.6928	2.38668e+07	2.30922e+07	1.96047e+07	1.2262e+07	2.0602e+07	2.41157e+07	2.12974e+07	1.98738e+07	2.37332e+07	3.00847e+07	2.91677e+07	3	3	3	3	3	3	4	4	3	4	3
173	1	132.362	3	1109.25	3324.72	100	TMAFLEEELPITACGVYTYGKPVPGLVTLR		Q61838	A2M_MOUSE Alpha-2-macroglobulin OS=Mus musculus GN=A2m PE=1 SV=3	TRUE	1.3111	CTR	KO	0.017048	16.9802	1.32959e+08	1.38074e+08	1.00928e+08	8.72411e+07	122528049	1.30121e+08	1.47005e+08	1.34224e+08	1.46604e+08	1.69381e+08	1.80541e+08	7	9	7	6	9	8	8	7	7	6	7
1037	1	132.383	4	832.188	3324.72	100	TMAFLEEELPITACGVYTYGKPVPGLVTLR		Q61838	A2M_MOUSE Alpha-2-macroglobulin OS=Mus musculus GN=A2m PE=1 SV=3	TRUE	1.26488	CTR	KO	0.0415457	21.8489	1.47759e+07	1.33162e+07	9.68148e+06	8.28642e+06	9.84293e+06	1.12566e+07	1.50394e+07	1.24112e+07	1.32027e+07	1.41825e+07	1.59546e+07	4	5	5	3	3	3	7	5	5	4	8
2010	1	132.362	2	1663.37	3324.72	100	TMAFLEEELPITACGVYTYGKPVPGLVTLR		Q61838	A2M_MOUSE Alpha-2-macroglobulin OS=Mus musculus GN=A2m PE=1 SV=3	TRUE	1.41092	CTR	KO	0.0295194	24.2275	1.37329e+07	1.42871e+07	9.59504e+06	7.11293e+06	1.34432e+07	1.331e+07	1.50704e+07	14125799	1.5503e+07	1.91939e+07	2.01523e+07	4	4	2	2	3	3	4	3	4	4	4
181	1	122.47	2	894.489	1786.96	100	APFALQVNTLPLNFDK		Q61838	A2M_MOUSE Alpha-2-macroglobulin OS=Mus musculus GN=A2m PE=1 SV=3	TRUE	1.18238	CTR	KO	0.243821	24.0272	6.26362e+07	5.62653e+07	4.9734e+07	2.93795e+07	5.24221e+07	6.40784e+07	5.70411e+07	4.81614e+07	5.84766e+07	7.5888e+07	7.03292e+07	4	5	5	3	5	3	4	6	4	4	4
3166	1	122.403	3	596.661	1786.96	100	APFALQVNTLPLNFDK		Q61838	A2M_MOUSE Alpha-2-macroglobulin OS=Mus musculus GN=A2m PE=1 SV=3	TRUE	1.05161	CTR	KO	0.603562	42.787	2.02283e+06	1.26417e+06	1.16915e+06	559675	949485	934331	1.36428e+06	897058	1.18315e+06	1.45804e+06	1.14392e+06	2	2	2	2	2	2	3	2	2	3	2
190	1	41.2148	2	600.329	1198.64	100	SVIVEPEGIEK		Q61838	A2M_MOUSE Alpha-2-macroglobulin OS=Mus musculus GN=A2m PE=1 SV=3	TRUE	1.05493	CTR	KO	0.708176	22.3232	2.04944e+07	2.27689e+07	2.21229e+07	1.5373e+07	2.23211e+07	2.62816e+07	1.92923e+07	1.72262e+07	2.14621e+07	2.60629e+07	2.96793e+07	3	3	3	4	3	4	3	2	3	4	3
195	1	73.4537	3	801.736	2402.19	100	QQNSHGGFSSTQDTVVALQALSK		Q61838	A2M_MOUSE Alpha-2-macroglobulin OS=Mus musculus GN=A2m PE=1 SV=3	TRUE	1.23753	CTR	KO	0.0561021	16.949	5.99132e+07	5.7119e+07	4.97316e+07	3.55665e+07	5.56783e+07	5.61061e+07	6.02571e+07	5.71752e+07	5.93647e+07	7.04071e+07	7.67344e+07	5	4	5	5	4	5	5	5	5	4	5
928	1	73.4778	2	1202.1	2402.18	100	QQNSHGGFSSTQDTVVALQALSK		Q61838	A2M_MOUSE Alpha-2-macroglobulin OS=Mus musculus GN=A2m PE=1 SV=3	TRUE	1.36944	CTR	KO	0.132588	42.3055	2.37354e+07	2.16317e+07	1.09641e+07	5.61218e+06	1.7545e+07	1.61138e+07	2.23897e+07	1.89106e+07	1.88641e+07	2.48099e+07	2.41269e+07	3	3	3	2	3	3	4	3	3	3	3
5547	1	73.5232	4	601.553	2402.18	99.3197	QQNSHGGFSSTQDTVVALQALSK		Q61838	A2M_MOUSE Alpha-2-macroglobulin OS=Mus musculus GN=A2m PE=1 SV=3	TRUE	1.22441	CTR	KO	0.191232	33.5936	949318	868707	457776	381767	659344	643495	844887	688784	699338	797998	1.00995e+06	1	1	0	1	2	1	2	2	0	1	1
227	1	104.267	4	651.074	2600.27	100	HSLGDNDAHSIFQSVGINIFTNSK		Q61838	A2M_MOUSE Alpha-2-macroglobulin OS=Mus musculus GN=A2m PE=1 SV=3	TRUE	1.18456	CTR	KO	0.158207	19.7606	4.50962e+07	4.51426e+07	3.78808e+07	3.0402e+07	4.46612e+07	4.61982e+07	4.18486e+07	4.07326e+07	4.47534e+07	55936271	6.29015e+07	8	7	7	6	7	7	9	7	7	7	7
291	1	104.267	3	867.762	2600.26	100	HSLGDNDAHSIFQSVGINIFTNSK		Q61838	A2M_MOUSE Alpha-2-macroglobulin OS=Mus musculus GN=A2m PE=1 SV=3	TRUE	1.22436	CTR	KO	0.160854	22.006	5.18562e+07	5.32772e+07	3.9201e+07	2.77671e+07	4.99286e+07	5.04929e+07	4.87752e+07	4.50938e+07	5.0081e+07	6.26694e+07	7.14348e+07	7	6	7	3	6	6	4	3	7	7	7
825	1	104.244	2	1301.14	2600.26	100	HSLGDNDAHSIFQSVGINIFTNSK		Q61838	A2M_MOUSE Alpha-2-macroglobulin OS=Mus musculus GN=A2m PE=1 SV=3	TRUE	1.41898	CTR	KO	0.111819	43.8292	3.36564e+07	2.94683e+07	1.52903e+07	7.2239e+06	2.25071e+07	2.24657e+07	3.27642e+07	2.79457e+07	2.59434e+07	3.26249e+07	3.5168e+07	5	4	4	3	5	4	6	3	4	5	5
240	1	94.5692	4	781.118	3120.44	100	VDLEISPDFLAVPVGGHENSHCICGNER		Q61838	A2M_MOUSE Alpha-2-macroglobulin OS=Mus musculus GN=A2m PE=1 SV=3	TRUE	1.07482	CTR	KO	0.616352	22.9312	6.14115e+07	5.31367e+07	5.27266e+07	3.14116e+07	5.72863e+07	6.19996e+07	4.60611e+07	4.48554e+07	5.36306e+07	7.55711e+07	6.46848e+07	3	4	4	4	2	3	2	4	5	3	3
532	1	94.5463	3	1041.15	3120.44	100	VDLEISPDFLAVPVGGHENSHCICGNER		Q61838	A2M_MOUSE Alpha-2-macroglobulin OS=Mus musculus GN=A2m PE=1 SV=3	TRUE	1.13354	CTR	KO	0.464455	29.9221	4.39025e+07	3.52948e+07	3.0928e+07	1.48587e+07	3.67264e+07	3.80091e+07	3.09904e+07	2.86798e+07	3.48753e+07	5.27644e+07	4.13487e+07	5	5	7	3	4	5	4	4	4	4	5
244	1	126.903	3	924.111	2769.31	100	NALFCLETAWASISQSQESHVYTK		Q61838	A2M_MOUSE Alpha-2-macroglobulin OS=Mus musculus GN=A2m PE=1 SV=3	TRUE	1.01713	KO	CTR	0.760848	17.8812	5.29395e+07	5.00799e+07	5.33239e+07	4.43358e+07	5.38943e+07	5.8729e+07	4.35018e+07	4.3524e+07	4.75362e+07	6.34091e+07	5.87165e+07	4	4	5	6	6	4	4	7	7	4	4
3152	1	126.903	2	1385.66	2769.31	100	NALFCLETAWASISQSQESHVYTK		Q61838	A2M_MOUSE Alpha-2-macroglobulin OS=Mus musculus GN=A2m PE=1 SV=3	TRUE	1.02478	CTR	KO	0.887413	22.6579	4.49987e+06	4.24793e+06	4.42485e+06	3.04311e+06	4.9084e+06	5.26765e+06	3.45767e+06	3.68826e+06	4.26876e+06	5.80596e+06	5.31761e+06	3	1	2	2	2	2	2	1	2	1	2
3222	1	126.88	4	693.335	2769.31	100	NALFCLETAWASISQSQESHVYTK		Q61838	A2M_MOUSE Alpha-2-macroglobulin OS=Mus musculus GN=A2m PE=1 SV=3	TRUE	1.00977	CTR	KO	0.801483	31.5841	2.16371e+06	1.72725e+06	1.08557e+06	904288	1.33751e+06	1.40592e+06	1.60369e+06	1.1785e+06	1.26712e+06	1.73972e+06	1.46806e+06	3	3	1	2	2	2	1	2	2	2	2
47144	1	163.801	3	924.112	2769.31	93.344	NALFCLETAWASISQSQESHVYTK		Q61838	A2M_MOUSE Alpha-2-macroglobulin OS=Mus musculus GN=A2m PE=1 SV=3	TRUE	1.00556	CTR	KO	0.93506	21.0303	278926	277067	275835	304604	297624	360406	244048	227717	331197	322072	378658	0	0	0	0	0	0	0	0	0	1	0
49180	1	169.397	3	924.106	2769.3	99.3585	NALFCLETAWASISQSQESHVYTK		Q61838	A2M_MOUSE Alpha-2-macroglobulin OS=Mus musculus GN=A2m PE=1 SV=3	TRUE	1.14269	KO	CTR	0.231606	19.7597	139527	127511	135216	187542	114791	114765	138100	108720	108276	136740	105698	0	0	0	0	0	0	0	0	0	0	1
143141	1	178.61	3	924.111	2769.31	91.5798	NALFCLETAWASISQSQESHVYTK		Q61838	A2M_MOUSE Alpha-2-macroglobulin OS=Mus musculus GN=A2m PE=1 SV=3	TRUE	1.00518	KO	CTR	0.871904	8.18927	313373	318795	326636	289065	325680	335482	302964	277944	326790	341461	333500	1	0	0	0	0	0	0	0	0	1	0
246	1	90.5118	2	706.882	1411.75	100	TVQGAFFGVPVYK		Q61838	A2M_MOUSE Alpha-2-macroglobulin OS=Mus musculus GN=A2m PE=1 SV=3	TRUE	1.07764	CTR	KO	0.559729	21.0596	4.11676e+07	4.41631e+07	3.88684e+07	2.48314e+07	4.20167e+07	5.02348e+07	3.82451e+07	3.32219e+07	4.15249e+07	4.97495e+07	5.39376e+07	8	8	6	5	7	7	7	7	8	8	7
9541	1	90.4661	3	471.59	1411.75	100	TVQGAFFGVPVYK		Q61838	A2M_MOUSE Alpha-2-macroglobulin OS=Mus musculus GN=A2m PE=1 SV=3	TRUE	1.02674	KO	CTR	0.992989	32.1128	248855	265000	202778	116845	158108	300013	208263	152736	200665	197788	288844	2	2	2	0	1	2	2	2	1	1	2
253	1	113.604	2	661.878	1321.74	100	ALLAYAFALAGNK		Q61838	A2M_MOUSE Alpha-2-macroglobulin OS=Mus musculus GN=A2m PE=1 SV=3	TRUE	1.10968	CTR	KO	0.467459	24.2048	3.12351e+07	2.58731e+07	2.37281e+07	1.39821e+07	2.45244e+07	2.91033e+07	2.40806e+07	2.14042e+07	2.54991e+07	3.67396e+07	2.95488e+07	6	6	5	5	6	6	6	6	6	6	6
5240	1	113.604	3	441.587	1321.74	100	ALLAYAFALAGNK		Q61838	A2M_MOUSE Alpha-2-macroglobulin OS=Mus musculus GN=A2m PE=1 SV=3	TRUE	1.04875	KO	CTR	0.987694	37.295	495652	385668	296585	148932	271106	284032	302515	219665	291745	403841	277652	2	2	2	2	2	2	2	2	2	2	2
268	1	49.0207	3	800.368	2398.08	100	DHENCISGEDITHNGIVYTPK		Q61838	A2M_MOUSE Alpha-2-macroglobulin OS=Mus musculus GN=A2m PE=1 SV=3	TRUE	1.05369	CTR	KO	0.733505	24.4358	4.45648e+07	4.66082e+07	4.2901e+07	2.55624e+07	4.9833e+07	5.39965e+07	3.66366e+07	3.48223e+07	4.3837e+07	5.64045e+07	5.96428e+07	6	6	7	5	6	7	8	6	8	6	7
946	1	48.9993	4	600.528	2398.08	100	DHENCISGEDITHNGIVYTPK		Q61838	A2M_MOUSE Alpha-2-macroglobulin OS=Mus musculus GN=A2m PE=1 SV=3	TRUE	1.02344	CTR	KO	0.852339	20.8561	7.48516e+06	7.22503e+06	6.81107e+06	4.1539e+06	7.0424e+06	7.84742e+06	6.00278e+06	5.23185e+06	6.57951e+06	8.07977e+06	8.70271e+06	2	1	1	1	1	1	2	2	1	1	1
1127	1	48.9993	2	1200.05	2398.08	100	DHENCISGEDITHNGIVYTPK		Q61838	A2M_MOUSE Alpha-2-macroglobulin OS=Mus musculus GN=A2m PE=1 SV=3	TRUE	1.04693	CTR	KO	0.784866	23.8765	1.6414e+07	1.6353e+07	1.39997e+07	1.09863e+07	1.62237e+07	1.79133e+07	1.30042e+07	1.1998e+07	1.51197e+07	1.95286e+07	2.0518e+07	5	4	3	4	3	4	6	3	5	3	4
396774	1	49.8479	2	1200.05	2398.09	100	DHENCISGEDITHNGIVYTPK		Q61838	A2M_MOUSE Alpha-2-macroglobulin OS=Mus musculus GN=A2m PE=1 SV=3	TRUE	1.28853	KO	CTR	0.659385	76.1479	18195.9	34649.3	4826.59	7536.03	34502.4	36553.1	13195.4	7323.79	23034.4	6129.55	38442.4	1	0	0	0	0	0	0	0	0	0	0
275	1	74.4972	3	569.289	1704.85	100	ATVLNYMSHCIQIR		Q61838	A2M_MOUSE Alpha-2-macroglobulin OS=Mus musculus GN=A2m PE=1 SV=3	TRUE	1.1246	CTR	KO	0.386084	21.2052	2.27319e+07	2.05093e+07	2.08149e+07	1.31817e+07	2.14543e+07	2.4714e+07	1.93442e+07	1.85706e+07	2.11014e+07	2.95757e+07	2.70603e+07	5	5	5	4	5	4	4	4	5	5	5
836	1	74.4972	2	853.43	1704.84	100	ATVLNYMSHCIQIR		Q61838	A2M_MOUSE Alpha-2-macroglobulin OS=Mus musculus GN=A2m PE=1 SV=3	TRUE	1.15946	CTR	KO	0.317097	27.0251	1.37241e+07	1.10929e+07	9.9243e+06	5.48461e+06	1.09198e+07	1.27762e+07	1.13611e+07	1.00374e+07	1.1119e+07	1.57476e+07	1.34971e+07	4	3	3	2	3	3	4	2	3	3	3
303	1	39.1717	2	494.776	987.538	99.8654	TVSWAVTPK		Q61838	A2M_MOUSE Alpha-2-macroglobulin OS=Mus musculus GN=A2m PE=1 SV=3	TRUE	1.19953	CTR	KO	0.13941	18.8998	7.11517e+06	9.28937e+06	8.31113e+06	5.69157e+06	8.68229e+06	9.83995e+06	8.99655e+06	8.45328e+06	9.00481e+06	9.42438e+06	1.30313e+07	4	4	4	5	4	5	5	5	5	4	5
306	1	47.2591	2	374.733	747.452	95.9623	FEVIIK		Q61838	A2M_MOUSE Alpha-2-macroglobulin OS=Mus musculus GN=A2m PE=1 SV=3	TRUE	1.13348	CTR	KO	0.201753	18.7678	2.99582e+06	3.36091e+06	3.70495e+06	4.95407e+06	3.5268e+06	4.35899e+06	4.08823e+06	4.22304e+06	3.91593e+06	4.0609e+06	5.34392e+06	2	3	2	3	1	2	2	2	2	2	2
308	1	122.849	2	588.321	1174.63	99.8654	DLTFYYLIK		Q61838	A2M_MOUSE Alpha-2-macroglobulin OS=Mus musculus GN=A2m PE=1 SV=3	TRUE	1.1195	CTR	KO	0.413458	22.2455	1.6133e+07	1.53333e+07	1.27716e+07	8.68939e+06	1.42041e+07	1.76673e+07	1.42055e+07	1.19034e+07	1.48313e+07	1.97405e+07	1.84298e+07	5	6	6	5	6	6	5	6	6	5	6
315	1	49.5353	2	544.784	1087.55	99.8654	VPDTITEWK		Q61838	A2M_MOUSE Alpha-2-macroglobulin OS=Mus musculus GN=A2m PE=1 SV=3	TRUE	1.0175	CTR	KO	0.868616	17.7313	1.64022e+07	1.57526e+07	1.9733e+07	1.23003e+07	1.69388e+07	2.07179e+07	1.54828e+07	1.36592e+07	1.63886e+07	2.0768e+07	2.00575e+07	4	4	5	4	5	5	4	5	5	4	5
327	1	44.5054	2	728.859	1455.7	100	GSGSGCVYLQTSLK		Q61838	A2M_MOUSE Alpha-2-macroglobulin OS=Mus musculus GN=A2m PE=1 SV=3	TRUE	1.18878	CTR	KO	0.248503	23.0185	3.64948e+07	3.26421e+07	2.66869e+07	1.76648e+07	2.98023e+07	3.46167e+07	2.94527e+07	2.76998e+07	3.25425e+07	4.36655e+07	4.28839e+07	8	9	12	11	9	10	7	8	9	8	9
332	1	38.884	3	497.264	1488.77	100	AFAQAQSHIFIEK		Q61838	A2M_MOUSE Alpha-2-macroglobulin OS=Mus musculus GN=A2m PE=1 SV=3	TRUE	1.08317	CTR	KO	0.463488	17.192	1.21753e+07	9.4074e+06	1.1849e+07	7.48812e+06	1.03382e+07	1.16536e+07	1.00316e+07	9.7917e+06	1.00197e+07	1.35443e+07	1.33994e+07	4	4	4	5	4	4	4	4	3	4	4
574	1	38.884	2	745.393	1488.77	100	AFAQAQSHIFIEK		Q61838	A2M_MOUSE Alpha-2-macroglobulin OS=Mus musculus GN=A2m PE=1 SV=3	TRUE	1.15028	CTR	KO	0.205256	17.9473	1.34534e+07	1.03217e+07	1.14471e+07	7.57044e+06	1.09871e+07	1.19475e+07	1.1815e+07	1.10611e+07	1.0834e+07	1.49938e+07	1.43002e+07	5	4	5	5	4	5	5	5	3	5	4
378	1	51.729	3	474.261	1419.76	99.4387	MVSGFIPMKPSVK		Q61838	A2M_MOUSE Alpha-2-macroglobulin OS=Mus musculus GN=A2m PE=1 SV=3	TRUE	1.13794	CTR	KO	0.314172	20.9389	1.2606e+07	1.26501e+07	1.18085e+07	7.00227e+06	1.17448e+07	1.41515e+07	1.20727e+07	1.06582e+07	1.23507e+07	1.62355e+07	1.50279e+07	2	2	3	1	2	2	2	1	2	2	1
1093	1	51.7502	2	710.888	1419.76	100	MVSGFIPMKPSVK		Q61838	A2M_MOUSE Alpha-2-macroglobulin OS=Mus musculus GN=A2m PE=1 SV=3	TRUE	1.1148	CTR	KO	0.326533	20.3221	7.03519e+06	7.07965e+06	6.39507e+06	3.91115e+06	6.27285e+06	7.54738e+06	7.10026e+06	5.97846e+06	6.53949e+06	8.18911e+06	7.71891e+06	5	4	3	4	4	3	3	3	5	5	4
411	1	84.4462	2	781.893	1561.77	100	THITNAFNWLSMK		Q61838	A2M_MOUSE Alpha-2-macroglobulin OS=Mus musculus GN=A2m PE=1 SV=3	TRUE	1.20259	CTR	KO	0.298371	29.6402	2.34072e+07	1.85669e+07	1.52429e+07	8.22321e+06	1.80915e+07	1.79856e+07	1.75975e+07	1.51867e+07	1.84648e+07	2.82257e+07	2.22615e+07	4	4	3	3	3	3	3	3	3	4	4
454	1	84.469	3	521.598	1561.77	100	THITNAFNWLSMK		Q61838	A2M_MOUSE Alpha-2-macroglobulin OS=Mus musculus GN=A2m PE=1 SV=3	TRUE	1.16655	CTR	KO	0.280668	22.6143	1.06096e+07	8.90506e+06	8.44753e+06	4.94374e+06	9.1342e+06	9.69979e+06	8.6026e+06	8.25252e+06	9.21265e+06	1.29431e+07	1.12866e+07	5	3	4	3	4	2	3	3	3	4	3
412	1	63.2369	3	463.58	1387.72	100	IHYLLNEDIMK		Q61838	A2M_MOUSE Alpha-2-macroglobulin OS=Mus musculus GN=A2m PE=1 SV=3	TRUE	1.00435	CTR	KO	0.984782	28.352	9.49332e+06	9.53489e+06	9.00088e+06	5.18825e+06	9.56309e+06	1.10386e+07	7.03319e+06	6.02242e+06	9.10408e+06	1.22853e+07	1.05991e+07	5	5	5	4	5	5	4	4	4	5	5
541	1	63.2131	2	694.866	1387.72	100	IHYLLNEDIMK		Q61838	A2M_MOUSE Alpha-2-macroglobulin OS=Mus musculus GN=A2m PE=1 SV=3	TRUE	1.03667	CTR	KO	0.814798	28.3298	1.2649e+07	1.31145e+07	1.04624e+07	5.18053e+06	12080690	1.35465e+07	9.57222e+06	7.46465e+06	1.17583e+07	1.60297e+07	1.3085e+07	5	4	4	4	5	5	4	4	4	4	4
415	1	31.7869	3	369.557	1105.65	100	LTEVPALVHK		Q61838	A2M_MOUSE Alpha-2-macroglobulin OS=Mus musculus GN=A2m PE=1 SV=3	TRUE	1.02888	CTR	KO	0.868812	27.5692	8.91245e+06	9.82095e+06	8.17661e+06	4.63247e+06	9.62268e+06	1.08732e+07	7.05821e+06	5.98763e+06	8.81349e+06	1.15159e+07	1.12426e+07	8	8	7	5	7	7	7	7	7	7	7
615	1	31.8334	2	553.832	1105.65	100	LTEVPALVHK		Q61838	A2M_MOUSE Alpha-2-macroglobulin OS=Mus musculus GN=A2m PE=1 SV=3	TRUE	1.00478	CTR	KO	0.98205	29.5187	1.00767e+07	1.11184e+07	9.59964e+06	5.64473e+06	1.08568e+07	1.22115e+07	8.00299e+06	6.35867e+06	9.7374e+06	1.35346e+07	1.21931e+07	6	6	5	4	6	5	5	5	5	6	5
507	1	147.064	3	948.15	2841.43	100	APSAEVEMTAYVLLAYLTSESSRPTR		Q61838	A2M_MOUSE Alpha-2-macroglobulin OS=Mus musculus GN=A2m PE=1 SV=3	TRUE	1.0288	CTR	KO	0.64174	11.0033	3.66071e+07	3.45303e+07	3.26384e+07	3.21931e+07	2.98707e+07	3.15787e+07	3.98068e+07	3.44195e+07	3.18528e+07	3.32383e+07	2.99357e+07	12	17	15	20	14	14	17	17	14	15	18
9549	1	147.064	4	711.365	2841.43	100	APSAEVEMTAYVLLAYLTSESSRPTR		Q61838	A2M_MOUSE Alpha-2-macroglobulin OS=Mus musculus GN=A2m PE=1 SV=3	TRUE	1.05994	KO	CTR	0.705583	36.4329	537678	614456	397118	450061	275405	355315	633972	482061	394774	260031	296916	3	3	1	2	1	1	2	1	2	2	1
82759	1	176.796	3	948.15	2841.43	100	APSAEVEMTAYVLLAYLTSESSRPTR		Q61838	A2M_MOUSE Alpha-2-macroglobulin OS=Mus musculus GN=A2m PE=1 SV=3	TRUE	1.00689	CTR	KO	0.806202	5.81447	684455	736159	676128	687015	633149	740733	724405	671086	673793	693218	726070	2	0	1	0	1	2	2	0	1	0	2
126138	1	168.125	3	948.15	2841.43	100	APSAEVEMTAYVLLAYLTSESSRPTR		Q61838	A2M_MOUSE Alpha-2-macroglobulin OS=Mus musculus GN=A2m PE=1 SV=3	TRUE	1.05791	KO	CTR	0.262975	9.60533	365240	358158	381741	409812	346026	352338	349397	296690	376722	379378	341270	0	0	1	0	0	0	0	1	0	0	0
170677	1	169.767	3	948.153	2841.44	99.7594	APSAEVEMTAYVLLAYLTSESSRPTR		Q61838	A2M_MOUSE Alpha-2-macroglobulin OS=Mus musculus GN=A2m PE=1 SV=3	TRUE	1.02528	CTR	KO	0.945416	23.0139	38282.3	31275.2	27766.1	39375.6	30002.3	35953.5	22222.7	41098.6	37635	40836.9	31355.5	0	0	0	0	0	0	0	0	0	1	0
666	1	74.8366	2	987.446	1972.88	100	ENGCFQQSGYLLNNAMK		Q61838	A2M_MOUSE Alpha-2-macroglobulin OS=Mus musculus GN=A2m PE=1 SV=3	TRUE	1.12654	CTR	KO	0.381693	22.2681	1.98263e+07	1.97614e+07	1.73087e+07	1.03556e+07	1.93825e+07	2.16816e+07	1.79108e+07	1.5799e+07	1.95959e+07	2.47159e+07	2.36638e+07	3	3	3	2	3	3	3	2	3	3	3
5193	1	74.8137	3	658.633	1972.88	100	ENGCFQQSGYLLNNAMK		Q61838	A2M_MOUSE Alpha-2-macroglobulin OS=Mus musculus GN=A2m PE=1 SV=3	TRUE	1.09861	CTR	KO	0.41474	27.5671	926206	971707	718331	471124	595141	973356	877901	693974	820072	932059	938473	2	2	2	0	1	1	1	1	1	1	1
800	1	45.2277	2	516.782	1031.55	100	SELLESLNK		Q61838	A2M_MOUSE Alpha-2-macroglobulin OS=Mus musculus GN=A2m PE=1 SV=3	TRUE	1.08535	KO	CTR	0.611485	27.3209	2.68521e+06	3.10577e+06	3.39022e+06	1.96018e+06	3.27113e+06	4.25569e+06	2.24286e+06	1.98706e+06	2.77581e+06	3.58777e+06	3.7399e+06	3	3	2	2	3	3	2	1	2	3	3
815	1	72.3116	3	671.353	2011.04	100	VNLSFPSAQSLPASDTHLK		Q61838	A2M_MOUSE Alpha-2-macroglobulin OS=Mus musculus GN=A2m PE=1 SV=3	FALSE	1.31122	CTR	KO	0.0815916	27.0818	9.51394e+06	9.96685e+06	6.52552e+06	4.53146e+06	9.29105e+06	9.92091e+06	1.03848e+07	9.49928e+06	9.82211e+06	1.31891e+07	1.14654e+07	4	3	3	3	3	3	3	3	3	4	4
5170	1	72.3116	2	1006.53	2011.04	100	VNLSFPSAQSLPASDTHLK		Q61838	A2M_MOUSE Alpha-2-macroglobulin OS=Mus musculus GN=A2m PE=1 SV=3	TRUE	1.42695	CTR	KO	0.0968819	40.1332	1.98198e+06	1.92396e+06	1.02008e+06	496503	1.48519e+06	1.62022e+06	2.22103e+06	1.93514e+06	1.74962e+06	2.25307e+06	1.98187e+06	2	2	2	1	2	2	2	2	2	2	2
869	1	25.8835	3	608.628	1822.86	99.4387	EEDSLHWQRPGDVQK		Q61838	A2M_MOUSE Alpha-2-macroglobulin OS=Mus musculus GN=A2m PE=1 SV=3	TRUE	1.03254	CTR	KO	0.851704	27.9287	5.57056e+06	6.24714e+06	5.50278e+06	2.92875e+06	6.35961e+06	6.82532e+06	4.42169e+06	4.04688e+06	5.45964e+06	7.44073e+06	7.39958e+06	3	2	4	4	3	4	4	4	5	3	3
3700	1	25.909	2	912.437	1822.86	99.8654	EEDSLHWQRPGDVQK		Q61838	A2M_MOUSE Alpha-2-macroglobulin OS=Mus musculus GN=A2m PE=1 SV=3	TRUE	1.05345	CTR	KO	0.711546	33.9965	1.86867e+06	2.04783e+06	1.37228e+06	586056	1.85092e+06	1.81426e+06	1.46801e+06	1.0744e+06	1.53081e+06	2.23594e+06	2.06581e+06	2	2	2	2	2	2	2	2	2	2	2
1001	1	131.809	2	1227.08	2452.15	100	AMGVPMMGLDYSDEINQVVEVR		Q61838	A2M_MOUSE Alpha-2-macroglobulin OS=Mus musculus GN=A2m PE=1 SV=3	TRUE	1.0914	CTR	KO	0.0857961	8.92985	4.59255e+07	4.62591e+07	3.98794e+07	4.16087e+07	4.15266e+07	4.36253e+07	4.76358e+07	4.29812e+07	4.35871e+07	4.77153e+07	5.34822e+07	17	14	16	13	14	18	20	17	18	14	19
2850	1	131.852	3	818.389	2452.15	100	AMGVPMMGLDYSDEINQVVEVR		Q61838	A2M_MOUSE Alpha-2-macroglobulin OS=Mus musculus GN=A2m PE=1 SV=3	TRUE	1.11644	CTR	KO	0.368502	33.0575	7.60749e+06	6.51909e+06	3.99045e+06	3.84514e+06	3.85006e+06	4.10392e+06	7.04587e+06	5.39278e+06	4.75536e+06	5.10428e+06	5.53465e+06	4	3	2	1	2	1	2	2	2	3	1
23890	1	139.101	2	1227.08	2452.15	100	AMGVPMMGLDYSDEINQVVEVR		Q61838	A2M_MOUSE Alpha-2-macroglobulin OS=Mus musculus GN=A2m PE=1 SV=3	TRUE	1.06651	CTR	KO	0.349315	16.7656	5.79272e+06	4.9242e+06	3.98707e+06	3.78236e+06	4.40536e+06	4.05583e+06	5.18615e+06	4.46807e+06	4.71915e+06	4.74107e+06	4.83536e+06	0	1	0	0	0	1	1	1	0	1	1
38257	1	152.014	2	1227.08	2452.15	100	AMGVPMMGLDYSDEINQVVEVR		Q61838	A2M_MOUSE Alpha-2-macroglobulin OS=Mus musculus GN=A2m PE=1 SV=3	TRUE	1.11205	CTR	KO	0.112295	13.599	1.83321e+06	1.65376e+06	1.27161e+06	1.35414e+06	1.47905e+06	1.45497e+06	1.83512e+06	1.65722e+06	1.58779e+06	1.65335e+06	1.65022e+06	0	0	0	0	1	0	1	1	1	0	0
42344	1	154.957	2	1227.08	2452.15	100	AMGVPMMGLDYSDEINQVVEVR		Q61838	A2M_MOUSE Alpha-2-macroglobulin OS=Mus musculus GN=A2m PE=1 SV=3	TRUE	1.12342	CTR	KO	0.0610608	10.211	2.19228e+06	2.07865e+06	1.7441e+06	1.7182e+06	1.79024e+06	1.86635e+06	2.19449e+06	1.87824e+06	2.06346e+06	2.25558e+06	2.27114e+06	0	2	0	1	0	1	2	0	1	3	0
51134	1	161.836	2	1227.08	2452.15	100	AMGVPMMGLDYSDEINQVVEVR		Q61838	A2M_MOUSE Alpha-2-macroglobulin OS=Mus musculus GN=A2m PE=1 SV=3	TRUE	1.06443	CTR	KO	0.18753	9.02968	337762	319482	279808	276832	298569	339872	352272	314033	313496	326848	336406	0	0	0	0	0	0	0	0	0	0	1
54661	1	159.281	2	1227.08	2452.15	100	AMGVPMMGLDYSDEINQVVEVR		Q61838	A2M_MOUSE Alpha-2-macroglobulin OS=Mus musculus GN=A2m PE=1 SV=3	TRUE	1.09956	CTR	KO	0.0942824	10.8447	1.24801e+06	1.04479e+06	1.02686e+06	932845	962693	993083	1.14769e+06	1.03123e+06	1.12755e+06	1.16929e+06	1.21288e+06	0	0	0	1	0	0	0	0	1	0	0
62189	1	172.691	2	1227.08	2452.14	99.8654	AMGVPMMGLDYSDEINQVVEVR		Q61838	A2M_MOUSE Alpha-2-macroglobulin OS=Mus musculus GN=A2m PE=1 SV=3	TRUE	1.06145	KO	CTR	0.717196	21.6894	217761	260077	273623	255293	156824	174856	210646	194479	200218	224031	221416	0	1	0	0	0	0	0	0	0	0	1
66842	1	166.603	2	1227.07	2452.13	99.4616	AMGVPMMGLDYSDEINQVVEVR		Q61838	A2M_MOUSE Alpha-2-macroglobulin OS=Mus musculus GN=A2m PE=1 SV=3	TRUE	1.01966	KO	CTR	0.871302	15.0463	301910	372918	438376	438242	422271	333806	327246	353714	392095	423991	388817	0	0	0	0	0	0	0	0	0	1	0
70864	1	176.455	2	1227.08	2452.15	100	AMGVPMMGLDYSDEINQVVEVR		Q61838	A2M_MOUSE Alpha-2-macroglobulin OS=Mus musculus GN=A2m PE=1 SV=3	TRUE	1.01927	CTR	KO	0.403125	4.74113	1.52166e+06	1.58315e+06	1.50493e+06	1.65152e+06	1.4649e+06	1.46762e+06	1.61095e+06	1.56006e+06	1.52755e+06	1.56829e+06	1.5423e+06	2	1	0	1	0	0	0	0	1	2	0
96725	1	175.885	2	1227.08	2452.14	100	AMGVPMMGLDYSDEINQVVEVR		Q61838	A2M_MOUSE Alpha-2-macroglobulin OS=Mus musculus GN=A2m PE=1 SV=3	TRUE	1.01176	KO	CTR	0.96628	15.9963	445008	509399	489190	676518	487403	477754	543041	487606	507624	508125	494771	0	0	0	0	0	1	1	0	0	0	0
1708	1	42.8477	3	872.685	2615.03	100	STCHNQNSMSICEEFSQQADDK		Q61838	A2M_MOUSE Alpha-2-macroglobulin OS=Mus musculus GN=A2m PE=1 SV=3	TRUE	1.04247	KO	CTR	0.737612	26.3199	8.28409e+06	9.13184e+06	9.7796e+06	6.19336e+06	1.04362e+07	1.16848e+07	6.7487e+06	6.41446e+06	8.73074e+06	1.13844e+07	1.10956e+07	6	7	13	10	12	10	6	5	10	5	11
2604	1	126.768	3	1114.58	3340.71	100	TMAFLEEELPITACGVYTYGKPVPGLVTLR	[2] oxidation of m	Q61838	A2M_MOUSE Alpha-2-macroglobulin OS=Mus musculus GN=A2m PE=1 SV=3	TRUE	1.21898	CTR	KO	0.11189	17.632	5.58332e+06	5.3616e+06	5.61801e+06	3.30865e+06	5.11728e+06	5.61405e+06	5.26943e+06	5.2913e+06	5.97716e+06	6.81344e+06	7.73562e+06	2	4	2	3	3	4	3	4	2	2	4
12385	1	126.791	4	836.185	3340.71	100	TMAFLEEELPITACGVYTYGKPVPGLVTLR	[2] oxidation of m	Q61838	A2M_MOUSE Alpha-2-macroglobulin OS=Mus musculus GN=A2m PE=1 SV=3	TRUE	1.22351	CTR	KO	0.210984	35.9517	599422	590497	418062	205599	363005	353374	608938	454143	435297	500709	580444	1	1	1	0	0	0	1	1	0	0	2
3987	1	92.3276	3	683.014	2046.02	100	GSIFNLGSHVLSLEQGNMK	[18] oxidation of m	Q61838	A2M_MOUSE Alpha-2-macroglobulin OS=Mus musculus GN=A2m PE=1 SV=3	TRUE	1.01371	KO	CTR	0.8659	21.9763	1.88324e+06	1.7765e+06	1.89096e+06	1.20029e+06	1.66748e+06	1.92508e+06	1.37462e+06	1.28822e+06	1.68828e+06	2.0905e+06	2.06144e+06	2	2	2	3	2	2	1	1	2	2	2
11630	1	93.7519	3	683.015	2046.02	100	GSIFNLGSHVLSLEQGNMK	[18] oxidation of m	Q61838	A2M_MOUSE Alpha-2-macroglobulin OS=Mus musculus GN=A2m PE=1 SV=3	TRUE	1.16171	CTR	KO	0.170122	17.7685	2.47912e+06	2.41348e+06	2.26275e+06	1.71607e+06	2.45632e+06	2.5569e+06	2.35424e+06	2.16571e+06	2.54602e+06	3.12165e+06	3.25394e+06	7	6	8	6	5	6	4	5	7	7	8
4017	1	160.654	2	748.923	1495.83	95.424	EVLVTIESSGTFSK		Q61838	A2M_MOUSE Alpha-2-macroglobulin OS=Mus musculus GN=A2m PE=1 SV=3	TRUE	1.15558	KO	CTR	0.272885	22.6037	1.95047e+06	2.27719e+06	1.82853e+06	1.61099e+06	2.40186e+06	2.75642e+06	1.38966e+06	1.5005e+06	1.883e+06	2.41568e+06	2.06012e+06	0	0	0	0	0	0	0	1	0	1	0
13632	1	69.2937	2	748.895	1495.78	100	EVLVTIESSGTFSK		Q61838	A2M_MOUSE Alpha-2-macroglobulin OS=Mus musculus GN=A2m PE=1 SV=3	TRUE	1.71361	KO	CTR	0.504394	84.5866	62958	213046	430922	950351	244447	297060	218679	301512	219118	91093.3	238874	0	1	1	3	1	1	1	1	0	0	1
25540	1	123.075	2	748.896	1495.78	99.3271	EVLVTIESSGTFSK		Q61838	A2M_MOUSE Alpha-2-macroglobulin OS=Mus musculus GN=A2m PE=1 SV=3	TRUE	1.09214	CTR	KO	0.460465	19.5097	318250	397552	311634	232279	303758	372832	355281	283417	301079	363343	459135	0	0	0	0	0	1	0	0	0	0	0
28869	1	139.503	2	748.897	1495.78	99.4616	EVLVTIESSGTFSK		Q61838	A2M_MOUSE Alpha-2-macroglobulin OS=Mus musculus GN=A2m PE=1 SV=3	TRUE	1.12199	CTR	KO	0.350901	21.0884	172401	205762	179360	166295	190663	234967	202549	152766	208808	234049	276558	0	0	0	1	1	0	0	0	0	0	0
34810	1	156.941	2	748.897	1495.78	100	EVLVTIESSGTFSK		Q61838	A2M_MOUSE Alpha-2-macroglobulin OS=Mus musculus GN=A2m PE=1 SV=3	TRUE	1.15743	CTR	KO	0.159351	17.7091	522610	632220	520877	426870	542511	607751	574015	530951	555102	678506	798870	0	0	1	0	0	1	0	0	0	1	4
35573	1	159.023	2	748.898	1495.78	95.424	EVLVTIESSGTFSK		Q61838	A2M_MOUSE Alpha-2-macroglobulin OS=Mus musculus GN=A2m PE=1 SV=3	TRUE	1.08851	CTR	KO	0.52126	22.0574	249102	288499	219882	193479	272975	270368	247539	202873	240074	349692	315296	0	0	0	0	0	0	0	1	0	1	0
38690	1	165.721	2	748.898	1495.78	99.7308	EVLVTIESSGTFSK		Q61838	A2M_MOUSE Alpha-2-macroglobulin OS=Mus musculus GN=A2m PE=1 SV=3	TRUE	1.20745	CTR	KO	0.154442	20.6264	429331	484719	356244	264220	442536	476495	449212	396941	454098	552430	616098	1	1	0	0	1	0	1	1	2	2	3
39379	1	163.982	2	748.899	1495.78	100	EVLVTIESSGTFSK		Q61838	A2M_MOUSE Alpha-2-macroglobulin OS=Mus musculus GN=A2m PE=1 SV=3	TRUE	1.00412	CTR	KO	0.961559	20.9163	291656	335990	280485	194653	302346	379168	242676	235001	290765	351002	373594	0	0	1	0	0	0	0	0	0	0	1
58509	1	170.277	2	748.898	1495.78	100	EVLVTIESSGTFSK		Q61838	A2M_MOUSE Alpha-2-macroglobulin OS=Mus musculus GN=A2m PE=1 SV=3	TRUE	1.23769	CTR	KO	0.199173	27.8863	107930	113520	88878.4	77937.5	125662	140956	107731	100857	119095	158228	189542	0	0	0	0	0	0	0	0	0	0	1
4448	1	116.736	2	1054.06	2106.1	100	LTNQTLGFSFAVEQDIPVK		Q61838	A2M_MOUSE Alpha-2-macroglobulin OS=Mus musculus GN=A2m PE=1 SV=3	TRUE	1.24636	CTR	KO	0.034495	16.5287	5.55081e+06	5.65939e+06	4.32243e+06	3.91503e+06	5.24625e+06	6.13356e+06	6.57499e+06	5.76182e+06	5.54796e+06	7.32564e+06	6.80813e+06	8	7	6	4	6	3	4	5	5	7	9
13704	1	116.829	3	703.042	2106.1	99.3585	LTNQTLGFSFAVEQDIPVK		Q61838	A2M_MOUSE Alpha-2-macroglobulin OS=Mus musculus GN=A2m PE=1 SV=3	TRUE	1.17024	CTR	KO	0.265396	30.2406	809949	760671	449953	394245	470289	547477	848660	562505	540502	693533	702253	2	1	1	0	1	0	1	0	0	0	0
4842	1	158.725	2	1375.19	2748.37	100	YFPETWIWDLVPLDVSGDGELAVK		Q61838	A2M_MOUSE Alpha-2-macroglobulin OS=Mus musculus GN=A2m PE=1 SV=3	TRUE	1.15134	CTR	KO	0.41134	27.6289	6.62679e+06	7.31323e+06	6.49205e+06	4.94496e+06	8.15114e+06	1.06822e+07	6.95898e+06	5.77881e+06	8.82179e+06	1.19541e+07	8.90389e+06	11	8	11	7	13	11	9	9	7	9	10
5978	1	158.793	3	917.132	2748.37	100	YFPETWIWDLVPLDVSGDGELAVK		Q61838	A2M_MOUSE Alpha-2-macroglobulin OS=Mus musculus GN=A2m PE=1 SV=3	TRUE	1.07574	CTR	KO	0.569418	20.8094	3.57003e+06	3.96863e+06	3.5777e+06	3.05231e+06	3.78774e+06	4.79257e+06	3.60521e+06	2.9684e+06	4.2021e+06	5.22305e+06	4.39451e+06	3	4	2	0	2	2	3	0	3	3	1
4943	1	28.1002	2	605.793	1209.57	99.8654	DLSSSDLSTASK		Q61838	A2M_MOUSE Alpha-2-macroglobulin OS=Mus musculus GN=A2m PE=1 SV=3	TRUE	1.29532	CTR	KO	0.177392	31.0996	365870	413045	412475	166849	368785	522157	427869	446618	400754	447342	705249	1	1	1	0	1	1	1	1	1	1	1
7065	1	27.4521	2	605.793	1209.57	99.4616	DLSSSDLSTASK		Q61838	A2M_MOUSE Alpha-2-macroglobulin OS=Mus musculus GN=A2m PE=1 SV=3	TRUE	365.916	KO	CTR	0.228965	236.758	465.582	923.2	70885.6	2.61321e+06	1821.6	1584.3	726.357	1916.41	1333.97	515.82	1631.11	0	0	0	2	0	0	0	0	0	0	0
5475	1	173.031	2	1056.56	2111.11	96.0706	GGVDDEVTLSAYITIALLEMPLPVTHSAVR		Q61838	A2M_MOUSE Alpha-2-macroglobulin OS=Mus musculus GN=A2m PE=1 SV=3	TRUE	1.03708	CTR	KO	0.847605	26.0915	1.61682e+06	1.97175e+06	1.82373e+06	1.44309e+06	2.04075e+06	2.49566e+06	1.64472e+06	1.46577e+06	2.16081e+06	2.76568e+06	1.80817e+06	0	2	0	0	0	3	0	0	1	0	0
11758	1	159.986	4	792.674	3166.67	100	GGVDDEVTLSAYITIALLEMPLPVTHSAVR		Q61838	A2M_MOUSE Alpha-2-macroglobulin OS=Mus musculus GN=A2m PE=1 SV=3	TRUE	1.01209	KO	CTR	0.836782	10.3664	1.91955e+06	1.74424e+06	1.83504e+06	1.49119e+06	1.59065e+06	1.7911e+06	1.75453e+06	1.53704e+06	1.52994e+06	1.76811e+06	1.95025e+06	10	8	9	5	10	7	9	7	7	10	11
29765	1	159.827	2	1584.34	3166.66	100	GGVDDEVTLSAYITIALLEMPLPVTHSAVR		Q61838	A2M_MOUSE Alpha-2-macroglobulin OS=Mus musculus GN=A2m PE=1 SV=3	TRUE	1.00157	KO	CTR	0.976121	8.64342	1.35939e+06	1.23071e+06	1.19853e+06	1.06247e+06	1.20218e+06	1.10947e+06	1.22435e+06	1.1668e+06	1.15785e+06	1.22458e+06	1.18604e+06	1	2	1	1	2	4	0	2	1	0	0
32395	1	170.022	3	1056.56	3166.66	99.3585	GGVDDEVTLSAYITIALLEMPLPVTHSAVR		Q61838	A2M_MOUSE Alpha-2-macroglobulin OS=Mus musculus GN=A2m PE=1 SV=3	TRUE	1.09475	KO	CTR	0.347295	17.523	572802	632372	694384	911775	611733	695466	615854	555694	623175	610928	729418	0	0	1	0	1	0	0	0	0	0	0
34847	1	170.462	3	1056.55	3166.64	100	GGVDDEVTLSAYITIALLEMPLPVTHSAVR		Q61838	A2M_MOUSE Alpha-2-macroglobulin OS=Mus musculus GN=A2m PE=1 SV=3	TRUE	1.10086	KO	CTR	0.274089	16.3622	195790	236177	249641	317888	229148	245670	223765	231751	205345	236571	218597	0	0	0	0	1	0	0	0	0	0	0
42486	1	175.885	3	1056.56	3166.65	100	GGVDDEVTLSAYITIALLEMPLPVTHSAVR		Q61838	A2M_MOUSE Alpha-2-macroglobulin OS=Mus musculus GN=A2m PE=1 SV=3	TRUE	1.00788	CTR	KO	0.904873	9.52756	1.56465e+06	1.70422e+06	1.71823e+06	1.74022e+06	1.64872e+06	1.86814e+06	1.64634e+06	1.5422e+06	1.63161e+06	1.84988e+06	1.93402e+06	5	2	3	2	1	1	3	2	1	2	3
8853	1	113.943	2	1125.05	2248.09	100	EEGTGIELTGIGSCEIANALSK		Q61838	A2M_MOUSE Alpha-2-macroglobulin OS=Mus musculus GN=A2m PE=1 SV=3	TRUE	1.03644	KO	CTR	0.725195	27.7414	978991	1.0458e+06	1.21378e+06	878384	1.2924e+06	1.47605e+06	904017	751034	1.02962e+06	1.4386e+06	1.41282e+06	1	2	2	2	2	2	1	1	1	2	1
10627	1	42.8706	3	479.593	1435.76	86.1267	MVSGFIPMKPSVK	[1] oxidation of m	Q61838	A2M_MOUSE Alpha-2-macroglobulin OS=Mus musculus GN=A2m PE=1 SV=3	TRUE	1.06951	CTR	KO	0.633829	22.3838	661732	558938	535033	340110	608146	643846	485668	473078	545709	751704	727593	0	0	0	0	0	0	1	0	0	0	0
15041	1	42.8009	2	718.886	1435.76	99.5962	MVSGFIPMKPSVK	[1] oxidation of m	Q61838	A2M_MOUSE Alpha-2-macroglobulin OS=Mus musculus GN=A2m PE=1 SV=3	TRUE	1.15206	CTR	KO	0.384296	32.6047	521732	416813	341259	158052	450877	414989	393641	363811	399305	586857	468073	3	1	2	2	2	2	3	2	2	2	2
11020	1	43.3085	3	468.911	1403.71	100	IHYLLNEDIMK	[10] oxidation of m	Q61838	A2M_MOUSE Alpha-2-macroglobulin OS=Mus musculus GN=A2m PE=1 SV=3	TRUE	1.08859	KO	CTR	0.627637	30.6904	172993	149031	181967	91488.4	170280	213512	104965	103403	155565	209667	176050	2	2	2	2	2	2	1	2	2	2	2
16520	1	43.3085	2	702.864	1403.71	100	IHYLLNEDIMK	[10] oxidation of m	Q61838	A2M_MOUSE Alpha-2-macroglobulin OS=Mus musculus GN=A2m PE=1 SV=3	TRUE	1.00333	KO	CTR	0.957177	28.7	172359	164947	160509	74267	155060	210945	131202	99663.5	159078	207357	181847	1	1	1	1	1	0	1	1	2	2	1
11156	1	121.014	2	1235.08	2468.14	100	AMGVPMMGLDYSDEINQVVEVR	[7] oxidation of m	Q61838	A2M_MOUSE Alpha-2-macroglobulin OS=Mus musculus GN=A2m PE=1 SV=3	TRUE	1.161	CTR	KO	0.0581769	14.0206	1.00441e+06	880662	968352	703558	874946	1.07114e+06	1.04784e+06	1.0377e+06	1.02644e+06	1.01526e+06	1.19697e+06	3	3	2	2	2	2	1	2	3	2	2
11810	1	23.6526	2	443.725	885.435	99.5962	YGAATFTR		Q61838	A2M_MOUSE Alpha-2-macroglobulin OS=Mus musculus GN=A2m PE=1 SV=3	TRUE	1.2353	CTR	KO	0.0596774	17.4718	49094.6	51255.5	47406.3	36043.3	48637.6	57294.7	52349.2	53196.6	51625.4	66190.4	74893.4	1	1	1	0	1	1	1	1	1	1	1
12489	1	57.2954	2	995.443	1988.87	100	ENGCFQQSGYLLNNAMK	[16] oxidation of m	Q61838	A2M_MOUSE Alpha-2-macroglobulin OS=Mus musculus GN=A2m PE=1 SV=3	TRUE	1.07363	CTR	KO	0.60141	32.2111	497802	422717	473501	147355	449052	489006	353337	336232	479153	528902	520698	1	1	1	2	1	2	1	1	1	1	2
12684	1	125.276	2	1235.08	2468.14	100	AMGVPMMGLDYSDEINQVVEVR	[2] oxidation of m	Q61838	A2M_MOUSE Alpha-2-macroglobulin OS=Mus musculus GN=A2m PE=1 SV=3	TRUE	1.07591	CTR	KO	0.114515	7.56961	2.92597e+06	2.57158e+06	2.61757e+06	2.96408e+06	2.58333e+06	2.8063e+06	2.85946e+06	2.71923e+06	2.88883e+06	2.98265e+06	3.31561e+06	3	5	5	8	2	3	2	4	3	3	5
21700	1	123.488	2	1235.08	2468.14	100	AMGVPMMGLDYSDEINQVVEVR	[2] oxidation of m	Q61838	A2M_MOUSE Alpha-2-macroglobulin OS=Mus musculus GN=A2m PE=1 SV=3	TRUE	1.00441	KO	CTR	0.996689	21.7599	353351	386788	592922	383609	366426	389392	401813	464458	359765	324916	500402	0	0	2	0	0	0	0	1	2	0	2
28871	1	125.276	3	823.721	2468.14	100	AMGVPMMGLDYSDEINQVVEVR	[2] oxidation of m	Q61838	A2M_MOUSE Alpha-2-macroglobulin OS=Mus musculus GN=A2m PE=1 SV=3	TRUE	1.04321	CTR	KO	0.705665	32.2158	315662	262867	175196	177797	136687	180009	309296	189538	195601	202601	188096	2	0	0	0	0	0	0	0	0	0	0
12684	1	125.276	2	1235.08	2468.14	100	AMGVPMMGLDYSDEINQVVEVR	[6] oxidation of m	Q61838	A2M_MOUSE Alpha-2-macroglobulin OS=Mus musculus GN=A2m PE=1 SV=3	TRUE	1.07591	CTR	KO	0.114515	7.56961	2.92597e+06	2.57158e+06	2.61757e+06	2.96408e+06	2.58333e+06	2.8063e+06	2.85946e+06	2.71923e+06	2.88883e+06	2.98265e+06	3.31561e+06	0	0	0	2	1	0	1	0	2	0	0
21700	1	123.488	2	1235.08	2468.14	100	AMGVPMMGLDYSDEINQVVEVR	[6] oxidation of m	Q61838	A2M_MOUSE Alpha-2-macroglobulin OS=Mus musculus GN=A2m PE=1 SV=3	TRUE	1.00441	KO	CTR	0.996689	21.7599	353351	386788	592922	383609	366426	389392	401813	464458	359765	324916	500402	0	0	0	1	0	0	0	0	0	0	0
15313	1	18.9857	2	556.296	1110.58	99.8654	LQDQPNIQR		Q61838	A2M_MOUSE Alpha-2-macroglobulin OS=Mus musculus GN=A2m PE=1 SV=3	TRUE	1.11196	CTR	KO	0.504001	29.3594	42697.6	40644.5	36583.3	34311.3	34130.7	39878.1	40295.5	37349.7	31180.2	39061.7	63613.7	1	1	1	1	0	1	1	1	0	1	1
16337	1	71.7289	3	526.93	1577.77	100	THITNAFNWLSMK	[12] oxidation of m	Q61838	A2M_MOUSE Alpha-2-macroglobulin OS=Mus musculus GN=A2m PE=1 SV=3	TRUE	1.07338	CTR	KO	0.58876	24.3538	439110	305980	368059	197436	354206	390378	299021	298086	359632	473491	408083	2	0	2	1	0	1	1	1	0	1	1
17893	1	32.9857	3	878.016	2631.03	100	STCHNQNSMSICEEFSQQADDK	[9] oxidation of m	Q61838	A2M_MOUSE Alpha-2-macroglobulin OS=Mus musculus GN=A2m PE=1 SV=3	TRUE	1.07591	KO	CTR	0.61663	41.6394	213318	183351	274265	128083	258139	270049	123859	113477	211434	289901	289304	0	0	1	0	1	0	0	0	0	0	0
25838	1	27.779	2	351.231	700.448	95.2894	SIQIIK		Q61838	A2M_MOUSE Alpha-2-macroglobulin OS=Mus musculus GN=A2m PE=1 SV=3	TRUE	1.32831	CTR	KO	0.163031	34.9991	11088.6	9253.05	9301.49	3107.39	9544.64	12374.3	11136.1	10510.8	11082.9	12322.5	15462.7	0	1	0	0	0	0	1	0	0	0	0
30837	1	45.8332	2	861.426	1720.84	99.5962	ATVLNYMSHCIQIR	[7] oxidation of m	Q61838	A2M_MOUSE Alpha-2-macroglobulin OS=Mus musculus GN=A2m PE=1 SV=3	TRUE	1.18608	CTR	KO	0.376467	57.8817	71298.3	53035.9	39497.7	3025.63	66233.9	96408.4	77026.5	73374.5	54805.8	57116.5	63355.6	0	0	0	0	0	0	1	0	0	0	0
46041	1	17.661	2	440.785	879.556	96.6353	NLKPAPIK		Q61838	A2M_MOUSE Alpha-2-macroglobulin OS=Mus musculus GN=A2m PE=1 SV=3	TRUE	1.25496	CTR	KO	0.0490629	18.5271	4841.02	4185.19	3693.33	2654.89	4030.26	4188.08	4767.61	4385.97	4484.61	5104.48	5930.73	1	1	1	1	1	1	1	1	1	1	1
10	2	130.596	3	836.809	2507.41	100	AAPLSLCALTAVDQSVLLLKPEAK		Q61838	A2M_MOUSE Alpha-2-macroglobulin OS=Mus musculus GN=A2m PE=1 SV=3	TRUE	1.07635	KO	CTR	0.464909	18.6522	158317250	1.3837e+08	1.75008e+08	1.14478e+08	1.24968e+08	1.51009e+08	1.39353e+08	1.18869e+08	1.2113e+08	1.13615e+08	1.74529e+08	4	4	5	5	5	5	5	4	7	6	5
481	2	130.618	4	627.858	2507.4	100	AAPLSLCALTAVDQSVLLLKPEAK		Q61838	A2M_MOUSE Alpha-2-macroglobulin OS=Mus musculus GN=A2m PE=1 SV=3	TRUE	1.08401	KO	CTR	0.50737	19.2256	1.11652e+07	8.49043e+06	1.26851e+07	1.02092e+07	7.27014e+06	9.94386e+06	9.81358e+06	8.90499e+06	9.50061e+06	7.44946e+06	1.02751e+07	3	2	3	4	3	3	3	3	3	2	3
652	2	130.574	2	1254.71	2507.4	100	AAPLSLCALTAVDQSVLLLKPEAK		Q61838	A2M_MOUSE Alpha-2-macroglobulin OS=Mus musculus GN=A2m PE=1 SV=3	TRUE	1.10132	KO	CTR	0.440277	24.3966	2.00059e+07	1.83829e+07	2.51349e+07	1.41876e+07	1.64946e+07	2.05287e+07	1.74015e+07	1.44609e+07	1.53084e+07	1.49732e+07	2.46719e+07	1	3	2	1	2	2	1	1	2	2	2
20606	2	121.356	3	836.809	2507.41	100	AAPLSLCALTAVDQSVLLLKPEAK		Q61838	A2M_MOUSE Alpha-2-macroglobulin OS=Mus musculus GN=A2m PE=1 SV=3	TRUE	1.31386	KO	CTR	0.0523389	21.7397	150847	128034	186397	104902	116918	147207	98321	88502.2	97266.7	98780.7	146300	0	2	1	1	0	0	0	0	1	1	1
20	2	62.0414	2	608.832	1215.65	100	LPDLPGNYVTK		Q61838	A2M_MOUSE Alpha-2-macroglobulin OS=Mus musculus GN=A2m PE=1 SV=3	TRUE	1.01596	CTR	KO	0.92436	24.5341	6.13017e+07	3.96049e+07	64905067	4.23984e+07	3.78233e+07	4.55088e+07	6.34787e+07	4.73874e+07	3.90415e+07	3.67259e+07	6.01966e+07	4	4	4	4	4	5	5	4	4	4	4
30831	2	61.997	3	406.224	1215.65	100	LPDLPGNYVTK		Q61838	A2M_MOUSE Alpha-2-macroglobulin OS=Mus musculus GN=A2m PE=1 SV=3	TRUE	1.10051	KO	CTR	0.683906	75.4974	34310.8	3420.38	22435.3	26420.2	5835.21	8278.9	20318.6	13684.4	18405.3	9247.45	14597.3	1	0	0	1	0	0	0	0	0	0	0
24	2	104.981	2	715.406	1428.8	100	LSPQSIYNLLPGK		Q61838	A2M_MOUSE Alpha-2-macroglobulin OS=Mus musculus GN=A2m PE=1 SV=3	TRUE	1.05347	KO	CTR	0.624263	23.6293	1.06272e+08	8.24119e+07	1.16783e+08	7.46848e+07	8.53429e+07	1.03704e+08	8.78877e+07	7.50733e+07	8.17022e+07	7.84297e+07	1.27163e+08	6	7	7	7	7	7	7	6	7	7	7
1270	2	104.981	3	477.273	1428.8	100	LSPQSIYNLLPGK		Q61838	A2M_MOUSE Alpha-2-macroglobulin OS=Mus musculus GN=A2m PE=1 SV=3	TRUE	1.0635	KO	CTR	0.999515	38.7953	3.74289e+06	1.37057e+06	3.79382e+06	2.90648e+06	1.72651e+06	2.25302e+06	2.7975e+06	2.23015e+06	2.70693e+06	2.02956e+06	2.61109e+06	4	4	4	4	4	4	4	4	4	4	4
25	2	64.7021	2	649.349	1296.68	100	AINYLISGYQR		Q61838	A2M_MOUSE Alpha-2-macroglobulin OS=Mus musculus GN=A2m PE=1 SV=3	TRUE	1.02077	KO	CTR	0.864811	20.0283	6.03809e+07	4.50885e+07	6.67488e+07	4.08443e+07	4.43112e+07	5.11253e+07	5.67761e+07	4.75843e+07	4.42684e+07	3.90021e+07	6.42207e+07	4	4	4	4	4	4	4	4	4	4	4
2009	2	64.748	3	433.234	1296.68	100	AINYLISGYQR		Q61838	A2M_MOUSE Alpha-2-macroglobulin OS=Mus musculus GN=A2m PE=1 SV=3	TRUE	1.05939	KO	CTR	0.828245	54.5297	1.17441e+06	365435	1.33923e+06	1.06622e+06	357807	523964	1.01337e+06	779727	816491	611060	576399	3	2	3	3	2	3	3	3	3	2	3
30	2	45.71	2	491.261	980.507	98.1463	ALSFYQPR		Q61838	A2M_MOUSE Alpha-2-macroglobulin OS=Mus musculus GN=A2m PE=1 SV=3	TRUE	1.03039	KO	CTR	0.783043	20.2148	3.52588e+07	2.40246e+07	3.41682e+07	2.42926e+07	2.40441e+07	2.87724e+07	2.97424e+07	2.64794e+07	2.45662e+07	2.12473e+07	3.59068e+07	3	3	5	4	4	5	4	5	5	5	4
37353	2	45.688	3	327.843	980.507	93.8272	ALSFYQPR		Q61838	A2M_MOUSE Alpha-2-macroglobulin OS=Mus musculus GN=A2m PE=1 SV=3	TRUE	1.28161	KO	CTR	0.720049	58.0194	19733.3	5064.96	19314.7	20438.2	6152.18	7215.47	13267.7	6083.87	13104	9268.67	8940.45	0	0	0	1	0	0	0	0	0	0	1
47	2	52.9463	4	586.828	2343.28	96.4085	AESPVFVQTDKPIYKPGQIVK		Q61838	A2M_MOUSE Alpha-2-macroglobulin OS=Mus musculus GN=A2m PE=1 SV=3	TRUE	1.11908	CTR	KO	0.537599	27.9903	6.33752e+07	4.95771e+07	6.6486e+07	4.13995e+07	4.38657e+07	4.8171e+07	7.74889e+07	6.07107e+07	4.60165e+07	3.79465e+07	6.96143e+07	0	0	0	0	0	0	1	0	0	0	0
113	2	52.9679	3	782.101	2343.28	100	AESPVFVQTDKPIYKPGQIVK		Q61838	A2M_MOUSE Alpha-2-macroglobulin OS=Mus musculus GN=A2m PE=1 SV=3	TRUE	1.10032	CTR	KO	0.600706	27.4482	5.6702e+07	4.89941e+07	6.45554e+07	4.01902e+07	4.17828e+07	4.68608e+07	7.14048e+07	5.61148e+07	4.34086e+07	3.61705e+07	6.71423e+07	5	6	5	5	6	5	5	5	5	5	5
842	2	52.9679	2	1172.65	2343.28	100	AESPVFVQTDKPIYKPGQIVK		Q61838	A2M_MOUSE Alpha-2-macroglobulin OS=Mus musculus GN=A2m PE=1 SV=3	TRUE	1.02127	CTR	KO	0.92703	30.323	1.54864e+07	1.33463e+07	2.28849e+07	1.169e+07	1.07569e+07	1.29504e+07	1.76004e+07	1.33218e+07	1.35028e+07	9.13096e+06	2.05839e+07	3	3	3	3	3	3	4	4	4	3	3
49	2	43.1328	2	435.774	869.533	100	LLLQEVR		Q61838	A2M_MOUSE Alpha-2-macroglobulin OS=Mus musculus GN=A2m PE=1 SV=3	TRUE	1.03459	KO	CTR	0.787127	22.3657	2.42433e+07	1.80118e+07	2.8849e+07	1.75448e+07	1.74483e+07	2.12193e+07	2.42e+07	2.01973e+07	1.74281e+07	1.48433e+07	2.58808e+07	6	6	7	6	6	7	6	6	6	6	6
53	2	58.1656	3	558.302	1671.88	100	TEVNTNHVLIYIEK		Q61838	A2M_MOUSE Alpha-2-macroglobulin OS=Mus musculus GN=A2m PE=1 SV=3	TRUE	1.09809	CTR	KO	0.469634	21.0939	4.8795e+07	3.56216e+07	4.60844e+07	3.42425e+07	3.37524e+07	3.74011e+07	5.22249e+07	4.47387e+07	3.51342e+07	3.2412e+07	5.13539e+07	7	7	7	7	7	7	8	7	7	7	7
157	2	58.1656	2	836.948	1671.88	100	TEVNTNHVLIYIEK		Q61838	A2M_MOUSE Alpha-2-macroglobulin OS=Mus musculus GN=A2m PE=1 SV=3	TRUE	1.08132	CTR	KO	0.63991	25.2405	4.33054e+07	3.18102e+07	4.50787e+07	2.94556e+07	2.83941e+07	3.42208e+07	4.62028e+07	3.92039e+07	3.12235e+07	2.597e+07	4.86706e+07	6	6	6	5	6	6	5	5	6	5	6
14453	2	61.1578	3	558.301	1671.88	99.8878	TEVNTNHVLIYIEK		Q61838	A2M_MOUSE Alpha-2-macroglobulin OS=Mus musculus GN=A2m PE=1 SV=3	TRUE	1.05805	KO	CTR	0.831867	40.1825	477542	590700	900146	381641	280143	648667	829286	520361	419700	263561	549552	3	4	4	3	3	4	3	3	2	3	4
59	2	92.4935	3	782.754	2345.24	100	VNTNYRPGLPFSGQVLLVDEK		Q61838	A2M_MOUSE Alpha-2-macroglobulin OS=Mus musculus GN=A2m PE=1 SV=3	TRUE	1.2274	CTR	KO	0.30962	33.8323	8.35705e+07	6.90406e+07	9.34681e+07	6.14583e+07	6.03715e+07	7.19745e+07	1.32205e+08	9.2298e+07	6.0845e+07	6.0473e+07	1.04106e+08	5	7	6	6	5	6	6	5	7	6	6
504	2	92.4475	2	1173.63	2345.24	100	VNTNYRPGLPFSGQVLLVDEK		Q61838	A2M_MOUSE Alpha-2-macroglobulin OS=Mus musculus GN=A2m PE=1 SV=3	TRUE	1.21175	CTR	KO	0.390334	35.5431	2.69595e+07	2.66367e+07	3.69979e+07	2.05222e+07	2.12569e+07	2.75579e+07	4.76416e+07	3.2767e+07	2.22574e+07	2.00854e+07	3.87459e+07	5	3	5	3	3	4	4	5	4	4	4
12752	2	92.5851	4	587.317	2345.24	100	VNTNYRPGLPFSGQVLLVDEK		Q61838	A2M_MOUSE Alpha-2-macroglobulin OS=Mus musculus GN=A2m PE=1 SV=3	TRUE	1.2681	CTR	KO	0.4673	54.3154	264199	90141.1	373153	257937	108715	139967	487796	292314	215371	115422	193246	2	1	2	4	1	2	3	2	1	0	1
87	2	104.306	4	651.073	2600.26	100	HSLGDNDAHSIFQSVGINIFTNSK		Q61838	A2M_MOUSE Alpha-2-macroglobulin OS=Mus musculus GN=A2m PE=1 SV=3	TRUE	1.00562	KO	CTR	0.930818	15.998	5.33584e+07	4.34353e+07	5.60733e+07	3.97629e+07	4.35929e+07	4.55567e+07	4.76524e+07	4.33019e+07	4.27599e+07	4.05437e+07	5.92458e+07	6	7	7	7	8	8	7	6	7	7	7
110	2	104.306	3	867.761	2600.26	100	HSLGDNDAHSIFQSVGINIFTNSK		Q61838	A2M_MOUSE Alpha-2-macroglobulin OS=Mus musculus GN=A2m PE=1 SV=3	TRUE	1.02128	KO	CTR	0.79615	26.5632	6.47669e+07	4.81814e+07	6.94506e+07	4.4006e+07	5.40247e+07	5.45042e+07	5.24913e+07	4.38537e+07	4.93543e+07	4.75716e+07	8.00244e+07	5	4	5	5	7	5	4	2	6	5	6
355	2	104.306	2	1301.14	2600.26	100	HSLGDNDAHSIFQSVGINIFTNSK		Q61838	A2M_MOUSE Alpha-2-macroglobulin OS=Mus musculus GN=A2m PE=1 SV=3	TRUE	1.07381	KO	CTR	0.560407	21.5961	4.00412e+07	4.06476e+07	5.43803e+07	3.05101e+07	3.57381e+07	4.45945e+07	3.49517e+07	3.40594e+07	3.5238e+07	3.37205e+07	5.28714e+07	3	5	5	5	5	5	4	4	5	6	6
89	2	131.807	4	844.961	3375.82	100	IFQWQNIHLAGGLHQLSFPLSVEPALGIYK		Q61838	A2M_MOUSE Alpha-2-macroglobulin OS=Mus musculus GN=A2m PE=1 SV=3	FALSE	1.05849	KO	CTR	0.725789	30.688	6.90827e+07	7.40023e+07	1.17826e+08	5.46601e+07	5.9028e+07	7.33664e+07	8.59216e+07	6.94034e+07	5.48678e+07	4.48822e+07	9.7602e+07	5	6	4	6	5	5	4	5	5	5	4
293	2	131.807	3	1126.28	3375.81	100	IFQWQNIHLAGGLHQLSFPLSVEPALGIYK		Q61838	A2M_MOUSE Alpha-2-macroglobulin OS=Mus musculus GN=A2m PE=1 SV=3	FALSE	1.14385	KO	CTR	0.524922	36.7553	3.57008e+07	4.51081e+07	7.43752e+07	2.87122e+07	3.48777e+07	4.57185e+07	4.21424e+07	3.43719e+07	2.97528e+07	2.55044e+07	6.09201e+07	3	5	4	4	4	4	4	4	3	3	3
3274	2	131.851	5	676.17	3375.81	99.4388	IFQWQNIHLAGGLHQLSFPLSVEPALGIYK		Q61838	A2M_MOUSE Alpha-2-macroglobulin OS=Mus musculus GN=A2m PE=1 SV=3	TRUE	1.15981	KO	CTR	0.634839	45.2674	1.44678e+06	1.37207e+06	2.95668e+06	1.53301e+06	844260	1.3329e+06	1.5608e+06	1.60415e+06	1.37585e+06	786676	1.48811e+06	1	3	3	1	2	0	2	3	3	3	1
6873	2	131.829	2	1688.91	3375.81	100	IFQWQNIHLAGGLHQLSFPLSVEPALGIYK		Q61838	A2M_MOUSE Alpha-2-macroglobulin OS=Mus musculus GN=A2m PE=1 SV=3	TRUE	1.18455	KO	CTR	0.479738	40.4293	2.07752e+06	2.42694e+06	4.14139e+06	1.47485e+06	1.67295e+06	2.30925e+06	2.10567e+06	1.91105e+06	1.49887e+06	1.37086e+06	3.035e+06	3	1	2	1	0	1	1	1	0	0	3
90	2	74.0995	3	801.735	2402.18	100	QQNSHGGFSSTQDTVVALQALSK		Q61838	A2M_MOUSE Alpha-2-macroglobulin OS=Mus musculus GN=A2m PE=1 SV=3	TRUE	1.02788	CTR	KO	0.809313	17.7481	6.7451e+07	5.49586e+07	7.0797e+07	4.71651e+07	5.15127e+07	5.83786e+07	6.97546e+07	5.89185e+07	5.04219e+07	4.89501e+07	71979394	5	5	5	5	5	5	5	5	5	5	6
506	2	74.1223	2	1202.1	2402.18	100	QQNSHGGFSSTQDTVVALQALSK		Q61838	A2M_MOUSE Alpha-2-macroglobulin OS=Mus musculus GN=A2m PE=1 SV=3	TRUE	1.00795	KO	CTR	0.973089	24.8049	2.9959e+07	2.46256e+07	3.59146e+07	1.94273e+07	1.92225e+07	2.56855e+07	3.0995e+07	2.46013e+07	2.25142e+07	2.03952e+07	2.95053e+07	5	4	6	5	4	4	5	4	4	4	5
3190	2	74.1678	4	601.553	2402.18	99.6633	QQNSHGGFSSTQDTVVALQALSK		Q61838	A2M_MOUSE Alpha-2-macroglobulin OS=Mus musculus GN=A2m PE=1 SV=3	TRUE	1.02402	KO	CTR	0.967303	31.8771	1.49255e+06	971631	1.74854e+06	1.11773e+06	766593	936302	1.4795e+06	1.13744e+06	1.07706e+06	1.00621e+06	1.02343e+06	2	2	2	2	2	2	2	2	2	2	2
91	2	99.8486	3	677.683	2030.03	100	GSIFNLGSHVLSLEQGNMK		Q61838	A2M_MOUSE Alpha-2-macroglobulin OS=Mus musculus GN=A2m PE=1 SV=3	TRUE	1.19043	CTR	KO	0.493562	37.8077	3.46467e+07	3.8437e+07	5.40148e+07	2.68675e+07	3.18424e+07	3.6312e+07	6.36205e+07	4.40637e+07	2.82014e+07	2.69074e+07	5.75555e+07	5	5	5	4	5	5	5	5	4	5	5
466	2	99.8486	2	1016.02	2030.02	100	GSIFNLGSHVLSLEQGNMK		Q61838	A2M_MOUSE Alpha-2-macroglobulin OS=Mus musculus GN=A2m PE=1 SV=3	TRUE	1.16269	CTR	KO	0.612442	41.543	1.43462e+07	1.73033e+07	2.72844e+07	1.12714e+07	1.35129e+07	1.68156e+07	2.84324e+07	1.87389e+07	1.21113e+07	1.11047e+07	2.70208e+07	3	3	5	3	3	3	4	5	4	3	4
9663	2	99.8486	4	508.513	2030.02	100	GSIFNLGSHVLSLEQGNMK		Q61838	A2M_MOUSE Alpha-2-macroglobulin OS=Mus musculus GN=A2m PE=1 SV=3	TRUE	1.15903	CTR	KO	0.634785	49.5836	158918	118887	280902	151849	85155.2	100602	311179	187777	128859	84469.2	153425	2	2	2	2	1	1	2	1	1	1	1
114	2	39.4498	2	494.776	987.538	100	TVSWAVTPK		Q61838	A2M_MOUSE Alpha-2-macroglobulin OS=Mus musculus GN=A2m PE=1 SV=3	TRUE	1.04221	KO	CTR	0.763825	20.3441	1.66597e+07	1.02976e+07	1.6484e+07	1.14635e+07	1.15695e+07	1.36769e+07	1.38081e+07	1.21384e+07	1.18828e+07	1.04173e+07	1.5841e+07	5	5	6	5	5	6	5	5	5	5	6
139	2	132.553	3	1109.25	3324.72	100	TMAFLEEELPITACGVYTYGKPVPGLVTLR		Q61838	A2M_MOUSE Alpha-2-macroglobulin OS=Mus musculus GN=A2m PE=1 SV=3	TRUE	1.02511	CTR	KO	0.961674	32.0804	6.62553e+07	8.07834e+07	1.18941e+08	6.00056e+07	6.42141e+07	7.50929e+07	1.03159e+08	8.02139e+07	5.63322e+07	5.14662e+07	1.06307e+08	7	9	9	11	12	11	9	11	11	10	12
670	2	132.553	4	832.186	3324.72	100	TMAFLEEELPITACGVYTYGKPVPGLVTLR		Q61838	A2M_MOUSE Alpha-2-macroglobulin OS=Mus musculus GN=A2m PE=1 SV=3	TRUE	1.0629	CTR	KO	0.810598	32.4358	1.10564e+07	1.10443e+07	1.84847e+07	1.07937e+07	8.56563e+06	1.06435e+07	1.77273e+07	1.40458e+07	9.58474e+06	7.40161e+06	1.37643e+07	3	3	5	5	3	5	6	4	5	4	5
2211	2	132.553	2	1663.37	3324.72	100	TMAFLEEELPITACGVYTYGKPVPGLVTLR		Q61838	A2M_MOUSE Alpha-2-macroglobulin OS=Mus musculus GN=A2m PE=1 SV=3	TRUE	1.0075	CTR	KO	0.976398	36.9393	6.46504e+06	8.61569e+06	1.38571e+07	5.802e+06	6.22409e+06	7.76186e+06	1.05387e+07	8.10498e+06	5.73974e+06	5.17445e+06	1.13516e+07	2	4	5	3	3	3	3	2	3	2	4
12036	2	132.575	5	665.95	3324.72	100	TMAFLEEELPITACGVYTYGKPVPGLVTLR		Q61838	A2M_MOUSE Alpha-2-macroglobulin OS=Mus musculus GN=A2m PE=1 SV=3	TRUE	1.13049	CTR	KO	0.693267	46.6554	244458	170942	404897	268548	119029	168866	433094	327747	205908	125706	204537	1	0	2	2	0	2	2	2	1	0	0
154	2	113.998	2	661.877	1321.74	100	ALLAYAFALAGNK		Q61838	A2M_MOUSE Alpha-2-macroglobulin OS=Mus musculus GN=A2m PE=1 SV=3	TRUE	1.06616	CTR	KO	0.869506	35.2036	2.81945e+07	28030430	3.98908e+07	2.26247e+07	2.34934e+07	2.86456e+07	4.07609e+07	2.96242e+07	2.07062e+07	1.90701e+07	4.16587e+07	5	7	7	6	6	6	6	6	6	6	7
2665	2	114.021	3	441.587	1321.74	100	ALLAYAFALAGNK		Q61838	A2M_MOUSE Alpha-2-macroglobulin OS=Mus musculus GN=A2m PE=1 SV=3	TRUE	1.07874	CTR	KO	0.790392	40.6886	891103	467577	1.12916e+06	867146	442092	548351	1.24602e+06	862629	613935	389577	794168	2	2	3	3	2	2	3	2	2	2	2
166	2	128.024	3	924.11	2769.31	100	NALFCLETAWASISQSQESHVYTK		Q61838	A2M_MOUSE Alpha-2-macroglobulin OS=Mus musculus GN=A2m PE=1 SV=3	TRUE	1.16584	CTR	KO	0.495815	37.0855	3.8175e+07	3.87379e+07	6.10881e+07	3.45769e+07	3.76502e+07	3.92983e+07	7.51236e+07	4.12324e+07	3.27134e+07	3.49351e+07	5.84182e+07	9	7	7	8	8	7	6	10	8	7	7
1752	2	128.046	4	693.334	2769.31	100	NALFCLETAWASISQSQESHVYTK		Q61838	A2M_MOUSE Alpha-2-macroglobulin OS=Mus musculus GN=A2m PE=1 SV=3	TRUE	1.19205	CTR	KO	0.539829	49.3408	2.57827e+06	1.59449e+06	4.02383e+06	2.90611e+06	1.45282e+06	1.62749e+06	5.17083e+06	2.81192e+06	2.35777e+06	1.55555e+06	2.19298e+06	4	3	3	2	2	3	3	3	3	2	4
4160	2	128.001	2	1385.66	2769.31	100	NALFCLETAWASISQSQESHVYTK		Q61838	A2M_MOUSE Alpha-2-macroglobulin OS=Mus musculus GN=A2m PE=1 SV=3	TRUE	1.13294	CTR	KO	0.643402	39.105	2.87246e+06	2.82296e+06	4.31542e+06	2.2004e+06	2.64796e+06	2.76848e+06	5.12549e+06	2.70471e+06	2.13528e+06	2.40728e+06	4.26984e+06	3	3	5	3	3	4	3	2	4	3	3
243157	2	160.488	3	924.113	2769.32	100	NALFCLETAWASISQSQESHVYTK		Q61838	A2M_MOUSE Alpha-2-macroglobulin OS=Mus musculus GN=A2m PE=1 SV=3	TRUE	1.00663	CTR	KO	0.978343	14.9765	139852	135421	149436	115477	114510	124711	152119	107966	137438	112332	143956	0	0	0	0	0	0	1	0	0	0	0
252221	2	177.478	3	924.114	2769.32	99.2144	NALFCLETAWASISQSQESHVYTK		Q61838	A2M_MOUSE Alpha-2-macroglobulin OS=Mus musculus GN=A2m PE=1 SV=3	TRUE	1.14013	CTR	KO	0.112981	13.6294	306600	283041	376737	316052	268471	300882	431893	356695	321235	311231	338334	0	0	1	1	0	0	1	0	0	1	1
182	2	42.3292	2	600.329	1198.64	100	SVIVEPEGIEK		Q61838	A2M_MOUSE Alpha-2-macroglobulin OS=Mus musculus GN=A2m PE=1 SV=3	TRUE	1.50491	CTR	KO	0.0708973	39.3138	1.95443e+07	1.0316e+07	1.0053e+07	1.20684e+07	1.04167e+07	1.16391e+07	3.02704e+07	1.71571e+07	1.24235e+07	1.27616e+07	2.02375e+07	3	3	3	4	3	3	4	3	3	3	4
211	2	123.028	2	894.488	1786.96	100	APFALQVNTLPLNFDK		Q61838	A2M_MOUSE Alpha-2-macroglobulin OS=Mus musculus GN=A2m PE=1 SV=3	TRUE	1.47788	CTR	KO	0.349386	65.0328	2.8713e+07	2.35808e+07	2.9299e+07	1.53346e+07	1.68495e+07	2.02169e+07	6.86246e+07	3.07942e+07	1.54213e+07	1.68849e+07	3.32977e+07	3	4	5	4	4	5	4	4	3	4	5
2384	2	122.981	3	596.661	1786.96	100	APFALQVNTLPLNFDK		Q61838	A2M_MOUSE Alpha-2-macroglobulin OS=Mus musculus GN=A2m PE=1 SV=3	TRUE	1.5518	CTR	KO	0.351331	75.8792	1.66452e+06	745425	1.49722e+06	945666	644035	685562	3.65696e+06	1.70124e+06	838317	693499	1.1049e+06	2	1	2	2	2	2	3	2	2	2	2
6290	2	123.621	3	595.975	1784.9	100	APFALQVNTLPLNFDK		Q61838	A2M_MOUSE Alpha-2-macroglobulin OS=Mus musculus GN=A2m PE=1 SV=3	TRUE	1.22942	KO	CTR	0.327884	29.3359	678485	710576	756633	309166	539815	696106	705209	492345	327781	404310	572054	0	0	0	0	0	0	1	0	0	0	0
221	2	51.3227	2	544.784	1087.55	100	VPDTITEWK		Q61838	A2M_MOUSE Alpha-2-macroglobulin OS=Mus musculus GN=A2m PE=1 SV=3	TRUE	1.78388	CTR	KO	0.18285	70.1365	1.00852e+07	6.91873e+06	7.81387e+06	7.25254e+06	6.02394e+06	6.79783e+06	2.87343e+07	1.26361e+07	6.23323e+06	5.43977e+06	1.36916e+07	4	4	4	4	4	4	5	4	4	4	4
230	2	49.0051	2	374.734	747.453	96.4878	FEVIIK		Q61838	A2M_MOUSE Alpha-2-macroglobulin OS=Mus musculus GN=A2m PE=1 SV=3	TRUE	1.15462	CTR	KO	0.636232	39.7949	5.92292e+06	5.06601e+06	7.58104e+06	4.52167e+06	4.26187e+06	4.91184e+06	9.49505e+06	6.67607e+06	3.99037e+06	3.53065e+06	7.35303e+06	5	5	4	6	5	5	5	5	5	5	5
236	2	146.985	3	948.149	2841.43	100	APSAEVEMTAYVLLAYLTSESSRPTR		Q61838	A2M_MOUSE Alpha-2-macroglobulin OS=Mus musculus GN=A2m PE=1 SV=3	TRUE	1.04161	KO	CTR	0.658034	15.0396	3.50199e+07	4.49817e+07	4.63506e+07	3.37951e+07	3.31577e+07	3.75213e+07	4.39081e+07	3.81502e+07	3.64221e+07	3.16054e+07	3.45855e+07	17	12	12	13	14	13	14	11	14	16	14
3688	2	147.028	4	711.364	2841.43	100	APSAEVEMTAYVLLAYLTSESSRPTR		Q61838	A2M_MOUSE Alpha-2-macroglobulin OS=Mus musculus GN=A2m PE=1 SV=3	TRUE	1.00102	KO	CTR	0.962045	35.9189	1.43644e+06	1.06879e+06	1.74587e+06	1.57226e+06	767824	805320	1.65935e+06	1.453e+06	1.53515e+06	801024	708974	3	2	3	3	3	2	4	3	4	3	3
204016	2	175.777	3	948.148	2841.42	100	APSAEVEMTAYVLLAYLTSESSRPTR		Q61838	A2M_MOUSE Alpha-2-macroglobulin OS=Mus musculus GN=A2m PE=1 SV=3	TRUE	1.00922	CTR	KO	0.9928	16.9845	149709	142201	163275	124609	150365	138913	176366	154773	158559	123674	117528	0	1	0	0	0	1	0	0	0	0	0
244765	2	175.33	3	948.149	2841.43	100	APSAEVEMTAYVLLAYLTSESSRPTR		Q61838	A2M_MOUSE Alpha-2-macroglobulin OS=Mus musculus GN=A2m PE=1 SV=3	TRUE	1.08274	CTR	KO	0.293549	13.8839	402215	369248	444889	389646	360716	360091	500124	449510	418049	380721	351031	0	1	0	0	1	1	0	0	0	0	0
280994	2	176.326	3	948.148	2841.42	100	APSAEVEMTAYVLLAYLTSESSRPTR		Q61838	A2M_MOUSE Alpha-2-macroglobulin OS=Mus musculus GN=A2m PE=1 SV=3	TRUE	1.02526	KO	CTR	0.802088	14.4802	430156	608336	592666	468804	456904	509804	499062	486326	534333	464467	508412	0	4	6	0	1	5	0	1	0	0	1
238	2	92.2216	2	706.882	1411.75	100	TVQGAFFGVPVYK		Q61838	A2M_MOUSE Alpha-2-macroglobulin OS=Mus musculus GN=A2m PE=1 SV=3	TRUE	1.50979	CTR	KO	0.132873	49.7563	2.53132e+07	1.4197e+07	1.31304e+07	1.41418e+07	1.4115e+07	1.60366e+07	4.44145e+07	2.17969e+07	1.45806e+07	1.52796e+07	2.58866e+07	5	6	5	5	5	5	6	6	5	6	6
6802	2	92.1991	3	471.59	1411.75	91.2458	TVQGAFFGVPVYK		Q61838	A2M_MOUSE Alpha-2-macroglobulin OS=Mus musculus GN=A2m PE=1 SV=3	TRUE	1.72597	CTR	KO	0.214417	78.5542	363356	63305.4	157302	261654	86675	83949.3	686877	297915	190575	129410	156893	1	0	1	0	0	0	0	0	0	0	2
246	2	57.782	2	545.3	1088.59	100	YNILPVADGK		Q61838	A2M_MOUSE Alpha-2-macroglobulin OS=Mus musculus GN=A2m PE=1 SV=3	TRUE	1.39553	CTR	KO	0.335399	53.6248	1.2306e+07	7.96616e+06	1.15174e+07	7.02519e+06	6.96883e+06	7.67587e+06	2.27822e+07	1.25845e+07	6.72048e+06	6.39213e+06	1.36912e+07	4	4	3	4	4	4	5	4	4	4	4
269	2	45.3741	2	728.858	1455.7	100	GSGSGCVYLQTSLK		Q61838	A2M_MOUSE Alpha-2-macroglobulin OS=Mus musculus GN=A2m PE=1 SV=3	TRUE	1.02154	CTR	KO	0.940718	35.609	2.81432e+07	2.2753e+07	4.46418e+07	1.92521e+07	1.99904e+07	2.42938e+07	4.03773e+07	2.66962e+07	2.02552e+07	1.64614e+07	3.16267e+07	19	15	18	16	19	16	21	15	17	15	19
19441	2	45.3741	3	486.241	1455.7	99.7755	GSGSGCVYLQTSLK		Q61838	A2M_MOUSE Alpha-2-macroglobulin OS=Mus musculus GN=A2m PE=1 SV=3	TRUE	1.07841	KO	CTR	0.957332	68.9051	88741.7	31011.2	125930	60487.2	21373	29760.2	107881	61051.4	48152.2	19608.7	39409.2	1	0	1	1	0	1	0	1	1	0	1
277	2	40.3859	3	497.264	1488.77	100	AFAQAQSHIFIEK		Q61838	A2M_MOUSE Alpha-2-macroglobulin OS=Mus musculus GN=A2m PE=1 SV=3	TRUE	1.05345	CTR	KO	0.88264	34.1168	2.00007e+07	1.55943e+07	2.64806e+07	1.49395e+07	1.42167e+07	1.57631e+07	2.70113e+07	1.84673e+07	1.46017e+07	1.09196e+07	2.29281e+07	5	5	6	5	6	5	4	5	5	5	6
444	2	40.3859	2	745.392	1488.77	100	AFAQAQSHIFIEK		Q61838	A2M_MOUSE Alpha-2-macroglobulin OS=Mus musculus GN=A2m PE=1 SV=3	TRUE	1.01841	CTR	KO	0.943207	35.9171	2.08153e+07	1.90068e+07	2.96593e+07	1.4829e+07	1.65004e+07	1.97133e+07	2.78285e+07	1.95099e+07	1.5877e+07	1.12273e+07	2.78427e+07	6	10	8	8	7	8	6	6	7	7	7
25072	2	43.6248	2	745.393	1488.77	100	AFAQAQSHIFIEK		Q61838	A2M_MOUSE Alpha-2-macroglobulin OS=Mus musculus GN=A2m PE=1 SV=3	TRUE	1.00209	KO	CTR	0.853721	54.8166	55243	52417	104844	28521.5	39910.7	57153.6	96144.1	54829.7	30336.2	22947.5	76897.5	0	0	0	0	0	0	1	0	0	0	0
308	2	52.879	3	474.261	1419.76	97.9798	MVSGFIPMKPSVK		Q61838	A2M_MOUSE Alpha-2-macroglobulin OS=Mus musculus GN=A2m PE=1 SV=3	TRUE	1.3154	CTR	KO	0.40884	52.7658	7.09324e+06	6.04895e+06	1.13991e+07	4.91725e+06	4.93916e+06	5.59162e+06	1.62102e+07	9.03404e+06	5.37092e+06	4.45506e+06	8.76492e+06	2	1	1	2	2	1	2	2	2	1	3
820	2	52.879	2	710.887	1419.76	100	MVSGFIPMKPSVK		Q61838	A2M_MOUSE Alpha-2-macroglobulin OS=Mus musculus GN=A2m PE=1 SV=3	TRUE	1.3064	CTR	KO	0.433734	50.2885	4.63852e+06	4.35878e+06	7.15152e+06	2.94145e+06	3.56048e+06	4.14193e+06	1.02418e+07	5.92122e+06	3.53821e+06	2.82353e+06	6.64347e+06	3	3	4	3	3	3	4	3	3	3	4
313	2	49.5151	3	800.368	2398.08	100	DHENCISGEDITHNGIVYTPK		Q61838	A2M_MOUSE Alpha-2-macroglobulin OS=Mus musculus GN=A2m PE=1 SV=3	TRUE	1.52197	CTR	KO	0.10714	44.7915	2.98608e+07	1.83315e+07	1.39255e+07	1.61191e+07	1.73936e+07	1.90609e+07	4.94038e+07	2.73501e+07	1.77192e+07	1.81325e+07	3.2858e+07	6	5	4	5	5	6	6	5	5	6	5
641	2	49.5151	4	600.528	2398.08	100	DHENCISGEDITHNGIVYTPK		Q61838	A2M_MOUSE Alpha-2-macroglobulin OS=Mus musculus GN=A2m PE=1 SV=3	TRUE	1.43557	CTR	KO	0.119531	41.484	1.05682e+07	5.54676e+06	4.89803e+06	6.40973e+06	5.15476e+06	5.56421e+06	15476501	8.62748e+06	6.08183e+06	6.39124e+06	9.05239e+06	3	2	2	3	4	2	4	3	3	3	3
1254	2	49.5151	2	1200.05	2398.08	100	DHENCISGEDITHNGIVYTPK		Q61838	A2M_MOUSE Alpha-2-macroglobulin OS=Mus musculus GN=A2m PE=1 SV=3	TRUE	1.6214	CTR	KO	0.0947023	52.0678	1.05706e+07	7.71912e+06	5.56464e+06	5.49563e+06	6.13511e+06	7.78179e+06	2.18197e+07	1.15382e+07	7.24156e+06	6.62865e+06	1.12327e+07	2	3	2	2	2	3	3	2	2	2	2
366	2	85.8077	2	781.892	1561.77	100	THITNAFNWLSMK		Q61838	A2M_MOUSE Alpha-2-macroglobulin OS=Mus musculus GN=A2m PE=1 SV=3	TRUE	1.09222	CTR	KO	0.7747	39.0654	1.51543e+07	15125148	2.56806e+07	1.0992e+07	1.22674e+07	1.50454e+07	2.44739e+07	1.61533e+07	1.14734e+07	1.00404e+07	2.36572e+07	4	4	5	4	4	4	5	4	5	4	5
401	2	85.8077	3	521.597	1561.77	100	THITNAFNWLSMK		Q61838	A2M_MOUSE Alpha-2-macroglobulin OS=Mus musculus GN=A2m PE=1 SV=3	TRUE	1.1192	CTR	KO	0.686779	38.1651	8.19728e+06	7.55884e+06	1.25941e+07	5.95438e+06	6.07813e+06	7.17654e+06	1.26879e+07	8.44784e+06	6.07325e+06	5.17525e+06	1.19726e+07	5	6	7	5	5	6	7	6	6	5	6
501	2	94.798	4	781.118	3120.44	99.4388	VDLEISPDFLAVPVGGHENSHCICGNER		Q61838	A2M_MOUSE Alpha-2-macroglobulin OS=Mus musculus GN=A2m PE=1 SV=3	TRUE	1.80039	CTR	KO	0.181438	73.3397	1.32934e+07	1.10986e+07	1.21329e+07	9.64254e+06	9.22029e+06	9.3291e+06	4.33317e+07	1.88806e+07	8.7101e+06	8.37713e+06	1.77968e+07	2	1	2	2	2	2	2	2	1	2	3
1365	2	94.8428	3	1041.15	3120.44	100	VDLEISPDFLAVPVGGHENSHCICGNER		Q61838	A2M_MOUSE Alpha-2-macroglobulin OS=Mus musculus GN=A2m PE=1 SV=3	TRUE	1.77048	CTR	KO	0.202508	71.8984	8.61558e+06	6.15472e+06	6.73294e+06	5.11278e+06	5.28983e+06	4.85078e+06	2.37551e+07	1.10001e+07	4.85545e+06	4.50927e+06	1.01109e+07	3	3	2	2	2	3	5	3	2	2	3
569	2	73.2412	3	671.353	2011.04	100	VNLSFPSAQSLPASDTHLK		Q61838	A2M_MOUSE Alpha-2-macroglobulin OS=Mus musculus GN=A2m PE=1 SV=3	FALSE	1.03557	CTR	KO	0.727013	16.4381	1.1952e+07	9.42179e+06	1.09751e+07	7.77701e+06	8.26723e+06	9.7827e+06	1.24012e+07	9.95431e+06	8.4151e+06	8.6066e+06	1.08269e+07	4	4	4	5	4	3	4	4	5	5	5
3472	2	73.2412	2	1006.53	2011.04	100	VNLSFPSAQSLPASDTHLK		Q61838	A2M_MOUSE Alpha-2-macroglobulin OS=Mus musculus GN=A2m PE=1 SV=3	TRUE	1.03263	KO	CTR	0.905029	24.3468	2.63703e+06	2.04773e+06	2.84636e+06	1.55642e+06	1.61529e+06	2.30695e+06	2.50071e+06	1.95265e+06	1.83496e+06	1.82108e+06	2.3895e+06	3	2	3	2	3	3	2	2	2	2	3
604	2	28.2715	2	605.793	1209.57	100	DLSSSDLSTASK		Q61838	A2M_MOUSE Alpha-2-macroglobulin OS=Mus musculus GN=A2m PE=1 SV=3	TRUE	1.59445	CTR	KO	0.387001	153.698	1.16568e+07	583934	1.13725e+06	2.10726e+06	806048	716542	1.02954e+07	8.7849e+06	1.20465e+06	1.21629e+06	1.09727e+06	4	1	1	2	2	2	4	4	2	2	2
21653	2	33.7749	2	605.793	1209.57	99.0244	DLSSSDLSTASK		Q61838	A2M_MOUSE Alpha-2-macroglobulin OS=Mus musculus GN=A2m PE=1 SV=3	TRUE	1.20656	CTR	KO	0.400624	42.1226	69724.5	26380.8	45783.6	36272.1	28377.3	29061.6	57544.4	47111.6	32537.4	29644.7	70050.6	1	0	0	0	0	0	0	0	0	1	0
669	2	32.3026	3	369.557	1105.65	100	LTEVPALVHK		Q61838	A2M_MOUSE Alpha-2-macroglobulin OS=Mus musculus GN=A2m PE=1 SV=3	TRUE	2.64932	CTR	KO	0.0768725	98.7094	1.80639e+06	969147	1.03115e+06	1.10182e+06	816031	1.01343e+06	8.12846e+06	2.25002e+06	950969	1.30973e+06	2.23669e+06	4	3	3	3	3	3	5	4	3	4	5
1158	2	32.2805	2	553.831	1105.65	100	LTEVPALVHK		Q61838	A2M_MOUSE Alpha-2-macroglobulin OS=Mus musculus GN=A2m PE=1 SV=3	TRUE	2.8309	CTR	KO	0.0805971	101.94	1.76761e+06	930940	763765	881752	781062	1.0451e+06	8.09397e+06	2.11162e+06	828077	1.15111e+06	2.37132e+06	1	2	1	1	2	2	3	1	1	2	2
695	2	75.4634	2	987.446	1972.88	100	ENGCFQQSGYLLNNAMK		Q61838	A2M_MOUSE Alpha-2-macroglobulin OS=Mus musculus GN=A2m PE=1 SV=3	TRUE	1.33008	CTR	KO	0.267128	40.7751	1.02843e+07	9.61943e+06	1.04759e+07	7.2548e+06	8.6805e+06	9.44103e+06	1.81151e+07	1.25212e+07	7.39874e+06	7.22517e+06	1.65398e+07	3	4	3	3	4	3	3	4	3	3	3
3673	2	75.4866	3	658.633	1972.88	100	ENGCFQQSGYLLNNAMK		Q61838	A2M_MOUSE Alpha-2-macroglobulin OS=Mus musculus GN=A2m PE=1 SV=3	TRUE	1.38561	CTR	KO	0.243911	48.0919	1.01623e+06	524026	980502	820071	538160	543905	1.81769e+06	1.14176e+06	694126	592954	860457	2	1	2	2	2	2	2	2	2	2	2
7083	2	75.1211	3	656.985	1967.93	100	ENGCFQQSGYLLNNAMK		Q61838	A2M_MOUSE Alpha-2-macroglobulin OS=Mus musculus GN=A2m PE=1 SV=3	TRUE	24.3239	CTR	KO	0.207473	133.511	45210.4	72061.6	61969.4	65179.7	30160	39830.2	3.05247e+06	3.22279e+06	39313.3	28884.5	29652.1	0	0	0	1	0	0	0	0	0	0	0
699	2	75.5101	3	569.289	1704.84	100	ATVLNYMSHCIQIR		Q61838	A2M_MOUSE Alpha-2-macroglobulin OS=Mus musculus GN=A2m PE=1 SV=3	TRUE	1.77566	CTR	KO	0.218111	71.8087	4.42579e+06	4.38877e+06	6.02732e+06	3.40137e+06	3.58502e+06	3.6423e+06	1.63762e+07	7.36998e+06	3.27958e+06	2.96706e+06	7.69638e+06	2	3	2	2	2	3	3	2	2	2	2
979	2	123.052	2	588.321	1174.63	100	DLTFYYLIK		Q61838	A2M_MOUSE Alpha-2-macroglobulin OS=Mus musculus GN=A2m PE=1 SV=3	TRUE	1.63394	CTR	KO	0.269101	67.966	3.20535e+06	2.75635e+06	3.21315e+06	2.39732e+06	2.24831e+06	2.68016e+06	9.38232e+06	3.78544e+06	1.88139e+06	2.15136e+06	5.26699e+06	3	4	4	3	3	4	5	3	3	3	3
1277	2	132.068	3	818.39	2452.15	100	AMGVPMMGLDYSDEINQVVEVR		Q61838	A2M_MOUSE Alpha-2-macroglobulin OS=Mus musculus GN=A2m PE=1 SV=3	TRUE	1.00641	KO	CTR	0.999345	20.9223	1.02445e+07	8.48532e+06	1.32912e+07	9.45688e+06	7.26001e+06	9.59637e+06	1.10325e+07	1.0235e+07	1.01999e+07	7.13178e+06	9.70317e+06	7	7	8	6	5	7	7	7	8	6	9
29556	2	140.877	3	1227.09	3678.24	97.7561	AMGVPMMGLDYSDEINQVVEVR		Q61838	A2M_MOUSE Alpha-2-macroglobulin OS=Mus musculus GN=A2m PE=1 SV=3	TRUE	1.31713	KO	CTR	0.10681	33.4242	741196	638144	775978	419900	573443	651612	373199	298550	508715	503905	720029	0	0	0	0	2	0	0	0	0	0	0
29832	2	144.41	2	1227.08	2452.15	100	AMGVPMMGLDYSDEINQVVEVR		Q61838	A2M_MOUSE Alpha-2-macroglobulin OS=Mus musculus GN=A2m PE=1 SV=3	TRUE	1.21177	KO	CTR	0.0507782	19.1941	1.75696e+06	1.84861e+06	2.05892e+06	1.61125e+06	1.57991e+06	1.96669e+06	1.23763e+06	1.23887e+06	1.66638e+06	1.40733e+06	1.89227e+06	0	0	1	1	0	0	0	0	0	2	0
36939	2	142.916	2	1227.08	2452.14	100	AMGVPMMGLDYSDEINQVVEVR		Q61838	A2M_MOUSE Alpha-2-macroglobulin OS=Mus musculus GN=A2m PE=1 SV=3	TRUE	1.29316	KO	CTR	0.290669	45.6597	484030	449725	1.03075e+06	352541	481609	432254	497488	324349	354032	399217	506966	0	0	1	1	0	0	0	0	1	0	0
38671	2	147.812	2	1227.08	2452.14	100	AMGVPMMGLDYSDEINQVVEVR		Q61838	A2M_MOUSE Alpha-2-macroglobulin OS=Mus musculus GN=A2m PE=1 SV=3	TRUE	1.10088	KO	CTR	0.327604	15.1171	1.11789e+06	1.27466e+06	1.25881e+06	857618	1.00022e+06	1.25937e+06	954675	864603	1.03764e+06	1.02895e+06	1.2377e+06	1	1	0	0	1	2	0	0	0	0	1
40164	2	150.118	2	1227.08	2452.14	100	AMGVPMMGLDYSDEINQVVEVR		Q61838	A2M_MOUSE Alpha-2-macroglobulin OS=Mus musculus GN=A2m PE=1 SV=3	TRUE	1.10547	KO	CTR	0.758026	40.169	97107.9	219606	345036	169166	175271	238657	128394	121250	241448	195631	251675	0	0	0	0	0	1	0	0	0	0	1
42048	2	149.205	2	1227.08	2452.14	100	AMGVPMMGLDYSDEINQVVEVR		Q61838	A2M_MOUSE Alpha-2-macroglobulin OS=Mus musculus GN=A2m PE=1 SV=3	FALSE	1.32983	CTR	KO	0.364717	52.7919	3.67671e+06	2.44429e+06	1.44259e+06	1.74676e+06	1.59175e+06	2.8189e+06	5.5967e+06	3.65362e+06	2.15362e+06	1.9889e+06	1.81269e+06	0	0	0	0	0	0	0	0	0	0	1
53612	2	155.139	2	1227.08	2452.14	100	AMGVPMMGLDYSDEINQVVEVR		Q61838	A2M_MOUSE Alpha-2-macroglobulin OS=Mus musculus GN=A2m PE=1 SV=3	TRUE	1.02224	KO	CTR	0.715239	9.76998	2.12046e+06	2.29962e+06	2.46072e+06	1.88932e+06	1.97336e+06	2.1234e+06	2.13549e+06	1.99721e+06	2.0057e+06	1.93103e+06	2.41971e+06	0	0	0	1	1	1	2	0	0	0	1
81963	2	150.652	2	1227.08	2452.14	100	AMGVPMMGLDYSDEINQVVEVR		Q61838	A2M_MOUSE Alpha-2-macroglobulin OS=Mus musculus GN=A2m PE=1 SV=3	TRUE	1.03441	KO	CTR	0.913696	36.6897	344100	198160	182160	133395	169385	175659	218311	250362	115006	177706	207657	0	0	1	0	0	0	0	0	0	0	0
110754	2	144.41	2	1226.93	2451.84	100	AMGVPMMGLDYSDEINQVVEVR		Q61838	A2M_MOUSE Alpha-2-macroglobulin OS=Mus musculus GN=A2m PE=1 SV=3	TRUE	1.26799	KO	CTR	0.225843	29.5868	86188.5	124035	195972	98717.2	143737	140123	60325.1	110102	93142.7	118512	136305	0	0	0	0	0	0	0	0	0	1	0
120647	2	165.368	2	1227.08	2452.14	100	AMGVPMMGLDYSDEINQVVEVR		Q61838	A2M_MOUSE Alpha-2-macroglobulin OS=Mus musculus GN=A2m PE=1 SV=3	TRUE	1.06459	KO	CTR	0.279978	10.6037	1.09122e+06	934377	1.00336e+06	833990	853436	1.02767e+06	880912	903469	879273	870460	962181	0	1	0	0	0	0	0	0	0	0	1
131950	2	141.804	5	1227.08	6130.34	95.6098	AMGVPMMGLDYSDEINQVVEVR		Q61838	A2M_MOUSE Alpha-2-macroglobulin OS=Mus musculus GN=A2m PE=1 SV=3	TRUE	1.24976	KO	CTR	0.218889	27.2401	30260.6	38920	42827.3	50726.4	21688.5	37137.8	25576	38108.7	25556.2	25878.9	32615.6	0	0	0	0	0	0	0	0	0	1	0
146411	2	168.24	3	1227.09	3678.24	100	AMGVPMMGLDYSDEINQVVEVR		Q61838	A2M_MOUSE Alpha-2-macroglobulin OS=Mus musculus GN=A2m PE=1 SV=3	TRUE	1.08766	KO	CTR	0.607622	25.9231	44479.7	57533.9	43083.9	68566.3	75912	42712.7	45451	50954.1	37627.5	50429.6	70128.4	0	0	1	0	0	1	0	0	0	0	0
386812	2	168.24	3	1227.6	3679.77	100	AMGVPMMGLDYSDEINQVVEVR		Q61838	A2M_MOUSE Alpha-2-macroglobulin OS=Mus musculus GN=A2m PE=1 SV=3	TRUE	1.07854	CTR	KO	0.576833	25.8832	70598.1	49263.6	39409.7	46183.2	35993.1	43257.3	41189	41372.2	51784.3	70494.5	51048	0	0	1	0	0	1	0	0	0	0	0
434817	2	148.518	2	1226.66	2451.3	99.0244	AMGVPMMGLDYSDEINQVVEVR		Q61838	A2M_MOUSE Alpha-2-macroglobulin OS=Mus musculus GN=A2m PE=1 SV=3	TRUE	1.748	KO	CTR	0.0809714	85.2823	12523.1	16597	17119.4	13182.2	11382.4	10367.6	3904.95	753.466	17948	6263.23	9827.89	0	1	0	0	0	0	0	0	0	0	0
481907	2	178.098	3	1227.08	3678.21	99.8049	AMGVPMMGLDYSDEINQVVEVR		Q61838	A2M_MOUSE Alpha-2-macroglobulin OS=Mus musculus GN=A2m PE=1 SV=3	TRUE	1.28582	CTR	KO	0.0714144	28.8601	26889.4	23657	12544.3	16392	18853.2	14977.2	26219	19759.9	24446.9	25214.7	25776.6	0	0	0	0	0	0	0	0	0	1	0
1281	2	46.0488	2	516.782	1031.55	100	SELLESLNK		Q61838	A2M_MOUSE Alpha-2-macroglobulin OS=Mus musculus GN=A2m PE=1 SV=3	TRUE	1.90187	CTR	KO	0.0792766	60.7398	1.70709e+06	822759	515870	952541	853362	907572	3.64844e+06	1.80052e+06	840351	1.03606e+06	1.80234e+06	3	2	2	2	2	2	2	3	2	2	2
1625	2	26.2564	3	608.627	1822.86	98.9899	EEDSLHWQRPGDVQK		Q61838	A2M_MOUSE Alpha-2-macroglobulin OS=Mus musculus GN=A2m PE=1 SV=3	TRUE	1.61697	CTR	KO	0.100216	52.0564	2.14663e+06	1.38735e+06	1.11077e+06	1.26863e+06	1.2344e+06	1.54818e+06	4.33116e+06	2.1767e+06	1.33238e+06	1.37994e+06	2.49738e+06	3	3	1	3	3	3	3	3	3	3	3
5947	2	26.3036	2	912.437	1822.86	100	EEDSLHWQRPGDVQK		Q61838	A2M_MOUSE Alpha-2-macroglobulin OS=Mus musculus GN=A2m PE=1 SV=3	TRUE	1.57017	CTR	KO	0.187943	59.1524	871304	486338	477972	463577	427190	575176	1.70786e+06	791329	497667	425708	897435	2	2	2	2	2	2	2	2	2	2	2
2504	2	127.28	3	1114.58	3340.71	100	TMAFLEEELPITACGVYTYGKPVPGLVTLR	[2] oxidation of m	Q61838	A2M_MOUSE Alpha-2-macroglobulin OS=Mus musculus GN=A2m PE=1 SV=3	TRUE	1.21073	CTR	KO	0.437708	38.0931	5.64418e+06	4.62953e+06	6.55848e+06	4.26885e+06	4.5299e+06	4.18456e+06	9.1508e+06	6.32075e+06	3.7756e+06	3.78126e+06	7.05373e+06	4	3	6	3	3	5	5	6	4	5	7
9188	2	127.28	4	836.185	3340.71	100	TMAFLEEELPITACGVYTYGKPVPGLVTLR	[2] oxidation of m	Q61838	A2M_MOUSE Alpha-2-macroglobulin OS=Mus musculus GN=A2m PE=1 SV=3	TRUE	1.15836	CTR	KO	0.58559	40.8988	971398	605885	1.05394e+06	731287	569688	589533	1.42223e+06	978415	596153	527401	840640	1	1	2	1	1	2	2	0	2	2	2
2571	2	92.8313	3	683.014	2046.02	100	GSIFNLGSHVLSLEQGNMK	[18] oxidation of m	Q61838	A2M_MOUSE Alpha-2-macroglobulin OS=Mus musculus GN=A2m PE=1 SV=3	TRUE	1.19345	CTR	KO	0.47919	37.8328	3.33767e+06	2.86285e+06	4.52494e+06	2.24171e+06	2.70329e+06	2.89306e+06	5.24592e+06	3.53154e+06	2.39008e+06	2.29336e+06	5.00132e+06	5	5	6	6	5	6	7	5	3	5	9
8359	2	92.8313	2	1024.02	2046.02	100	GSIFNLGSHVLSLEQGNMK	[18] oxidation of m	Q61838	A2M_MOUSE Alpha-2-macroglobulin OS=Mus musculus GN=A2m PE=1 SV=3	TRUE	1.13191	CTR	KO	0.622961	38.8413	867040	591270	1.03955e+06	409212	523213	528973	1.16425e+06	784131	511245	435475	839498	2	0	1	0	0	0	2	1	0	0	1
3059	2	63.8068	3	463.579	1387.72	100	IHYLLNEDIMK		Q61838	A2M_MOUSE Alpha-2-macroglobulin OS=Mus musculus GN=A2m PE=1 SV=3	TRUE	3.10132	CTR	KO	0.157368	122.05	682402	381643	473895	443289	303636	344825	4.28076e+06	894961	292431	387285	940811	2	2	2	2	2	2	4	2	2	2	3
4494	2	63.7606	2	694.865	1387.72	100	IHYLLNEDIMK		Q61838	A2M_MOUSE Alpha-2-macroglobulin OS=Mus musculus GN=A2m PE=1 SV=3	TRUE	2.95649	CTR	KO	0.205549	123.529	797220	536755	632686	499759	384270	488582	5.22325e+06	1.05729e+06	351818	432116	1.16263e+06	2	2	2	2	2	2	3	2	2	2	3
3146	2	43.7632	3	872.684	2615.03	100	STCHNQNSMSICEEFSQQADDK		Q61838	A2M_MOUSE Alpha-2-macroglobulin OS=Mus musculus GN=A2m PE=1 SV=3	TRUE	2.06571	CTR	KO	0.0793845	76.0568	2.75434e+06	1.62465e+06	1.29503e+06	1.50106e+06	1.53864e+06	1.59944e+06	8.2278e+06	3.17651e+06	1.44322e+06	2.06277e+06	2.84308e+06	3	3	2	3	3	3	6	3	4	3	4
5724	2	116.968	2	1054.06	2106.1	100	LTNQTLGFSFAVEQDIPVK		Q61838	A2M_MOUSE Alpha-2-macroglobulin OS=Mus musculus GN=A2m PE=1 SV=3	TRUE	1.18604	CTR	KO	0.485878	38.4876	3.78664e+06	3.32224e+06	3.91975e+06	2.35349e+06	2.63199e+06	3.29257e+06	6.04349e+06	4.04962e+06	2.43022e+06	2.5319e+06	4.02687e+06	4	5	6	6	9	7	7	5	6	5	6
11040	2	116.899	3	703.041	2106.1	100	LTNQTLGFSFAVEQDIPVK		Q61838	A2M_MOUSE Alpha-2-macroglobulin OS=Mus musculus GN=A2m PE=1 SV=3	TRUE	1.41163	CTR	KO	0.485274	79.9514	721543	123732	374651	284514	185446	143634	990567	538926	217519	164644	245219	1	0	1	1	0	1	2	2	1	0	0
6624	2	73.7378	3	526.929	1577.77	100	THITNAFNWLSMK	[12] oxidation of m	Q61838	A2M_MOUSE Alpha-2-macroglobulin OS=Mus musculus GN=A2m PE=1 SV=3	TRUE	1.04418	KO	CTR	0.90641	38.3919	660592	368302	707858	304204	359520	355118	584445	388418	342815	299919	583567	3	2	3	2	2	2	3	3	2	2	2
8632	2	73.7606	2	789.89	1577.77	100	THITNAFNWLSMK	[12] oxidation of m	Q61838	A2M_MOUSE Alpha-2-macroglobulin OS=Mus musculus GN=A2m PE=1 SV=3	TRUE	1.14546	KO	CTR	0.555157	36.7597	1.00444e+06	827569	1.47066e+06	539774	678550	795234	935778	660677	619210	556411	1.09553e+06	3	1	1	1	1	0	3	1	1	1	1
6968	2	143.948	3	953.482	2857.42	100	APSAEVEMTAYVLLAYLTSESSRPTR	[8] oxidation of m	Q61838	A2M_MOUSE Alpha-2-macroglobulin OS=Mus musculus GN=A2m PE=1 SV=3	TRUE	1.03879	CTR	KO	0.852052	24.065	2.26034e+06	2.18808e+06	1.93202e+06	1.82879e+06	1.95793e+06	1.88331e+06	2.83001e+06	2.37382e+06	1.63589e+06	1.77298e+06	1.81892e+06	6	4	0	3	2	2	3	4	2	3	2
7357	2	44.3329	3	479.593	1435.76	86.1953	MVSGFIPMKPSVK	[1] oxidation of m	Q61838	A2M_MOUSE Alpha-2-macroglobulin OS=Mus musculus GN=A2m PE=1 SV=3	TRUE	1.16252	CTR	KO	0.654475	48.6637	370265	251501	519274	221910	208227	233824	609927	321695	221300	184953	410747	0	0	0	0	0	0	0	0	0	0	1
13193	2	44.3329	2	718.885	1435.76	100	MVSGFIPMKPSVK	[1] oxidation of m	Q61838	A2M_MOUSE Alpha-2-macroglobulin OS=Mus musculus GN=A2m PE=1 SV=3	TRUE	1.14487	CTR	KO	0.796013	51.8212	217495	175645	307897	111068	151534	177716	360028	180807	134319	101661	312106	1	1	2	1	1	1	2	1	2	1	2
7477	2	23.8273	2	443.724	885.434	99.8049	YGAATFTR		Q61838	A2M_MOUSE Alpha-2-macroglobulin OS=Mus musculus GN=A2m PE=1 SV=3	TRUE	1.14104	CTR	KO	0.533313	44.2975	157855	54105	114964	72351.4	62855.8	73735.1	152697	116039	75240.4	60313.8	105247	2	1	1	1	1	1	2	2	1	1	1
7689	2	159.857	4	792.673	3166.66	100	GGVDDEVTLSAYITIALLEMPLPVTHSAVR		Q61838	A2M_MOUSE Alpha-2-macroglobulin OS=Mus musculus GN=A2m PE=1 SV=3	TRUE	1.19269	CTR	KO	0.436906	40.0575	1.30115e+06	1.35418e+06	2.809e+06	1.60953e+06	1.03684e+06	1.34228e+06	2.98859e+06	1.94497e+06	1.66225e+06	1.05557e+06	1.744e+06	7	10	12	8	6	11	12	8	9	6	9
24771	2	159.763	2	1584.33	3166.65	100	GGVDDEVTLSAYITIALLEMPLPVTHSAVR		Q61838	A2M_MOUSE Alpha-2-macroglobulin OS=Mus musculus GN=A2m PE=1 SV=3	TRUE	1.03154	CTR	KO	0.334194	5.98432	1.945e+06	1.89433e+06	2.0923e+06	2.11365e+06	1.85025e+06	1.85512e+06	1.96175e+06	1.91936e+06	2.04262e+06	2.05093e+06	2.12638e+06	0	0	1	1	2	0	3	1	3	2	1
53570	2	170.414	3	1056.56	3166.67	99.6633	GGVDDEVTLSAYITIALLEMPLPVTHSAVR		Q61838	A2M_MOUSE Alpha-2-macroglobulin OS=Mus musculus GN=A2m PE=1 SV=3	TRUE	1.22735	CTR	KO	0.117599	22.6622	126687	155345	128289	221789	170160	195961	263508	167697	203097	179138	207547	0	0	0	1	0	0	0	0	0	0	0
83185	2	170.071	3	1056.55	3166.64	100	GGVDDEVTLSAYITIALLEMPLPVTHSAVR		Q61838	A2M_MOUSE Alpha-2-macroglobulin OS=Mus musculus GN=A2m PE=1 SV=3	TRUE	1.23972	CTR	KO	0.0197503	14.8511	112087	128649	117086	136126	167514	141135	171658	176182	165258	178142	137919	0	0	1	0	0	0	0	0	0	0	0
172370	2	178.071	3	1056.56	3166.65	100	GGVDDEVTLSAYITIALLEMPLPVTHSAVR		Q61838	A2M_MOUSE Alpha-2-macroglobulin OS=Mus musculus GN=A2m PE=1 SV=3	TRUE	1.07241	CTR	KO	0.333048	13.8291	1.22726e+06	1.25465e+06	1.47418e+06	1.30038e+06	1.23722e+06	1.21771e+06	1.67791e+06	1.37121e+06	1.28246e+06	1.16382e+06	1.39608e+06	2	0	0	3	1	3	0	1	0	0	1
256222	2	160.331	2	1584.07	3166.12	99.122	GGVDDEVTLSAYITIALLEMPLPVTHSAVR		Q61838	A2M_MOUSE Alpha-2-macroglobulin OS=Mus musculus GN=A2m PE=1 SV=3	TRUE	1.15892	CTR	KO	0.54414	45.5374	19588.6	45361.3	24415.5	19042.3	55867.4	33289.8	29342.8	36980.7	60709	43574.3	20194.9	0	0	0	1	0	0	0	0	0	0	0
321539	2	159.81	2	1585.55	3169.09	100	GGVDDEVTLSAYITIALLEMPLPVTHSAVR		Q61838	A2M_MOUSE Alpha-2-macroglobulin OS=Mus musculus GN=A2m PE=1 SV=3	TRUE	1.02407	KO	CTR	0.888092	35.3022	46381.2	47948.9	36662.5	95392.8	68668.5	61867.6	50982.1	60144.6	57021.3	59298.2	62996	0	0	0	0	0	0	0	0	1	0	0
352183	2	167.496	5	1056.56	5277.76	100	GGVDDEVTLSAYITIALLEMPLPVTHSAVR		Q61838	A2M_MOUSE Alpha-2-macroglobulin OS=Mus musculus GN=A2m PE=1 SV=3	TRUE	1.04223	KO	CTR	0.538894	13.5467	112464	134733	140902	139013	143445	120980	146897	109525	109948	125957	140560	0	3	0	0	0	0	0	0	0	0	1
7972	2	19.0826	2	556.296	1110.58	100	LQDQPNIQR		Q61838	A2M_MOUSE Alpha-2-macroglobulin OS=Mus musculus GN=A2m PE=1 SV=3	TRUE	1.23819	CTR	KO	0.312865	45.8086	135801	46849.5	67152.2	68532.2	52105	57587.9	135175	101571	65329	58098.4	81475.7	1	1	1	1	1	1	2	1	1	1	1
8728	2	121.514	2	1235.08	2468.14	100	AMGVPMMGLDYSDEINQVVEVR	[7] oxidation of m	Q61838	A2M_MOUSE Alpha-2-macroglobulin OS=Mus musculus GN=A2m PE=1 SV=3	TRUE	1.0313	KO	CTR	0.789274	22.2961	1.50829e+06	1.37756e+06	1.75064e+06	977014	1.42744e+06	1.52197e+06	1.17919e+06	1.32214e+06	1.27248e+06	1.21818e+06	1.92722e+06	5	3	2	2	2	2	1	2	2	2	2
13273	2	121.424	3	823.721	2468.14	100	AMGVPMMGLDYSDEINQVVEVR	[7] oxidation of m	Q61838	A2M_MOUSE Alpha-2-macroglobulin OS=Mus musculus GN=A2m PE=1 SV=3	TRUE	1.0254	CTR	KO	0.802104	20.5956	621016	417328	634502	483743	398311	446257	641255	539088	513650	395667	474838	1	0	2	2	1	1	0	0	1	2	1
8728	2	121.514	2	1235.08	2468.14	100	AMGVPMMGLDYSDEINQVVEVR	[2] oxidation of m	Q61838	A2M_MOUSE Alpha-2-macroglobulin OS=Mus musculus GN=A2m PE=1 SV=3	TRUE	1.0313	KO	CTR	0.789274	22.2961	1.50829e+06	1.37756e+06	1.75064e+06	977014	1.42744e+06	1.52197e+06	1.17919e+06	1.32214e+06	1.27248e+06	1.21818e+06	1.92722e+06	0	0	0	0	0	0	0	1	0	0	0
9977	2	125.666	2	1235.08	2468.14	100	AMGVPMMGLDYSDEINQVVEVR	[2] oxidation of m	Q61838	A2M_MOUSE Alpha-2-macroglobulin OS=Mus musculus GN=A2m PE=1 SV=3	TRUE	1.06922	CTR	KO	0.571436	19.9554	2.79701e+06	2.60958e+06	3.01596e+06	2.10255e+06	2.48034e+06	2.74716e+06	3.15545e+06	2.75683e+06	2.32492e+06	2.2353e+06	3.56333e+06	3	6	5	4	7	5	4	4	3	4	12
14058	2	123.893	2	1235.08	2468.14	100	AMGVPMMGLDYSDEINQVVEVR	[2] oxidation of m	Q61838	A2M_MOUSE Alpha-2-macroglobulin OS=Mus musculus GN=A2m PE=1 SV=3	TRUE	1.0841	CTR	KO	0.488923	19.354	1.43706e+06	955378	1.08988e+06	879963	985727	970637	1.4515e+06	1.12303e+06	967940	907058	1.25882e+06	5	1	0	2	4	3	4	5	2	3	2
14333	2	125.644	3	823.721	2468.14	100	AMGVPMMGLDYSDEINQVVEVR	[2] oxidation of m	Q61838	A2M_MOUSE Alpha-2-macroglobulin OS=Mus musculus GN=A2m PE=1 SV=3	TRUE	1.05557	CTR	KO	0.696524	22.0337	1.10928e+06	770742	1.1373e+06	926137	680877	864440	1.24543e+06	1.11456e+06	898745	711670	857747	5	2	2	3	2	3	2	2	2	2	3
9977	2	125.666	2	1235.08	2468.14	100	AMGVPMMGLDYSDEINQVVEVR	[6] oxidation of m	Q61838	A2M_MOUSE Alpha-2-macroglobulin OS=Mus musculus GN=A2m PE=1 SV=3	TRUE	1.06922	CTR	KO	0.571436	19.9554	2.79701e+06	2.60958e+06	3.01596e+06	2.10255e+06	2.48034e+06	2.74716e+06	3.15545e+06	2.75683e+06	2.32492e+06	2.2353e+06	3.56333e+06	1	0	0	0	0	0	0	0	0	0	0
13273	2	121.424	3	823.721	2468.14	100	AMGVPMMGLDYSDEINQVVEVR	[6] oxidation of m	Q61838	A2M_MOUSE Alpha-2-macroglobulin OS=Mus musculus GN=A2m PE=1 SV=3	TRUE	1.0254	CTR	KO	0.802104	20.5956	621016	417328	634502	483743	398311	446257	641255	539088	513650	395667	474838	2	1	1	0	2	0	2	3	1	0	1
14058	2	123.893	2	1235.08	2468.14	100	AMGVPMMGLDYSDEINQVVEVR	[6] oxidation of m	Q61838	A2M_MOUSE Alpha-2-macroglobulin OS=Mus musculus GN=A2m PE=1 SV=3	TRUE	1.0841	CTR	KO	0.488923	19.354	1.43706e+06	955378	1.08988e+06	879963	985727	970637	1.4515e+06	1.12303e+06	967940	907058	1.25882e+06	0	1	0	0	0	0	0	0	0	0	0
14333	2	125.644	3	823.721	2468.14	98.8777	AMGVPMMGLDYSDEINQVVEVR	[6] oxidation of m	Q61838	A2M_MOUSE Alpha-2-macroglobulin OS=Mus musculus GN=A2m PE=1 SV=3	TRUE	1.05557	CTR	KO	0.696524	22.0337	1.10928e+06	770742	1.1373e+06	926137	680877	864440	1.24543e+06	1.11456e+06	898745	711670	857747	0	0	1	0	0	0	0	0	1	1	0
20964	2	123.893	3	823.718	2468.13	100	AMGVPMMGLDYSDEINQVVEVR	[6] oxidation of m	Q61838	A2M_MOUSE Alpha-2-macroglobulin OS=Mus musculus GN=A2m PE=1 SV=3	TRUE	1.00245	CTR	KO	0.945393	23.6462	445749	343686	424494	378365	283974	343920	503852	381665	379518	269004	320652	2	0	1	2	0	0	3	1	1	0	1
12443	2	158.44	2	1375.19	2748.37	100	YFPETWIWDLVPLDVSGDGELAVK		Q61838	A2M_MOUSE Alpha-2-macroglobulin OS=Mus musculus GN=A2m PE=1 SV=3	TRUE	1.24419	CTR	KO	0.203084	33.6685	1.81624e+06	2.01303e+06	2.34188e+06	1.82186e+06	1.72965e+06	2.07313e+06	3.8109e+06	2.25222e+06	1.85592e+06	1.77119e+06	2.53989e+06	5	6	8	6	4	7	6	6	3	2	11
12483	2	158.756	3	917.131	2748.37	100	YFPETWIWDLVPLDVSGDGELAVK		Q61838	A2M_MOUSE Alpha-2-macroglobulin OS=Mus musculus GN=A2m PE=1 SV=3	TRUE	1.29909	CTR	KO	0.205273	38.6307	1.15171e+06	1.14923e+06	1.39292e+06	1.12923e+06	941309	1.21802e+06	2.46167e+06	1.48337e+06	1.12059e+06	957171	1.5362e+06	1	1	2	3	0	3	3	2	2	2	2
12607	2	57.6443	2	995.442	1988.87	100	ENGCFQQSGYLLNNAMK	[16] oxidation of m	Q61838	A2M_MOUSE Alpha-2-macroglobulin OS=Mus musculus GN=A2m PE=1 SV=3	TRUE	1.27029	CTR	KO	0.490569	45.6955	385440	227397	264953	180122	211846	220661	457994	338182	180700	152574	448269	1	1	0	1	1	1	2	1	1	1	1
15683	2	114.27	2	1125.05	2248.09	100	EEGTGIELTGIGSCEIANALSK		Q61838	A2M_MOUSE Alpha-2-macroglobulin OS=Mus musculus GN=A2m PE=1 SV=3	TRUE	1.238	CTR	KO	0.269158	32.7626	643774	347510	334485	342152	369661	368239	720319	419547	339529	389284	613320	0	0	0	0	0	0	1	0	0	1	1
17883	2	28.0847	2	351.231	700.448	90.1463	SIQIIK		Q61838	A2M_MOUSE Alpha-2-macroglobulin OS=Mus musculus GN=A2m PE=1 SV=3	TRUE	1.18054	CTR	KO	0.441318	43.0939	37879.7	14124.1	24137.8	21067.3	12965.4	17356.1	36261.9	29205	18285.4	15009.4	26700.9	1	0	1	0	1	1	0	0	0	0	1
21483	2	150.739	3	1061.89	3182.65	100	GGVDDEVTLSAYITIALLEMPLPVTHSAVR	[20] oxidation of m	Q61838	A2M_MOUSE Alpha-2-macroglobulin OS=Mus musculus GN=A2m PE=1 SV=3	TRUE	1.08275	CTR	KO	0.601401	26.5689	1.26515e+06	847707	869881	738932	798685	808399	1.38358e+06	1.01879e+06	767509	791932	846257	3	0	1	1	0	0	4	1	0	0	0
276198	2	150.696	3	1062.48	3184.43	100	GGVDDEVTLSAYITIALLEMPLPVTHSAVR	[20] oxidation of m	Q61838	A2M_MOUSE Alpha-2-macroglobulin OS=Mus musculus GN=A2m PE=1 SV=3	TRUE	1.12449	CTR	KO	0.907379	55.1616	58085.7	41427.9	32984.2	24507.7	30194.2	31252.9	61252.6	68903.9	22620.9	20423	31505.7	1	0	0	0	0	0	0	0	0	0	0
26287	2	40.2079	2	718.885	1435.75	99.122	MVSGFIPMKPSVK	[8] oxidation of m	Q61838	A2M_MOUSE Alpha-2-macroglobulin OS=Mus musculus GN=A2m PE=1 SV=3	TRUE	1.07023	CTR	KO	0.90214	61.0745	81734.9	49731.4	100644	38284.5	50536.8	50872.6	123064	53847.8	39613.4	23481.8	91590.3	0	0	0	0	0	0	1	0	0	0	0
28097	2	33.1602	3	878.015	2631.02	100	STCHNQNSMSICEEFSQQADDK	[9] oxidation of m	Q61838	A2M_MOUSE Alpha-2-macroglobulin OS=Mus musculus GN=A2m PE=1 SV=3	TRUE	1.77409	CTR	KO	0.198772	72.6114	138789	56077.4	30965.4	42123.6	43026.1	61801	243300	97277.9	39852.1	57452.1	113242	1	0	0	0	0	0	1	0	0	0	0
38160	2	108.573	3	829.052	2484.13	100	AMGVPMMGLDYSDEINQVVEVR	[6] oxidation of m|[7] oxidation of m	Q61838	A2M_MOUSE Alpha-2-macroglobulin OS=Mus musculus GN=A2m PE=1 SV=3	TRUE	1.00508	CTR	KO	0.879994	47.1571	189485	52869.8	108352	105815	68558.3	85471.1	160590	117938	84387.9	82911.6	65548.7	1	0	0	0	0	0	0	0	0	0	0
50209	2	99.8486	2	1251.07	2500.13	100	AMGVPMMGLDYSDEINQVVEVR	[2] oxidation of m|[6] oxidation of m|[7] oxidation of m	Q61838	A2M_MOUSE Alpha-2-macroglobulin OS=Mus musculus GN=A2m PE=1 SV=3	TRUE	1.14583	CTR	KO	0.491236	32.2427	275477	137397	158938	124715	152143	165787	284102	221395	122562	154301	186300	1	0	0	0	0	0	0	0	0	0	0
83555	2	24.8283	2	501.777	1001.54	97.7561	LLTDQAVDK		Q61838	A2M_MOUSE Alpha-2-macroglobulin OS=Mus musculus GN=A2m PE=1 SV=3	TRUE	2.64603	CTR	KO	0.0976626	93.5231	12922.7	5981.05	5449.72	6763.07	3767.35	3170.05	43386.9	17649.6	6334.19	4902.02	11637.1	0	0	0	0	0	0	2	0	0	0	1
99269	2	17.679	3	344.506	1030.5	91.0213	TFHVNSGNR		Q61838	A2M_MOUSE Alpha-2-macroglobulin OS=Mus musculus GN=A2m PE=1 SV=3	TRUE	1.19561	KO	CTR	0.3082	27.174	3620.87	2053.33	3709.68	2266.1	2098.58	2893.63	3096.25	2682.91	1845.62	1566.06	2408.68	0	0	1	0	0	0	1	0	0	0	0
223951	2	17.7606	2	440.785	879.555	97.6585	NLKPAPIK		Q61838	A2M_MOUSE Alpha-2-macroglobulin OS=Mus musculus GN=A2m PE=1 SV=3	TRUE	2.303	CTR	KO	0.130971	82.8311	2529.44	1185.39	1328.36	983.26	1064.9	1323.38	7624.45	3371.15	1002.69	1161.3	2989.66	0	0	0	0	1	1	1	0	0	1	1
440160	2	176.527	2	748.897	1495.78	100	EVLVTIESSGTFSK		Q61838	A2M_MOUSE Alpha-2-macroglobulin OS=Mus musculus GN=A2m PE=1 SV=3	TRUE	1.03287	CTR	KO	0.957539	54.1927	7095.08	19211.4	18924.2	10528.2	12852.7	17800.3	18909.9	9633.91	8410.23	10197.7	27225	0	0	0	0	0	0	1	0	0	0	0
446562	2	179.72	2	748.897	1495.78	100	EVLVTIESSGTFSK		Q61838	A2M_MOUSE Alpha-2-macroglobulin OS=Mus musculus GN=A2m PE=1 SV=3	TRUE	1.07219	CTR	KO	0.807365	45.728	8779.79	25529.1	22353.1	14383.7	17405.1	28739.2	25642.7	13352.1	14481.5	15574	35657.8	0	0	1	0	0	1	1	0	0	0	1
476474	2	47.5559	2	861.426	1720.84	100	ATVLNYMSHCIQIR	[7] oxidation of m	Q61838	A2M_MOUSE Alpha-2-macroglobulin OS=Mus musculus GN=A2m PE=1 SV=3	TRUE	4.05908	CTR	KO	0.345484	135.349	1539.18	3423.78	6391.07	2386.9	1121.83	3078.34	40475.3	11851.6	1941.01	660.817	5758.13	0	0	0	0	0	0	2	0	0	0	0
2130	1	35.1471	2	673.788	1345.56	99.8654	VNFYETCEER		P06684	CO5_MOUSE Complement C5 OS=Mus musculus GN=C5 PE=1 SV=2	TRUE	1.38399	CTR	KO	0.023344	25.5853	1.20255e+06	1.64291e+06	1.07114e+06	945235	1.38939e+06	1.84529e+06	2.18224e+06	2.04034e+06	1.64203e+06	1.84526e+06	1.62803e+06	1	1	1	1	2	2	2	1	2	2	1
2232	1	142.177	2	731.931	1461.85	100	GLLVGEFLSTVLSK		P06684	CO5_MOUSE Complement C5 OS=Mus musculus GN=C5 PE=1 SV=2	TRUE	1.39767	CTR	KO	0.0492213	35.1177	1.45594e+06	1.9487e+06	1.08944e+06	954542	1.71718e+06	2.47022e+06	2.41802e+06	2.38334e+06	2.01894e+06	2.47582e+06	1.92723e+06	1	2	1	2	2	3	2	2	2	2	2
2445	1	61.1853	2	596.317	1190.62	99.7308	ESYAGVILDPK		P06684	CO5_MOUSE Complement C5 OS=Mus musculus GN=C5 PE=1 SV=2	TRUE	1.50881	CTR	KO	0.0302954	34.4952	894563	1.19848e+06	636940	525318	1.04597e+06	1.37436e+06	1.66526e+06	1.6234e+06	1.26128e+06	1.38567e+06	1.20062e+06	1	1	0	0	0	0	1	0	0	1	1
2724	1	137.645	4	758.64	3030.53	100	IFELFQVGFLNPATFTVYEYHRPDK		P06684	CO5_MOUSE Complement C5 OS=Mus musculus GN=C5 PE=1 SV=2	TRUE	1.27738	CTR	KO	0.110764	33.2556	1.76052e+06	2.44853e+06	1.46352e+06	1.25502e+06	2.10639e+06	3.06689e+06	2.88948e+06	2.46186e+06	2.49488e+06	2.94866e+06	2.0863e+06	3	2	3	3	1	2	3	2	2	2	1
8129	1	137.601	3	1011.18	3030.53	100	IFELFQVGFLNPATFTVYEYHRPDK		P06684	CO5_MOUSE Complement C5 OS=Mus musculus GN=C5 PE=1 SV=2	TRUE	1.17289	CTR	KO	0.181003	27.8807	813917	1.07315e+06	661012	756898	983609	1.38869e+06	1.16644e+06	1.05552e+06	1.10134e+06	1.26569e+06	960026	3	1	1	2	2	2	2	1	3	1	2
2766	1	45.3856	2	563.289	1124.56	99.8654	QGVVSVMSYR		P06684	CO5_MOUSE Complement C5 OS=Mus musculus GN=C5 PE=1 SV=2	TRUE	1.41719	CTR	KO	0.0591207	33.8774	657872	986225	535792	494392	795602	1.1581e+06	1.35946e+06	1.31401e+06	927334	1.02969e+06	835127	2	2	2	3	2	2	3	2	2	2	2
2906	1	125.091	2	902.989	1803.96	100	ALVEGVDQLLTDYQIK		P06684	CO5_MOUSE Complement C5 OS=Mus musculus GN=C5 PE=1 SV=2	TRUE	1.21775	CTR	KO	0.18456	35.2617	2.0707e+06	2.73044e+06	1.62981e+06	1.31813e+06	2.45254e+06	3.56427e+06	3.01953e+06	2.81514e+06	2.57367e+06	3.20533e+06	2.35589e+06	2	2	2	2	2	2	2	2	2	2	2
10376	1	125.091	3	602.328	1803.96	100	ALVEGVDQLLTDYQIK		P06684	CO5_MOUSE Complement C5 OS=Mus musculus GN=C5 PE=1 SV=2	TRUE	1.19147	CTR	KO	0.318164	36.2124	286671	314219	154329	117266	196135	292612	384376	259154	217173	270590	220263	2	2	1	1	1	1	1	1	1	1	1
3125	1	65.9899	2	769.87	1537.73	100	ELSYNSLEDLNNK		P06684	CO5_MOUSE Complement C5 OS=Mus musculus GN=C5 PE=1 SV=2	TRUE	1.19023	CTR	KO	0.313589	35.7797	918173	1.6162e+06	1.1777e+06	750522	1.38577e+06	2.03148e+06	2.09226e+06	1.82903e+06	1.15823e+06	1.4192e+06	1.31693e+06	2	2	2	2	2	2	2	2	2	2	2
3159	1	54.6766	2	737.838	1473.66	99.5962	QCTMIYSISDTR		P06684	CO5_MOUSE Complement C5 OS=Mus musculus GN=C5 PE=1 SV=2	TRUE	1.28222	CTR	KO	0.0905022	28.0628	1.77764e+06	2.0735e+06	1.2528e+06	970740	1.84945e+06	2.16435e+06	2.26114e+06	2.13318e+06	2.05613e+06	2.47251e+06	1.85676e+06	1	2	2	2	1	3	3	2	1	1	3
3189	1	141.961	3	959.892	2876.65	100	YVLSPYTLNLVATPLFVKPGIPFSIK		P06684	CO5_MOUSE Complement C5 OS=Mus musculus GN=C5 PE=1 SV=2	TRUE	1.31047	CTR	KO	0.152219	29.5174	2.35319e+06	3.7405e+06	2.50466e+06	2.01106e+06	3.11856e+06	4.25461e+06	5.54403e+06	4.74117e+06	2.89619e+06	3.40116e+06	3.05553e+06	3	5	3	3	3	3	3	3	2	2	2
26176	1	141.873	2	1439.33	2876.66	99.4616	YVLSPYTLNLVATPLFVKPGIPFSIK		P06684	CO5_MOUSE Complement C5 OS=Mus musculus GN=C5 PE=1 SV=2	TRUE	1.10046	CTR	KO	0.546949	26.9693	973009	926899	735710	630810	665516	738496	1.21954e+06	928955	788403	720515	625624	0	0	0	1	0	0	1	0	0	0	0
3764	1	65.6447	2	617.862	1233.71	99.8654	EGINILTHLPK		P06684	CO5_MOUSE Complement C5 OS=Mus musculus GN=C5 PE=1 SV=2	TRUE	1.49126	CTR	KO	0.0563053	39.2171	539122	747125	366398	261384	635387	838396	1.01352e+06	947311	744866	824980	679418	2	2	2	2	2	2	2	2	2	2	2
3775	1	42.0061	3	506.911	1517.71	99.4387	IDTQDIEASSHFR		P06684	CO5_MOUSE Complement C5 OS=Mus musculus GN=C5 PE=1 SV=2	TRUE	1.46168	CTR	KO	0.0420417	37.1205	930421	1.35947e+06	703796	604924	1.14443e+06	1.63541e+06	1.74766e+06	1.81577e+06	1.4034e+06	1.49434e+06	1.30824e+06	0	0	0	0	0	0	1	2	0	0	0
8444	1	42.0061	2	759.862	1517.71	100	IDTQDIEASSHFR		P06684	CO5_MOUSE Complement C5 OS=Mus musculus GN=C5 PE=1 SV=2	TRUE	1.28236	CTR	KO	0.192058	32.8331	1.00463e+06	977931	1.12431e+06	313347	974571	1.08143e+06	1.3102e+06	1.26551e+06	999521	1.23816e+06	1.03869e+06	3	3	2	2	4	3	3	4	4	4	3
3815	1	55.4343	2	433.742	865.47	99.8654	YGVWTIK		P06684	CO5_MOUSE Complement C5 OS=Mus musculus GN=C5 PE=1 SV=2	TRUE	1.28247	CTR	KO	0.265995	38.1125	245454	449381	308741	193384	348330	554781	679708	553529	320975	354796	335388	2	1	1	2	1	0	1	1	1	2	1
3982	1	78.802	2	514.8	1027.59	99.8654	VTIGPLCIR		P06684	CO5_MOUSE Complement C5 OS=Mus musculus GN=C5 PE=1 SV=2	FALSE	1.48875	CTR	KO	0.0397872	32.8786	663064	910941	509767	450107	842526	1.07985e+06	1.4055e+06	1.31859e+06	926927	1.0124e+06	865104	3	4	3	3	3	4	4	4	3	3	3
4227	1	57.796	2	632.769	1263.52	100	NADYSYSMWK		P06684	CO5_MOUSE Complement C5 OS=Mus musculus GN=C5 PE=1 SV=2	TRUE	1.39029	CTR	KO	0.0600072	35.119	462916	644019	376281	319565	571251	827568	890833	794821	652452	778422	592772	2	1	1	1	1	2	2	2	2	2	1
4373	1	38.9497	2	546.29	1090.57	96.0969	ENSQYLPIK		P06684	CO5_MOUSE Complement C5 OS=Mus musculus GN=C5 PE=1 SV=2	TRUE	1.28167	CTR	KO	0.144855	37.6792	283483	418888	227511	206710	364196	545257	535820	508677	383991	403439	353374	1	2	0	0	0	2	1	0	0	1	1
4394	1	106.548	2	804.885	1607.76	100	ISVSEEFCSFYLK		P06684	CO5_MOUSE Complement C5 OS=Mus musculus GN=C5 PE=1 SV=2	TRUE	1.32751	CTR	KO	0.054816	29.7311	898133	1.26367e+06	704951	706434	986656	1.43317e+06	1.5331e+06	1.42812e+06	1.21437e+06	1.3385e+06	1.11573e+06	1	1	1	1	1	1	1	1	1	1	2
4525	1	83.9478	2	905.5	1808.98	100	FQNAALLTLQPNQVPR		P06684	CO5_MOUSE Complement C5 OS=Mus musculus GN=C5 PE=1 SV=2	TRUE	1.12677	CTR	KO	0.440708	34.7343	1.53393e+06	2.61474e+06	1.73843e+06	1.17382e+06	2.28743e+06	3.09471e+06	3.10349e+06	2.65664e+06	1.88852e+06	2.22799e+06	1.80713e+06	2	3	2	2	2	2	2	2	2	2	2
10159	1	83.9478	3	604.004	1808.99	100	FQNAALLTLQPNQVPR		P06684	CO5_MOUSE Complement C5 OS=Mus musculus GN=C5 PE=1 SV=2	TRUE	1.11049	CTR	KO	0.516316	42.096	231491	459742	299122	146792	362472	528891	522730	445838	291185	324468	292975	1	2	1	1	1	2	2	1	1	1	1
29049	1	83.4259	3	603.985	1808.93	100	FQNAALLTLQPNQVPR		P06684	CO5_MOUSE Complement C5 OS=Mus musculus GN=C5 PE=1 SV=2	TRUE	1.37634	CTR	KO	0.159357	34.1364	187114	205782	95206.6	79118	163000	154347	282323	242389	166727	201305	121810	1	0	0	0	0	0	0	1	1	0	0
4844	1	38.2686	2	661.308	1320.6	99.7308	GTVYNYMTSGTK		P06684	CO5_MOUSE Complement C5 OS=Mus musculus GN=C5 PE=1 SV=2	TRUE	1.12197	CTR	KO	0.512745	28.3436	355874	634570	465461	411820	530832	736863	756671	771715	411211	502383	489551	1	1	1	1	1	1	1	1	1	1	1
4846	1	67.933	2	447.787	893.559	99.8654	IPLDLVPK		P06684	CO5_MOUSE Complement C5 OS=Mus musculus GN=C5 PE=1 SV=2	TRUE	1.28315	CTR	KO	0.123837	29.393	214368	310249	214321	207099	273867	412118	467227	404701	287133	303284	282766	1	2	1	0	2	2	2	2	1	2	2
4877	1	64.9578	3	516.954	1547.84	100	DGHVILQLNSIPSR		P06684	CO5_MOUSE Complement C5 OS=Mus musculus GN=C5 PE=1 SV=2	TRUE	1.2244	CTR	KO	0.142038	34.6487	395926	538455	331522	288678	512386	727470	608963	546039	555578	591324	549364	2	2	2	2	2	3	2	2	2	2	2
7924	1	64.9135	2	774.928	1547.84	100	DGHVILQLNSIPSR		P06684	CO5_MOUSE Complement C5 OS=Mus musculus GN=C5 PE=1 SV=2	TRUE	1.24954	CTR	KO	0.232668	45.9327	342370	512727	264206	149224	441637	655018	513262	430118	447034	632643	439759	0	0	0	0	0	1	0	0	0	0	0
5091	1	114.215	3	583.951	1748.83	99.9198	SYFPESWLWEIHR		P06684	CO5_MOUSE Complement C5 OS=Mus musculus GN=C5 PE=1 SV=2	TRUE	1.15212	CTR	KO	0.471228	37.9962	936586	1.89794e+06	1.20398e+06	827282	1.42673e+06	2.18167e+06	2.38862e+06	1.96011e+06	1.17616e+06	1.42997e+06	1.18121e+06	2	2	2	2	2	3	3	2	2	2	2
5208	1	26.195	2	786.855	1571.69	100	TDDPELPEENQASK		P06684	CO5_MOUSE Complement C5 OS=Mus musculus GN=C5 PE=1 SV=2	TRUE	1.03222	CTR	KO	0.675998	42.2416	466436	918588	738716	428062	803031	1.32746e+06	1.00429e+06	943019	636492	673479	770352	2	2	2	2	2	4	2	2	2	2	2
5485	1	82.2089	2	717.877	1433.74	100	ADSFLLENTLPSK		P06684	CO5_MOUSE Complement C5 OS=Mus musculus GN=C5 PE=1 SV=2	TRUE	1.0711	KO	CTR	0.946088	42.0309	406043	654130	541742	356953	662911	1.08077e+06	576305	496111	575747	747359	485133	1	1	1	1	1	1	0	0	1	1	1
5512	1	138.645	3	903.797	2708.37	100	RPDSSVPSSGTAGMVETTAYALLASLK		P06684	CO5_MOUSE Complement C5 OS=Mus musculus GN=C5 PE=1 SV=2	TRUE	1.11768	CTR	KO	0.330269	32.591	1.08973e+06	1.79311e+06	984850	1.06928e+06	1.39999e+06	2.124e+06	1.70231e+06	1.7394e+06	1.45198e+06	1.56447e+06	1.42238e+06	2	1	1	2	3	2	2	2	3	2	1
5516	1	121.442	2	726.386	1450.76	100	GASASTWLTAFALR		P06684	CO5_MOUSE Complement C5 OS=Mus musculus GN=C5 PE=1 SV=2	TRUE	1.45245	CTR	KO	0.0963118	36.1145	714458	772826	466711	777665	679663	1.09197e+06	1.631e+06	1.36074e+06	815495	953411	690012	2	3	2	1	1	2	2	2	1	2	2
5545	1	30.133	4	613.044	2448.15	100	MSAVEGICTSGSSAASLHTSRPSR		P06684	CO5_MOUSE Complement C5 OS=Mus musculus GN=C5 PE=1 SV=2	TRUE	1.13273	CTR	KO	0.505022	29.6729	712090	1.12044e+06	870034	501590	966395	1.21067e+06	1.3391e+06	1.34315e+06	714948	828430	853951	2	3	2	2	2	3	3	4	2	3	1
5736	1	154.13	3	951.813	2852.42	100	YGGGFYSTQDTINAIEGLTEYSLLLK		P06684	CO5_MOUSE Complement C5 OS=Mus musculus GN=C5 PE=1 SV=2	TRUE	1.2946	CTR	KO	0.0636134	25.0046	1.04893e+06	1.41069e+06	812340	833675	1.11653e+06	1.47056e+06	1.7197e+06	1.5497e+06	1.25804e+06	1.51543e+06	1.17749e+06	3	2	2	2	2	3	2	3	2	1	2
5922	1	154.13	2	1427.22	2852.42	100	YGGGFYSTQDTINAIEGLTEYSLLLK		P06684	CO5_MOUSE Complement C5 OS=Mus musculus GN=C5 PE=1 SV=2	TRUE	1.31649	CTR	KO	0.0454412	27.717	1.90995e+06	2.4352e+06	1.50381e+06	1.39929e+06	2.09777e+06	2.89039e+06	2.9475e+06	2.80799e+06	2.50376e+06	2.80279e+06	2.36222e+06	4	3	3	4	4	4	4	3	2	2	3
6189	1	122.159	2	848.443	1694.87	100	EVFLEMNIPYSVVR		P06684	CO5_MOUSE Complement C5 OS=Mus musculus GN=C5 PE=1 SV=2	TRUE	1.19188	CTR	KO	0.358562	39.6517	636694	1.16368e+06	689137	439098	869279	1.33676e+06	1.45113e+06	1.19308e+06	757639	932966	765111	2	2	1	1	1	2	3	2	2	1	1
7192	1	134.077	2	974.478	1946.94	100	QDENSICNSLLWLVEK		P06684	CO5_MOUSE Complement C5 OS=Mus musculus GN=C5 PE=1 SV=2	TRUE	1.09821	CTR	KO	0.426587	32.9422	784233	916139	722066	534810	999219	1.39319e+06	1.03523e+06	906892	952049	1.17933e+06	822376	1	1	1	2	1	1	1	1	1	1	2
7241	1	64.1041	2	586.832	1171.65	99.8654	YTATLLVTYK		P06684	CO5_MOUSE Complement C5 OS=Mus musculus GN=C5 PE=1 SV=2	TRUE	1.43858	CTR	KO	0.0283067	31.8153	558344	790227	461457	412568	665818	945135	1.04182e+06	1.05777e+06	833500	864642	797996	3	4	0	1	2	4	4	4	3	4	3
7440	1	104.244	2	1240.63	2479.25	100	LFSSTYQNINIPVTQNMVPSAR		P06684	CO5_MOUSE Complement C5 OS=Mus musculus GN=C5 PE=1 SV=2	TRUE	1.32886	CTR	KO	0.168684	41.7816	974262	1.62143e+06	929816	546865	1.5238e+06	1.95504e+06	2.25706e+06	1.90533e+06	1.31197e+06	1.52864e+06	1.35912e+06	2	2	3	2	2	2	2	2	2	2	3
8871	1	104.198	3	827.423	2479.25	100	LFSSTYQNINIPVTQNMVPSAR		P06684	CO5_MOUSE Complement C5 OS=Mus musculus GN=C5 PE=1 SV=2	TRUE	1.10372	CTR	KO	0.483068	31.4857	584075	839747	477050	349401	590789	823220	919667	662563	571456	671386	545202	2	1	1	0	2	1	1	1	1	1	2
8018	1	48.2277	3	455.59	1363.75	99.3585	ITHYNYLILSK		P06684	CO5_MOUSE Complement C5 OS=Mus musculus GN=C5 PE=1 SV=2	TRUE	1.39357	CTR	KO	0.305004	72.7149	149491	316745	84160.3	1239.37	211461	353035	398290	329405	176780	219894	171808	0	1	0	0	0	1	1	3	0	0	0
13286	1	48.2926	2	682.882	1363.75	100	ITHYNYLILSK		P06684	CO5_MOUSE Complement C5 OS=Mus musculus GN=C5 PE=1 SV=2	TRUE	1.332	CTR	KO	0.35539	78.1627	89106.1	296329	85671.9	0	234147	348015	373935	323948	156368	168947	145931	0	0	0	0	0	0	1	0	0	0	0
8997	1	61.4155	2	589.798	1177.58	99.8654	DMNYANPIIK		P06684	CO5_MOUSE Complement C5 OS=Mus musculus GN=C5 PE=1 SV=2	TRUE	1.30075	CTR	KO	0.138629	41.2304	128534	212414	119179	81912.7	199944	266268	244043	226169	211572	235089	176031	1	1	1	1	1	1	3	1	1	1	1
9073	1	51.099	2	405.202	808.39	96.6353	DFLCVR		P06684	CO5_MOUSE Complement C5 OS=Mus musculus GN=C5 PE=1 SV=2	TRUE	1.31863	CTR	KO	0.12048	46.8873	61736.1	92688	55068.2	59614.3	71916.4	157856	136087	127506	104205	94238.1	86162.8	1	1	0	1	1	1	1	1	1	1	1
9329	1	39.8361	2	386.258	770.501	99.8654	LIVSALR		P06684	CO5_MOUSE Complement C5 OS=Mus musculus GN=C5 PE=1 SV=2	TRUE	1.13173	KO	CTR	0.84703	47.5359	48161.8	96343.7	80341.9	47673.6	81220.5	157782	72560	64754.6	74845.4	87252.8	77241.6	1	2	2	2	2	2	1	1	1	1	1
12438	1	90.156	3	991.86	2972.56	100	IPITYNNGILFIHTDKPVYTPDQSVK		P06684	CO5_MOUSE Complement C5 OS=Mus musculus GN=C5 PE=1 SV=2	TRUE	1.16546	CTR	KO	0.51172	38.3504	283122	636933	413212	287070	535680	710366	822377	754872	379077	421137	406405	0	1	0	0	1	1	2	2	0	1	0
15411	1	47.2591	2	805.879	1609.74	100	TGEAADENSEVTFIK		P06684	CO5_MOUSE Complement C5 OS=Mus musculus GN=C5 PE=1 SV=2	TRUE	1.15807	CTR	KO	0.985903	100.737	0	132929	255085	9054.17	134596	424865	276562	385800	91440.8	0	169307	0	0	2	0	2	1	2	2	0	0	0
34385	1	47.6264	2	805.88	1609.75	100	TGEAADENSEVTFIK		P06684	CO5_MOUSE Complement C5 OS=Mus musculus GN=C5 PE=1 SV=2	TRUE	1.31533	KO	CTR	0.275424	153.99	95384.9	55683.6	0	319009	9447.05	0	46939	16715.6	24012.8	205310	10827.5	0	0	0	0	0	0	0	0	0	1	0
20941	1	32.3619	2	517.754	1033.49	97.3082	AVDICPTMK		P06684	CO5_MOUSE Complement C5 OS=Mus musculus GN=C5 PE=1 SV=2	TRUE	1.71302	KO	CTR	0.549534	81.9561	12030.6	35053.1	74040.5	86611.1	13115.1	136900	22885.6	34912.5	25241.9	15421.4	75573.4	0	1	1	1	0	2	0	1	0	0	1
48147	1	40.7124	2	425.737	849.46	91.1171	NFEITVK		P06684	CO5_MOUSE Complement C5 OS=Mus musculus GN=C5 PE=1 SV=2	TRUE	1.35074	KO	CTR	0.927334	183.202	0	1722.5	1652.42	0	5209.16	30808	10651.3	7184.99	0	0	6466.52	0	0	0	0	0	1	0	0	0	0	0
1172	2	35.3808	2	673.787	1345.56	100	VNFYETCEER		P06684	CO5_MOUSE Complement C5 OS=Mus musculus GN=C5 PE=1 SV=2	TRUE	1.19852	CTR	KO	0.398807	35.5452	1.94814e+06	2.00941e+06	1.35076e+06	1.53106e+06	1.50018e+06	2.04694e+06	2.82035e+06	2.92313e+06	1.66024e+06	1.35782e+06	1.61218e+06	2	2	2	2	2	2	3	2	2	2	2
1621	2	61.5002	2	596.316	1190.62	100	ESYAGVILDPK		P06684	CO5_MOUSE Complement C5 OS=Mus musculus GN=C5 PE=1 SV=2	TRUE	1.09196	CTR	KO	0.568438	24.9835	1.15221e+06	1.41312e+06	1.06121e+06	950632	998273	1.52011e+06	1.69779e+06	1.55448e+06	1.09248e+06	930358	1.18159e+06	0	1	0	0	0	1	0	0	0	0	0
1883	2	42.1754	2	669.35	1336.69	100	ITSATEENVFVK		P06684	CO5_MOUSE Complement C5 OS=Mus musculus GN=C5 PE=1 SV=2	TRUE	1.38048	CTR	KO	0.263541	48.944	1.36386e+06	1.58803e+06	1.21516e+06	1.24506e+06	1.15677e+06	1.58243e+06	3.17111e+06	2.51323e+06	1.26409e+06	1.0782e+06	1.35063e+06	1	2	3	2	2	2	2	2	1	1	3
2026	2	79.7302	2	514.8	1027.58	99.9024	VTIGPLCIR		P06684	CO5_MOUSE Complement C5 OS=Mus musculus GN=C5 PE=1 SV=2	TRUE	1.03809	CTR	KO	0.78958	22.3174	906530	1.33921e+06	1.16817e+06	850139	953989	1.39219e+06	1.45133e+06	1.37033e+06	974055	863150	1.05946e+06	3	3	3	3	3	3	3	3	3	3	3
2381	2	56.5283	2	433.742	865.469	100	YGVWTIK		P06684	CO5_MOUSE Complement C5 OS=Mus musculus GN=C5 PE=1 SV=2	TRUE	1.35678	CTR	KO	0.336026	50.004	360959	436091	428356	322493	317596	455248	898317	690443	345202	268903	421084	2	2	2	2	2	2	3	2	2	2	2
2562	2	30.308	4	613.044	2448.15	100	MSAVEGICTSGSSAASLHTSRPSR		P06684	CO5_MOUSE Complement C5 OS=Mus musculus GN=C5 PE=1 SV=2	TRUE	1.42734	CTR	KO	0.206948	48.1641	1.36448e+06	1.37132e+06	1.00873e+06	1.01417e+06	995546	1.32842e+06	2.76265e+06	2.34551e+06	1.1792e+06	966643	1.17047e+06	2	6	2	2	3	3	2	2	2	3	2
2600	2	52.2646	2	401.249	800.483	96.4878	TLLPVMK		P06684	CO5_MOUSE Complement C5 OS=Mus musculus GN=C5 PE=1 SV=2	TRUE	1.11293	CTR	KO	0.584016	30.0996	332654	426716	342459	292069	292859	459530	549246	493246	358277	258504	331276	1	1	0	1	1	1	2	1	1	1	2
2747	2	38.5154	2	661.307	1320.6	100	GTVYNYMTSGTK		P06684	CO5_MOUSE Complement C5 OS=Mus musculus GN=C5 PE=1 SV=2	TRUE	1.4054	CTR	KO	0.165102	42.5556	825848	811187	536859	678692	683942	838459	1.59277e+06	1.38575e+06	691720	628594	824999	0	1	0	1	1	1	2	2	1	1	1
2879	2	42.8207	3	506.91	1517.71	100	IDTQDIEASSHFR		P06684	CO5_MOUSE Complement C5 OS=Mus musculus GN=C5 PE=1 SV=2	TRUE	1.49997	CTR	KO	0.266295	56.9757	598513	762590	573310	541180	533543	724950	1.69467e+06	1.26481e+06	548706	431453	727877	1	1	2	2	2	1	1	1	1	1	2
7048	2	42.8207	2	759.861	1517.71	100	IDTQDIEASSHFR		P06684	CO5_MOUSE Complement C5 OS=Mus musculus GN=C5 PE=1 SV=2	TRUE	1.36379	CTR	KO	0.331941	48.2421	429747	693223	530764	434788	458096	688770	1.21905e+06	974267	537627	339474	606562	2	3	2	2	1	3	3	4	2	2	2
9352	2	42.1514	3	506.907	1517.7	96.8575	IDTQDIEASSHFR		P06684	CO5_MOUSE Complement C5 OS=Mus musculus GN=C5 PE=1 SV=2	TRUE	1.16199	KO	CTR	0.376703	26.0752	370573	654994	578020	372810	523009	698978	395807	387084	574238	439842	496785	0	0	0	0	0	0	0	0	1	0	0
3255	2	90.4194	4	744.149	2972.57	99.7755	IPITYNNGILFIHTDKPVYTPDQSVK		P06684	CO5_MOUSE Complement C5 OS=Mus musculus GN=C5 PE=1 SV=2	TRUE	1.52855	CTR	KO	0.124605	48.2293	1.10969e+06	1.14016e+06	615192	930453	783135	1.09329e+06	2.47282e+06	1.87025e+06	959047	934344	988386	0	0	0	0	0	0	2	1	0	0	0
7824	2	90.4194	3	991.862	2972.56	100	IPITYNNGILFIHTDKPVYTPDQSVK		P06684	CO5_MOUSE Complement C5 OS=Mus musculus GN=C5 PE=1 SV=2	TRUE	1.42958	CTR	KO	0.162971	42.6137	475791	657731	294260	389766	463500	655246	1.14973e+06	843561	443640	461563	599565	1	2	1	2	2	1	1	2	3	2	2
3335	2	46.7642	2	563.289	1124.56	99.9024	QGVVSVMSYR		P06684	CO5_MOUSE Complement C5 OS=Mus musculus GN=C5 PE=1 SV=2	TRUE	1.46277	CTR	KO	0.151902	45.3944	623901	743739	472219	545527	519927	752172	1.40624e+06	1.24581e+06	620316	511988	674030	3	2	4	3	2	2	3	3	2	3	3
3437	2	141.89	3	959.891	2876.65	100	YVLSPYTLNLVATPLFVKPGIPFSIK		P06684	CO5_MOUSE Complement C5 OS=Mus musculus GN=C5 PE=1 SV=2	TRUE	1.04256	CTR	KO	0.861604	27.5173	3.48856e+06	4.28697e+06	3.74364e+06	2.78138e+06	3.04409e+06	4.22828e+06	5.17068e+06	4.41785e+06	3.11382e+06	2.61935e+06	3.42078e+06	5	3	4	3	5	3	3	3	3	1	1
23237	2	141.89	4	720.17	2876.65	99.7755	YVLSPYTLNLVATPLFVKPGIPFSIK		P06684	CO5_MOUSE Complement C5 OS=Mus musculus GN=C5 PE=1 SV=2	TRUE	1.15331	CTR	KO	0.754679	46.6237	88332.3	113118	126692	94311	58320.7	114984	173820	164999	105992	55616.2	72147.6	0	0	1	2	0	0	0	1	1	0	0
3586	2	25.0779	2	642.843	1283.67	100	LQGTLPAEAQEK		P06684	CO5_MOUSE Complement C5 OS=Mus musculus GN=C5 PE=1 SV=2	TRUE	4.37243	CTR	KO	0.0816981	113.534	659476	26145.7	128215	431976	96011.5	27966.2	2.73719e+06	1.57095e+06	274027	223724	185205	1	0	0	1	0	0	1	1	0	0	0
3621	2	142.345	2	731.931	1461.85	100	GLLVGEFLSTVLSK		P06684	CO5_MOUSE Complement C5 OS=Mus musculus GN=C5 PE=1 SV=2	TRUE	1.34678	CTR	KO	0.422802	55.4039	652351	833630	593699	517079	571669	820185	1.66467e+06	1.08867e+06	565577	427496	730076	1	1	0	1	1	1	2	2	1	1	1
105691	2	142.345	3	488.289	1461.85	100	GLLVGEFLSTVLSK		P06684	CO5_MOUSE Complement C5 OS=Mus musculus GN=C5 PE=1 SV=2	TRUE	2.93419	CTR	KO	0.0556112	76.2627	9893.49	8246.02	1997.03	8284.07	2443.11	6014.42	39090.2	24037.2	12978.4	4834.32	9232.8	0	0	0	0	0	0	1	0	0	0	0
3802	2	68.502	2	821.407	1640.8	100	VTFSSGYVNLSPENK		P06684	CO5_MOUSE Complement C5 OS=Mus musculus GN=C5 PE=1 SV=2	TRUE	1.48866	CTR	KO	0.209649	57.5265	1.27103e+06	1.26155e+06	980516	949989	945507	1.1947e+06	3.18453e+06	1.88905e+06	1.00361e+06	953914	1.16062e+06	2	2	3	2	4	3	2	2	3	2	1
3950	2	68.5934	2	447.786	893.558	100	IPLDLVPK		P06684	CO5_MOUSE Complement C5 OS=Mus musculus GN=C5 PE=1 SV=2	TRUE	1.60933	CTR	KO	0.194548	62.8067	380016	322824	196825	255567	237118	333472	927860	567807	261069	243817	313967	3	2	2	2	2	2	3	2	2	3	3
4226	2	121.764	2	726.386	1450.76	100	GASASTWLTAFALR		P06684	CO5_MOUSE Complement C5 OS=Mus musculus GN=C5 PE=1 SV=2	TRUE	1.32566	CTR	KO	0.377842	48.5039	618318	1.01706e+06	819155	583880	663536	961872	1.76059e+06	1.2511e+06	617984	535027	987488	2	2	3	2	2	2	2	2	2	3	2
52457	2	121.876	3	484.593	1450.76	99.7755	GASASTWLTAFALR		P06684	CO5_MOUSE Complement C5 OS=Mus musculus GN=C5 PE=1 SV=2	TRUE	1.7164	CTR	KO	0.355378	78.1287	596.199	18544.3	17825.7	15402.5	7164.04	12458.2	44393.9	29552.3	11579.8	5134.39	12310.8	0	0	0	0	0	0	1	0	0	0	0
4474	2	58.5253	2	632.768	1263.52	100	NADYSYSMWK		P06684	CO5_MOUSE Complement C5 OS=Mus musculus GN=C5 PE=1 SV=2	TRUE	1.48154	CTR	KO	0.239474	54.1887	317281	444334	318991	281395	325649	433034	931669	698994	314177	262309	411086	1	2	0	2	1	2	2	2	1	2	1
4884	2	50.6068	3	455.59	1363.75	99.1021	ITHYNYLILSK		P06684	CO5_MOUSE Complement C5 OS=Mus musculus GN=C5 PE=1 SV=2	TRUE	1.87021	CTR	KO	0.0976052	64.9842	308788	271759	137515	250629	214601	226465	901695	520229	223251	222198	329751	1	2	0	1	1	2	2	2	1	1	1
7534	2	50.6068	2	682.881	1363.75	100	ITHYNYLILSK		P06684	CO5_MOUSE Complement C5 OS=Mus musculus GN=C5 PE=1 SV=2	TRUE	1.93661	CTR	KO	0.134692	71.4725	312501	326252	160260	246449	208795	279844	1.05586e+06	621243	229881	208593	360215	1	0	0	3	1	0	2	2	1	1	1
4885	2	114.499	3	583.951	1748.83	100	SYFPESWLWEIHR		P06684	CO5_MOUSE Complement C5 OS=Mus musculus GN=C5 PE=1 SV=2	TRUE	1.48742	CTR	KO	0.179134	51.2562	1.05836e+06	1.2172e+06	628039	771643	833266	1.23062e+06	2.58423e+06	1.6629e+06	877562	826443	1.1626e+06	3	3	1	3	3	3	3	3	3	2	2
15769	2	114.36	2	875.423	1748.83	100	SYFPESWLWEIHR		P06684	CO5_MOUSE Complement C5 OS=Mus musculus GN=C5 PE=1 SV=2	TRUE	1.18222	CTR	KO	0.914573	84.2351	1.21203e+06	3.75803e+06	4.3754e+06	978460	1.36621e+06	2.76558e+06	908197	6.59048e+06	1.67314e+06	1.17829e+06	3.89138e+06	0	1	0	1	1	2	1	1	1	1	1
5295	2	26.3519	2	786.854	1571.69	100	TDDPELPEENQASK		P06684	CO5_MOUSE Complement C5 OS=Mus musculus GN=C5 PE=1 SV=2	TRUE	2.35101	CTR	KO	0.0702114	74.5898	489911	496650	205979	480740	366911	381814	2.03665e+06	1.28326e+06	409577	386564	629088	2	1	1	2	1	1	3	3	2	2	1
5644	2	66.3434	2	617.861	1233.71	100	EGINILTHLPK		P06684	CO5_MOUSE Complement C5 OS=Mus musculus GN=C5 PE=1 SV=2	TRUE	1.36559	CTR	KO	0.476052	57.9009	314265	418159	287550	223646	261096	411788	818225	537681	275869	172205	376988	2	2	2	2	2	2	2	2	2	2	2
5981	2	39.2231	2	546.29	1090.57	82.8293	ENSQYLPIK		P06684	CO5_MOUSE Complement C5 OS=Mus musculus GN=C5 PE=1 SV=2	TRUE	2.43212	CTR	KO	0.213943	99.933	108840	140564	67673	106522	83290.4	127902	687714	295699	74593.5	72640	155926	0	0	0	0	0	0	0	1	0	1	0
6000	2	106.782	2	804.884	1607.75	100	ISVSEEFCSFYLK		P06684	CO5_MOUSE Complement C5 OS=Mus musculus GN=C5 PE=1 SV=2	TRUE	1.24995	CTR	KO	0.481426	47.7583	560420	1.04264e+06	1.28734e+06	644177	692228	893880	1.81922e+06	1.31555e+06	681366	569085	948639	1	1	0	1	1	1	2	1	1	1	1
6419	2	104.261	3	827.425	2479.25	100	LFSSTYQNINIPVTQNMVPSAR		P06684	CO5_MOUSE Complement C5 OS=Mus musculus GN=C5 PE=1 SV=2	TRUE	1.28464	CTR	KO	0.261583	40.2276	554336	667953	618136	567108	492563	645776	1.20344e+06	950518	571268	492752	578009	1	1	2	1	1	1	2	1	2	1	2
7779	2	104.283	2	1240.63	2479.25	100	LFSSTYQNINIPVTQNMVPSAR		P06684	CO5_MOUSE Complement C5 OS=Mus musculus GN=C5 PE=1 SV=2	TRUE	1.23055	CTR	KO	0.397394	39.6273	748404	1.19997e+06	816347	635394	772260	1.0606e+06	1.69122e+06	1.28653e+06	722424	663278	1.00274e+06	1	2	2	2	2	2	2	1	3	2	2
6518	2	64.4748	2	586.831	1171.65	100	YTATLLVTYK		P06684	CO5_MOUSE Complement C5 OS=Mus musculus GN=C5 PE=1 SV=2	TRUE	1.34703	CTR	KO	0.294072	47.5158	562754	680495	527823	514880	492781	676356	1.27494e+06	1.06254e+06	519871	456742	564326	2	3	5	3	2	3	3	2	3	3	2
6727	2	85.2246	2	905.495	1808.98	100	FQNAALLTLQPNQVPR		P06684	CO5_MOUSE Complement C5 OS=Mus musculus GN=C5 PE=1 SV=2	TRUE	1.97551	CTR	KO	0.122049	78.2744	796488	650118	470569	491740	485133	628041	2.71138e+06	1.17366e+06	479545	588365	845327	2	1	1	2	1	1	2	2	1	1	4
11179	2	85.2246	3	604.003	1808.99	100	FQNAALLTLQPNQVPR		P06684	CO5_MOUSE Complement C5 OS=Mus musculus GN=C5 PE=1 SV=2	TRUE	2.36924	CTR	KO	0.104139	93.5393	193167	123670	95391.9	130219	106597	116831	789329	312188	118119	137066	155415	1	1	0	1	1	1	2	0	1	1	1
23834	2	84.7547	3	603.985	1808.93	100	FQNAALLTLQPNQVPR		P06684	CO5_MOUSE Complement C5 OS=Mus musculus GN=C5 PE=1 SV=2	TRUE	1.16208	CTR	KO	0.442554	33.6979	151350	102342	105955	135730	109342	125007	161797	214439	97046.5	124887	108499	0	0	0	0	0	1	1	0	0	0	0
6801	2	55.2587	2	737.837	1473.66	100	QCTMIYSISDTR		P06684	CO5_MOUSE Complement C5 OS=Mus musculus GN=C5 PE=1 SV=2	TRUE	1.95701	CTR	KO	0.276385	91.1733	201649	313175	231687	183476	190368	288570	1.17097e+06	489573	198203	143269	295726	1	2	1	1	1	1	2	2	1	1	1
7106	2	153.976	3	951.812	2852.41	100	YGGGFYSTQDTINAIEGLTEYSLLLK		P06684	CO5_MOUSE Complement C5 OS=Mus musculus GN=C5 PE=1 SV=2	TRUE	1.3238	CTR	KO	0.220161	39.9705	617800	1.03597e+06	798500	860565	666293	828466	1.64152e+06	1.37757e+06	743299	692590	848575	2	4	1	3	1	1	4	2	3	3	3
8735	2	153.998	2	1427.21	2852.41	100	YGGGFYSTQDTINAIEGLTEYSLLLK		P06684	CO5_MOUSE Complement C5 OS=Mus musculus GN=C5 PE=1 SV=2	TRUE	1.12917	CTR	KO	0.366277	23.5941	1.20183e+06	1.81747e+06	1.45753e+06	1.67201e+06	1.37416e+06	1.61169e+06	2.23994e+06	2.06918e+06	1.35319e+06	1.5042e+06	1.42898e+06	2	3	2	4	2	3	5	3	2	1	3
7158	2	41.2036	2	425.737	849.459	79.0244	NFEITVK		P06684	CO5_MOUSE Complement C5 OS=Mus musculus GN=C5 PE=1 SV=2	TRUE	2.1019	CTR	KO	0.108868	73.0322	93004.9	46217.5	114436	94980	63239.1	57519.4	349302	220429	82917.4	61970.8	107569	0	0	0	0	0	0	0	0	1	0	0
7206	2	122.554	2	848.44	1694.87	100	EVFLEMNIPYSVVR		P06684	CO5_MOUSE Complement C5 OS=Mus musculus GN=C5 PE=1 SV=2	TRUE	1.55235	CTR	KO	0.177583	56.2442	746533	820524	575919	552545	575887	714679	1.9075e+06	1.33726e+06	574375	588962	748397	2	2	1	2	2	2	2	2	2	1	2
7375	2	49.3354	2	805.88	1609.75	100	TGEAADENSEVTFIK		P06684	CO5_MOUSE Complement C5 OS=Mus musculus GN=C5 PE=1 SV=2	TRUE	1.72672	CTR	KO	0.113966	61.1833	348684	340928	223971	278199	258789	301494	988382	634428	274786	275751	347757	1	1	2	1	1	1	1	1	1	1	0
7642	2	125.666	2	902.989	1803.96	100	ALVEGVDQLLTDYQIK		P06684	CO5_MOUSE Complement C5 OS=Mus musculus GN=C5 PE=1 SV=2	TRUE	1.89844	CTR	KO	0.261707	85.6865	362278	550715	273203	297617	290437	414823	1.6882e+06	756130	259591	256555	502708	1	1	2	1	1	1	2	1	1	1	1
17019	2	125.711	3	602.328	1803.96	100	ALVEGVDQLLTDYQIK		P06684	CO5_MOUSE Complement C5 OS=Mus musculus GN=C5 PE=1 SV=2	TRUE	2.38308	CTR	KO	0.174076	97.1809	52794.3	66657.9	45630.3	53408.8	38049.4	55326.7	325516	144733	47680.9	37407.6	64000.4	0	1	0	1	0	1	2	1	1	0	1
8696	2	66.5294	2	769.87	1537.73	100	ELSYNSLEDLNNK		P06684	CO5_MOUSE Complement C5 OS=Mus musculus GN=C5 PE=1 SV=2	TRUE	2.68458	CTR	KO	0.142693	99.6122	391933	370372	232245	234241	224487	301275	2.11669e+06	760645	224108	213087	610668	2	2	1	1	1	1	2	2	1	1	2
8732	2	32.8136	2	517.753	1033.49	99.3171	AVDICPTMK		P06684	CO5_MOUSE Complement C5 OS=Mus musculus GN=C5 PE=1 SV=2	TRUE	2.38424	CTR	KO	0.0595931	62.2049	90929.7	13318.5	73054.5	95713.5	54525.5	32730.9	264341	212576	88082.5	73843.8	76971.2	1	0	1	1	1	0	1	2	1	1	1
9570	2	138.747	3	903.798	2708.37	100	RPDSSVPSSGTAGMVETTAYALLASLK		P06684	CO5_MOUSE Complement C5 OS=Mus musculus GN=C5 PE=1 SV=2	TRUE	1.61436	CTR	KO	0.149617	59.9103	493928	592941	487691	443681	417799	597063	1.61107e+06	952533	477138	432794	606905	1	6	0	2	1	1	3	3	1	1	3
10910	2	61.7253	2	589.797	1177.58	99.122	DMNYANPIIK		P06684	CO5_MOUSE Complement C5 OS=Mus musculus GN=C5 PE=1 SV=2	TRUE	1.45634	CTR	KO	0.215675	53.7105	86604.3	119173	78045.5	76912.6	81993.7	111128	249608	160327	87711	75321.2	99201.6	0	1	1	1	1	1	1	2	1	1	1
11282	2	132.815	2	791.918	1581.82	100	VVPDAEVYAFFGLR		P06684	CO5_MOUSE Complement C5 OS=Mus musculus GN=C5 PE=1 SV=2	TRUE	1.63071	CTR	KO	0.312748	76.1516	408400	420362	423312	305145	307622	343697	1.3654e+06	673948	281210	277169	403519	0	0	0	1	0	0	2	2	0	0	0
13623	2	82.6493	2	717.875	1433.74	100	ADSFLLENTLPSK		P06684	CO5_MOUSE Complement C5 OS=Mus musculus GN=C5 PE=1 SV=2	TRUE	2.27243	CTR	KO	0.137642	84.69	137990	139170	70586.5	109256	93819.6	98919.4	594962	245221	102736	71212.7	216279	0	0	0	0	0	0	1	0	0	0	1
14010	2	65.4287	3	516.954	1547.84	100	DGHVILQLNSIPSR		P06684	CO5_MOUSE Complement C5 OS=Mus musculus GN=C5 PE=1 SV=2	TRUE	3.40551	CTR	KO	0.154455	126.575	52381.8	68073.8	27958.8	44830.5	34701	46610.8	501214	134961	40449.9	32236.4	70310.6	1	1	0	1	1	1	2	2	1	1	2
14526	2	137.889	4	758.64	3030.53	100	IFELFQVGFLNPATFTVYEYHRPDK		P06684	CO5_MOUSE Complement C5 OS=Mus musculus GN=C5 PE=1 SV=2	TRUE	1.93163	CTR	KO	0.337235	97.9936	138446	237297	163015	118596	123519	185399	835936	313020	125424	98254.4	182764	0	1	0	0	0	0	3	2	0	0	1
56383	2	138.021	3	1011.19	3030.54	100	IFELFQVGFLNPATFTVYEYHRPDK		P06684	CO5_MOUSE Complement C5 OS=Mus musculus GN=C5 PE=1 SV=2	TRUE	1.17757	CTR	KO	0.237775	25.8047	233093	238837	184745	210262	249813	203739	364185	263296	183961	224706	259665	0	0	0	0	0	0	1	0	0	0	0
15698	2	52.3365	2	405.202	808.39	97.1707	DFLCVR		P06684	CO5_MOUSE Complement C5 OS=Mus musculus GN=C5 PE=1 SV=2	TRUE	2.01259	CTR	KO	0.249131	94.0821	25640.6	36211.7	22153.4	24818.6	20429.4	31361.1	141157	53433.2	23149.7	17450.8	34186.4	1	1	0	1	1	1	2	1	1	1	1
16099	2	134.431	2	974.478	1946.94	100	QDENSICNSLLWLVEK		P06684	CO5_MOUSE Complement C5 OS=Mus musculus GN=C5 PE=1 SV=2	TRUE	1.6834	CTR	KO	0.168696	69.5736	238380	327995	271372	237048	248895	285372	988670	458974	229565	242107	337925	0	0	0	0	0	0	1	1	0	0	0
17072	2	131.083	2	727.424	1452.83	100	TLYLTAFSVIGIR		P06684	CO5_MOUSE Complement C5 OS=Mus musculus GN=C5 PE=1 SV=2	TRUE	1.32656	CTR	KO	0.492626	57.7011	148865	171721	168425	166077	124965	175910	400834	262730	133403	101561	158257	0	0	0	0	0	0	0	1	0	0	0
17862	2	40.4092	2	386.258	770.501	99.8049	LIVSALR		P06684	CO5_MOUSE Complement C5 OS=Mus musculus GN=C5 PE=1 SV=2	TRUE	3.6706	CTR	KO	0.166196	131.608	16363.4	13801.4	8997.65	15300.3	9202.73	10724.3	150201	40705.7	10833.6	8614.31	17191.1	0	1	0	1	0	0	2	1	0	0	0
29193	2	118.43	3	888.789	2663.34	100	VGSSENVVIQVHGYTEAFDATLSLK		P06684	CO5_MOUSE Complement C5 OS=Mus musculus GN=C5 PE=1 SV=2	TRUE	1.54644	CTR	KO	0.118933	49.5478	387031	366493	481743	371149	352265	379194	995186	852251	429434	369641	366300	2	0	0	0	0	0	4	2	0	1	0
121915	2	92.1764	3	968.116	2901.33	100	EESTSGSSHAVMDISLPTGIGANEEDLR		P06684	CO5_MOUSE Complement C5 OS=Mus musculus GN=C5 PE=1 SV=2	TRUE	5.99233	CTR	KO	0.240128	165.115	19317.8	11980.9	5536.28	12681.7	12192.7	14392.8	298028	52545.5	8674.57	8445.32	12330.8	0	0	0	0	0	0	1	0	0	0	0
833	1	44.3261	3	547.254	1638.74	100	LTCQCLGFGSGHFR		P11276	FINC_MOUSE Fibronectin OS=Mus musculus GN=Fn1 PE=1 SV=3	TRUE	1.38376	CTR	KO	0.0567148	32.2695	3.13142e+06	4.30949e+06	2.88166e+06	2.13827e+06	4.25621e+06	5.42599e+06	5.78551e+06	6.01787e+06	4.68031e+06	4.97921e+06	4.07095e+06	2	2	3	3	2	3	3	3	4	2	3
4690	1	44.3261	2	820.376	1638.74	99.8654	LTCQCLGFGSGHFR		P11276	FINC_MOUSE Fibronectin OS=Mus musculus GN=Fn1 PE=1 SV=3	TRUE	1.45326	CTR	KO	0.0883062	39.2259	765867	1.00907e+06	597729	347465	891710	1.25634e+06	1.47511e+06	1.44389e+06	1.05845e+06	1.05929e+06	858883	2	2	2	2	2	2	2	2	2	2	2
1087	1	64.5334	2	682.354	1362.69	97.1736	WLPSTSPVTGYR		P11276	FINC_MOUSE Fibronectin OS=Mus musculus GN=Fn1 PE=1 SV=3	TRUE	1.3793	CTR	KO	0.0506439	29.8603	3.42994e+06	4.36674e+06	3.02302e+06	2.49363e+06	4.66619e+06	5.68074e+06	6.52791e+06	6.06233e+06	5.20246e+06	5.25427e+06	4.14858e+06	1	1	0	1	3	2	1	1	2	2	2
1431	1	75.4466	2	771.396	1540.78	100	YIVNVYQISEEGK		P11276	FINC_MOUSE Fibronectin OS=Mus musculus GN=Fn1 PE=1 SV=3	TRUE	1.28963	CTR	KO	0.0741012	28.6847	3.00297e+06	3.84597e+06	2.77023e+06	2.16442e+06	4.06195e+06	4.88762e+06	5.07998e+06	4.4674e+06	4.18237e+06	4.75337e+06	3.79865e+06	1	1	2	2	1	2	2	1	1	1	0
1528	1	34.9191	3	477.921	1430.74	100	WSRPQAPITGYR		P11276	FINC_MOUSE Fibronectin OS=Mus musculus GN=Fn1 PE=1 SV=3	TRUE	1.38177	CTR	KO	0.037204	26.4175	1.34955e+06	1.79488e+06	1.21282e+06	1.07643e+06	1.82237e+06	2.13676e+06	2.47821e+06	2.57603e+06	1.92603e+06	2.13035e+06	1.705e+06	3	2	3	3	3	3	3	3	3	2	3
2956	1	34.9191	2	716.378	1430.74	99.4616	WSRPQAPITGYR		P11276	FINC_MOUSE Fibronectin OS=Mus musculus GN=Fn1 PE=1 SV=3	TRUE	1.51973	CTR	KO	0.0557366	35.2847	1.16688e+06	1.59283e+06	872892	552928	1.35735e+06	1.62841e+06	2.33278e+06	2.15478e+06	1.54632e+06	1.72662e+06	1.32149e+06	2	2	2	2	2	2	2	2	2	2	2
1539	1	115.352	2	966.024	1930.03	100	FLTTTPNSLLVSWQAPR		P11276	FINC_MOUSE Fibronectin OS=Mus musculus GN=Fn1 PE=1 SV=3	TRUE	1.38507	CTR	KO	0.0396578	29.1018	4.59985e+06	5.58912e+06	3.78873e+06	2.97628e+06	6.20964e+06	6.7255e+06	7.78207e+06	6.98617e+06	6.49478e+06	7.48287e+06	5.75292e+06	2	2	2	3	3	3	3	3	2	3	2
5064	1	115.328	3	644.352	1930.03	100	FLTTTPNSLLVSWQAPR		P11276	FINC_MOUSE Fibronectin OS=Mus musculus GN=Fn1 PE=1 SV=3	TRUE	1.29836	CTR	KO	0.150486	33.2763	802894	818469	423290	321194	661291	754161	1.10793e+06	806972	751264	770443	654619	2	2	1	2	1	2	2	2	2	2	2
1554	1	59.6628	2	772.386	1542.76	100	SYTITGLQPGTDYK		P11276	FINC_MOUSE Fibronectin OS=Mus musculus GN=Fn1 PE=1 SV=3	TRUE	1.31004	CTR	KO	0.0592196	28.7361	3.60921e+06	4.31262e+06	3.31227e+06	2.37711e+06	4.97189e+06	5.54128e+06	5.6248e+06	5.49456e+06	4.95737e+06	5.48811e+06	4.77177e+06	3	2	2	2	2	3	2	2	2	2	1
1582	1	56.4195	2	502.3	1002.59	100	APITGYIIR		P11276	FINC_MOUSE Fibronectin OS=Mus musculus GN=Fn1 PE=1 SV=3	TRUE	1.17138	CTR	KO	0.265959	35.5144	680746	1.11855e+06	1.1727e+06	689005	1.53409e+06	1.63638e+06	1.48909e+06	1.27689e+06	1.36406e+06	1.4292e+06	1.10931e+06	2	2	2	2	2	2	2	2	2	2	2
1668	1	82.6548	2	740.356	1478.7	100	GEWACIPYSQLR		P11276	FINC_MOUSE Fibronectin OS=Mus musculus GN=Fn1 PE=1 SV=3	TRUE	1.37887	CTR	KO	0.0455448	27.2347	2.65426e+06	3.18824e+06	2.36083e+06	1.78351e+06	3.264e+06	4.02414e+06	4.68265e+06	4.50272e+06	3.69393e+06	3.97046e+06	3.00024e+06	3	3	3	3	2	3	2	3	2	3	2
1824	1	24.3352	3	564.277	1689.81	100	HALQSASAGSGSFTDVR		P11276	FINC_MOUSE Fibronectin OS=Mus musculus GN=Fn1 PE=1 SV=3	TRUE	1.37611	CTR	KO	0.0504817	28.861	1.141e+06	1.48129e+06	1.15601e+06	766082	1.57381e+06	1.84746e+06	2.09703e+06	2.12767e+06	1.61539e+06	1.80047e+06	1.49409e+06	4	3	3	3	4	3	4	3	4	4	3
3782	1	24.3352	2	845.911	1689.81	100	HALQSASAGSGSFTDVR		P11276	FINC_MOUSE Fibronectin OS=Mus musculus GN=Fn1 PE=1 SV=3	TRUE	1.45197	CTR	KO	0.0656261	34.1031	856680	1.1429e+06	718694	414731	1.11007e+06	1.23536e+06	1.61489e+06	1.56255e+06	1.12529e+06	1.26998e+06	1.05606e+06	2	2	2	2	2	2	2	2	2	2	2
1918	1	36.6496	3	443.902	1328.68	99.3585	IHLYTLNDNAR		P11276	FINC_MOUSE Fibronectin OS=Mus musculus GN=Fn1 PE=1 SV=3	TRUE	1.32014	CTR	KO	0.0355913	24.5725	754938	942683	733268	606511	1.07071e+06	1.16438e+06	1.25553e+06	1.26149e+06	1.04329e+06	1.22965e+06	1.01038e+06	1	1	1	2	1	1	2	1	2	2	1
2546	1	36.6496	2	665.349	1328.68	100	IHLYTLNDNAR		P11276	FINC_MOUSE Fibronectin OS=Mus musculus GN=Fn1 PE=1 SV=3	TRUE	1.41148	CTR	KO	0.0583528	31.8349	1.05664e+06	1.30532e+06	840943	545956	1.33696e+06	1.45954e+06	1.81091e+06	1.6968e+06	1.34858e+06	1.58013e+06	1.26243e+06	2	2	2	2	2	2	2	2	2	2	2
2011	1	83.4718	3	874.041	2619.1	100	FGFCPMAAHEEICTTNEGVMYR		P11276	FINC_MOUSE Fibronectin OS=Mus musculus GN=Fn1 PE=1 SV=3	TRUE	1.33378	CTR	KO	0.0568363	22.6456	5.01017e+06	5.58223e+06	4.00835e+06	3.02698e+06	5.01218e+06	5.96784e+06	7.70581e+06	7.22795e+06	5.97304e+06	6.16047e+06	4.72975e+06	3	4	2	4	3	2	5	3	3	3	4
13243	1	83.4718	2	1310.56	2619.1	100	FGFCPMAAHEEICTTNEGVMYR		P11276	FINC_MOUSE Fibronectin OS=Mus musculus GN=Fn1 PE=1 SV=3	TRUE	1.55658	CTR	KO	0.130396	41.6573	737677	910125	481712	189673	713133	866234	1.44469e+06	1.30879e+06	871815	836704	594996	1	1	0	0	0	2	1	2	0	0	0
2023	1	114.104	2	859.466	1716.92	100	GVTYNIIVEALQNQR		P11276	FINC_MOUSE Fibronectin OS=Mus musculus GN=Fn1 PE=1 SV=3	TRUE	1.37826	CTR	KO	0.0442287	29.653	3.00567e+06	3.97945e+06	2.62556e+06	2.15803e+06	4.21483e+06	4.81942e+06	5.51659e+06	5.23075e+06	4.29535e+06	4.90768e+06	3.94282e+06	3	3	2	3	3	3	3	4	3	3	3
4779	1	114.104	3	573.313	1716.92	100	GVTYNIIVEALQNQR		P11276	FINC_MOUSE Fibronectin OS=Mus musculus GN=Fn1 PE=1 SV=3	TRUE	1.30919	CTR	KO	0.0500366	23.9131	676024	760600	481624	429307	692908	812716	958202	934269	773242	836463	701608	2	2	1	2	1	2	2	2	2	1	2
2087	1	46.0809	2	724.84	1447.67	100	GNLLQCVCTGNGR		P11276	FINC_MOUSE Fibronectin OS=Mus musculus GN=Fn1 PE=1 SV=3	TRUE	1.47063	CTR	KO	0.0271699	25.9094	2.59839e+06	3.37018e+06	2.43119e+06	1.85071e+06	3.50026e+06	3.8496e+06	5.1244e+06	5.50463e+06	3.60465e+06	3.86543e+06	3.47057e+06	2	1	2	2	2	2	2	2	2	1	1
2090	1	78.0551	3	679.984	2036.93	100	GGNSNGALCHFPFLYNNR		P11276	FINC_MOUSE Fibronectin OS=Mus musculus GN=Fn1 PE=1 SV=3	TRUE	1.22388	CTR	KO	0.149863	28.6907	2.31976e+06	3.01009e+06	2.6293e+06	1.76526e+06	3.31474e+06	4.12271e+06	3.96081e+06	3.89392e+06	3.31495e+06	3.57034e+06	2.76339e+06	2	2	2	2	2	2	2	2	2	2	2
8140	1	78.0783	2	1019.47	2036.93	100	GGNSNGALCHFPFLYNNR		P11276	FINC_MOUSE Fibronectin OS=Mus musculus GN=Fn1 PE=1 SV=3	TRUE	1.44121	CTR	KO	0.123265	39.8744	930739	1.04077e+06	652610	256103	1.01019e+06	1.17713e+06	1.48325e+06	1.3344e+06	1.14925e+06	1.23403e+06	885240	2	2	2	1	2	2	2	2	2	2	2
2110	1	133.854	2	953.545	1905.08	100	VTWAPPPSIELTNLLVR		P11276	FINC_MOUSE Fibronectin OS=Mus musculus GN=Fn1 PE=1 SV=3	TRUE	1.25085	CTR	KO	0.135428	34.9488	2.8016e+06	4.37229e+06	3.53913e+06	2.51911e+06	5.63928e+06	5.98349e+06	5.52244e+06	5.03632e+06	5.0402e+06	5.79576e+06	4.51352e+06	1	2	2	1	2	2	2	2	2	2	2
6663	1	133.809	3	636.032	1905.07	100	VTWAPPPSIELTNLLVR		P11276	FINC_MOUSE Fibronectin OS=Mus musculus GN=Fn1 PE=1 SV=3	TRUE	1.1972	CTR	KO	0.295808	29.9383	460897	669532	465998	297092	696394	688579	873129	651242	554845	725273	466353	1	1	2	1	1	1	2	2	1	1	1
2267	1	120.557	3	1014.87	3041.59	100	VVTPLSPPTNLHLEANPDTGVLTVSWER		P11276	FINC_MOUSE Fibronectin OS=Mus musculus GN=Fn1 PE=1 SV=3	TRUE	1.29805	CTR	KO	0.0817351	30.0773	8.66735e+06	1.0802e+07	8.06507e+06	6.41682e+06	1.29115e+07	1.44843e+07	1.53367e+07	1.3811e+07	1.24626e+07	1.40383e+07	1.07111e+07	6	7	6	6	7	6	8	7	6	7	7
28536	1	120.624	2	1521.8	3041.59	100	VVTPLSPPTNLHLEANPDTGVLTVSWER		P11276	FINC_MOUSE Fibronectin OS=Mus musculus GN=Fn1 PE=1 SV=3	TRUE	1.60403	CTR	KO	0.107604	44.974	521620	559482	275846	123194	579738	629056	1.04949e+06	773527	626667	712071	432528	0	0	0	0	0	0	0	1	0	0	0
2399	1	88.8764	2	964.009	1926	100	SSPVIIDASTAIDAPSNLR		P11276	FINC_MOUSE Fibronectin OS=Mus musculus GN=Fn1 PE=1 SV=3	TRUE	1.32926	CTR	KO	0.0320989	25.8718	3.44756e+06	4.18476e+06	3.17042e+06	2.62341e+06	4.95842e+06	5.16067e+06	5.52917e+06	5.41921e+06	4.88502e+06	5.45852e+06	4.78954e+06	3	1	2	2	2	2	3	3	2	3	3
2800	1	113.217	3	960.127	2877.36	100	TGLDSPTGFDSSDITANSFTVHWVAPR		P11276	FINC_MOUSE Fibronectin OS=Mus musculus GN=Fn1 PE=1 SV=3	TRUE	1.04635	KO	CTR	0.946633	31.593	2.31918e+06	3.92069e+06	3.78725e+06	2.79671e+06	5.04058e+06	5.49121e+06	3.63555e+06	3.03681e+06	3.67451e+06	4.71666e+06	3.53728e+06	2	2	3	3	3	5	3	4	4	2	2
2927	1	56.5303	4	621.842	2483.34	100	LRPRPYLPNVDEEVQIGHVPR		P11276	FINC_MOUSE Fibronectin OS=Mus musculus GN=Fn1 PE=1 SV=3	TRUE	1.87796	CTR	KO	0.00593618	31.3955	1.68048e+06	2.02015e+06	1.04527e+06	980782	2.20252e+06	1.91571e+06	3.65029e+06	4.09799e+06	2.53508e+06	2.53244e+06	2.59117e+06	0	0	0	0	0	0	1	1	1	0	1
10075	1	56.5089	5	497.675	2483.34	100	LRPRPYLPNVDEEVQIGHVPR		P11276	FINC_MOUSE Fibronectin OS=Mus musculus GN=Fn1 PE=1 SV=3	TRUE	1.84648	CTR	KO	0.00932232	30.8927	213802	277199	114214	156743	275106	239279	501940	512567	327307	285554	336581	3	1	2	1	2	2	3	2	3	3	3
16198	1	56.5089	3	828.787	2483.34	100	LRPRPYLPNVDEEVQIGHVPR		P11276	FINC_MOUSE Fibronectin OS=Mus musculus GN=Fn1 PE=1 SV=3	TRUE	1.96223	CTR	KO	0.0154296	42.2779	209161	257942	81783.4	100323	243170	156388	444727	460099	260353	268184	281571	2	1	0	0	0	1	2	1	1	1	1
3263	1	32.7739	3	732.98	2195.92	100	QDGHLWCSTTSNYEQDQK		P11276	FINC_MOUSE Fibronectin OS=Mus musculus GN=Fn1 PE=1 SV=3	TRUE	1.34608	CTR	KO	0.0581373	24.6044	1.52578e+06	1.62361e+06	1.10874e+06	886330	1.5621e+06	1.81502e+06	2.0273e+06	2.16971e+06	1.70672e+06	2.22543e+06	1.42979e+06	1	1	1	1	1	1	2	1	1	1	1
7478	1	32.7519	2	1098.97	2195.92	100	QDGHLWCSTTSNYEQDQK		P11276	FINC_MOUSE Fibronectin OS=Mus musculus GN=Fn1 PE=1 SV=3	TRUE	1.48844	CTR	KO	0.0650101	33.2598	844083	1.01211e+06	595122	365362	922708	1.04161e+06	1.44272e+06	1.37766e+06	1.0576e+06	1.25394e+06	798275	2	2	2	1	3	3	3	2	3	1	2
3333	1	67.7997	2	896.411	1790.81	100	TYLGNALVCTCYGGSR		P11276	FINC_MOUSE Fibronectin OS=Mus musculus GN=Fn1 PE=1 SV=3	TRUE	1.47735	CTR	KO	0.0388744	29.8218	1.43012e+06	2.15508e+06	1.85349e+06	2.035e+06	2.31804e+06	2.83068e+06	4.0561e+06	4181699	2.54884e+06	2.34714e+06	2.40595e+06	1	2	2	2	2	2	3	3	2	1	1
3608	1	97.0799	3	776.714	2327.12	86.2069	GLTPGVIYEGQLISIQQYGHR		P11276	FINC_MOUSE Fibronectin OS=Mus musculus GN=Fn1 PE=1 SV=3	TRUE	1.23808	CTR	KO	0.0110748	12.3874	2.78229e+06	2.99693e+06	2.28402e+06	2.17105e+06	2.80074e+06	2.74591e+06	3.17164e+06	3.39245e+06	3.32029e+06	3.57307e+06	2.82424e+06	0	0	0	1	0	0	0	0	0	0	0
5104	1	98.2532	3	777.081	2328.22	99.9198	GLTPGVIYEGQLISIQQYGHR		P11276	FINC_MOUSE Fibronectin OS=Mus musculus GN=Fn1 PE=1 SV=3	TRUE	1.08432	CTR	KO	0.57067	34.4297	1.40227e+06	1.48376e+06	919663	622357	1.185e+06	1.8204e+06	1.06514e+06	1.16515e+06	1.14574e+06	1.85493e+06	1.48592e+06	3	2	2	2	2	2	1	1	1	3	2
3855	1	49.2415	3	566.275	1695.8	99.8396	YSFCTDHAVLVQTR		P11276	FINC_MOUSE Fibronectin OS=Mus musculus GN=Fn1 PE=1 SV=3	TRUE	1.19087	CTR	KO	0.27134	26.5786	584462	801061	727121	665212	764049	994160	1.12926e+06	1.16944e+06	788981	799153	614715	1	0	1	1	2	2	1	1	1	1	1
5181	1	49.2415	2	848.908	1695.8	100	YSFCTDHAVLVQTR		P11276	FINC_MOUSE Fibronectin OS=Mus musculus GN=Fn1 PE=1 SV=3	TRUE	1.34841	CTR	KO	0.13019	32.4162	838404	998186	724376	383557	897147	1.18458e+06	1.36165e+06	1.3047e+06	1.01999e+06	1.1972e+06	764323	3	3	2	2	3	3	2	2	2	3	2
3932	1	26.0085	2	701.337	1400.66	100	HYQINQQWER		P11276	FINC_MOUSE Fibronectin OS=Mus musculus GN=Fn1 PE=1 SV=3	TRUE	1.41155	KO	CTR	0.771635	70.2871	73254.4	567586	1.2108e+06	827895	455490	1.62886e+06	391360	624462	476767	177259	1.14259e+06	1	2	2	2	1	2	1	2	1	1	2
7601	1	26.0085	3	467.894	1400.66	100	HYQINQQWER		P11276	FINC_MOUSE Fibronectin OS=Mus musculus GN=Fn1 PE=1 SV=3	TRUE	1.44529	KO	CTR	0.618724	62.1675	36343.7	166368	344053	259563	137414	419025	105076	170144	148712	70413.6	291408	0	1	2	2	1	2	1	1	1	0	2
4347	1	88.4894	2	821.345	1640.68	100	DSMIWDCTCIGAGR		P11276	FINC_MOUSE Fibronectin OS=Mus musculus GN=Fn1 PE=1 SV=3	TRUE	1.41782	CTR	KO	0.0159529	23.7924	1.32348e+06	1.58849e+06	1.21004e+06	1.02896e+06	1.66005e+06	1.9954e+06	2.46939e+06	2.29076e+06	1.96734e+06	1.98045e+06	1.697e+06	1	2	2	3	2	2	2	2	2	1	2
4571	1	143.814	3	1076.19	3225.56	100	TASPDQTEMTIEGLQPTVEYVVSVYAQNR		P11276	FINC_MOUSE Fibronectin OS=Mus musculus GN=Fn1 PE=1 SV=3	TRUE	1.17865	CTR	KO	0.044797	13.7313	3.10767e+06	3.50494e+06	2.81995e+06	2.99448e+06	3.35993e+06	3.56679e+06	4.44152e+06	4.28171e+06	3.35302e+06	3.57716e+06	3.35602e+06	6	4	4	4	5	5	4	4	4	5	3
19895	1	143.881	2	1613.78	3225.55	100	TASPDQTEMTIEGLQPTVEYVVSVYAQNR		P11276	FINC_MOUSE Fibronectin OS=Mus musculus GN=Fn1 PE=1 SV=3	TRUE	1.08654	CTR	KO	0.262442	12.2481	840186	981780	941051	822039	1.05699e+06	1.06106e+06	1.23755e+06	1.0448e+06	947949	1.02165e+06	911910	0	2	0	0	2	1	0	3	1	1	1
6581	1	75.8077	2	1084.53	2167.05	100	ITYGETGGNSPVQEFTVPGSK		P11276	FINC_MOUSE Fibronectin OS=Mus musculus GN=Fn1 PE=1 SV=3	TRUE	1.0084	KO	CTR	0.848405	32.2994	833151	1.21456e+06	1.47487e+06	971759	1.84784e+06	1.8916e+06	1.38037e+06	1.16184e+06	1.34938e+06	1.62765e+06	1.28507e+06	1	1	2	1	2	3	1	1	1	2	1
6850	1	76.4206	2	652.372	1302.73	99.8654	ATGVFTTLQPLR		P11276	FINC_MOUSE Fibronectin OS=Mus musculus GN=Fn1 PE=1 SV=3	TRUE	1.30021	CTR	KO	0.0550983	26.7755	308167	383116	314555	210970	414589	479565	483868	487983	426657	468593	420136	1	1	1	1	1	2	1	1	1	1	1
6868	1	55.5446	3	830.742	2489.21	100	TEIDKPSQMQVTDVQDNSISVR		P11276	FINC_MOUSE Fibronectin OS=Mus musculus GN=Fn1 PE=1 SV=3	TRUE	1.16524	KO	CTR	0.434333	29.2882	649575	927508	1.10802e+06	716553	1.33252e+06	1.32853e+06	752985	675995	871320	1.16492e+06	870570	3	4	2	2	3	2	1	2	2	3	3
15875	1	56.1439	3	830.712	2489.11	100	TEIDKPSQMQVTDVQDNSISVR		P11276	FINC_MOUSE Fibronectin OS=Mus musculus GN=Fn1 PE=1 SV=3	TRUE	1.00052	CTR	KO	0.999681	38.8767	899182	1.27337e+06	973066	416917	1.18666e+06	1.24675e+06	633728	614586	1.07823e+06	1.54765e+06	1.12501e+06	1	2	0	0	0	0	0	0	0	1	0
7726	1	84.4916	2	1172.1	2342.19	100	TETITGFQVDAIPANGQTPVQR		P11276	FINC_MOUSE Fibronectin OS=Mus musculus GN=Fn1 PE=1 SV=3	TRUE	1.00256	KO	CTR	0.809812	38.3914	912049	1.31236e+06	1.17084e+06	597353	1.76918e+06	1.85964e+06	1.16261e+06	963067	1.3931e+06	1.63306e+06	1.18316e+06	2	2	2	0	4	2	0	0	2	3	1
8542	1	60.8241	3	539.63	1615.87	99.8396	VEVLPVSLPGEHGQR		P11276	FINC_MOUSE Fibronectin OS=Mus musculus GN=Fn1 PE=1 SV=3	TRUE	1.04115	CTR	KO	0.721391	32.8041	322332	327736	210033	136300	338904	387661	238406	243480	301613	427271	284121	0	0	0	0	1	1	1	0	0	1	0
24997	1	60.8241	2	808.942	1615.87	99.8654	VEVLPVSLPGEHGQR		P11276	FINC_MOUSE Fibronectin OS=Mus musculus GN=Fn1 PE=1 SV=3	TRUE	1.11026	CTR	KO	0.52331	42.344	132681	134983	67315.9	30100.6	113366	126050	101872	83661.1	108972	168312	96473.2	1	1	0	0	1	0	0	0	0	1	0
9183	1	131.896	2	979.517	1957.02	100	NTFAEITGLSPGVTYLFK		P11276	FINC_MOUSE Fibronectin OS=Mus musculus GN=Fn1 PE=1 SV=3	TRUE	1.28016	CTR	KO	0.171262	29.6508	825808	794057	603271	351628	927801	882050	743322	798134	1.04513e+06	1.24431e+06	846607	2	1	0	0	1	1	1	2	1	2	1
9218	1	29.8124	3	691.956	2072.85	99.9198	GFNCESKPEPEETCFDK		P11276	FINC_MOUSE Fibronectin OS=Mus musculus GN=Fn1 PE=1 SV=3	TRUE	1.04304	CTR	KO	0.640869	26.009	445135	517453	518553	316353	579334	718819	560238	525608	507179	646451	451258	1	2	2	2	4	2	2	1	2	2	0
15586	1	29.7442	2	1037.43	2072.85	100	GFNCESKPEPEETCFDK		P11276	FINC_MOUSE Fibronectin OS=Mus musculus GN=Fn1 PE=1 SV=3	TRUE	1.08266	CTR	KO	0.599382	31.1463	260790	305175	279444	171629	356770	452945	385765	338487	319702	394899	209276	1	0	1	1	0	1	1	0	0	1	0
9828	1	133.386	2	1273.19	2544.36	100	NSITLTNLNPGTEYVVSIIAVNGR		P11276	FINC_MOUSE Fibronectin OS=Mus musculus GN=Fn1 PE=1 SV=3	TRUE	1.10639	KO	CTR	0.687743	30.4214	835959	1.30361e+06	1.50788e+06	1.24194e+06	1.95962e+06	2.00349e+06	1.31182e+06	1.20659e+06	1.25305e+06	1.58786e+06	1.30842e+06	0	1	1	1	2	1	0	0	0	0	0
12275	1	133.408	3	849.127	2544.36	100	NSITLTNLNPGTEYVVSIIAVNGR		P11276	FINC_MOUSE Fibronectin OS=Mus musculus GN=Fn1 PE=1 SV=3	TRUE	1.275	KO	CTR	0.334056	33.5737	231834	459575	526915	475008	625953	736538	382066	332924	423459	491310	367516	0	0	0	2	0	0	0	0	0	0	0
10057	1	55.1856	4	548.755	2190.99	100	RPHETGGYMLECLCLGNGK		P11276	FINC_MOUSE Fibronectin OS=Mus musculus GN=Fn1 PE=1 SV=3	TRUE	1.07959	CTR	KO	0.407201	23.1948	344974	523019	488049	355980	593565	601936	567045	542372	504777	523996	477598	2	2	2	2	2	2	2	2	2	2	2
21138	1	55.1628	2	1096.51	2191	100	RPHETGGYMLECLCLGNGK		P11276	FINC_MOUSE Fibronectin OS=Mus musculus GN=Fn1 PE=1 SV=3	TRUE	1.37967	CTR	KO	0.239547	44.4886	195956	347562	222610	67404.5	324767	353651	461185	387921	302790	403004	183423	0	1	0	0	0	0	1	1	0	0	0
12194	1	105.316	2	904.457	1806.9	99.5962	VTIMWTPPDSVVSGYR		P11276	FINC_MOUSE Fibronectin OS=Mus musculus GN=Fn1 PE=1 SV=3	TRUE	1.00629	CTR	KO	0.881759	34.9746	563339	481102	311625	194713	453776	583101	337070	310936	441599	664374	415970	1	1	1	1	1	1	1	1	1	1	1
15714	1	109.45	2	1057.54	2113.06	100	SDNVPPPTDLQFVELTDVK		P11276	FINC_MOUSE Fibronectin OS=Mus musculus GN=Fn1 PE=1 SV=3	TRUE	1.07015	CTR	KO	0.562574	31.9909	557694	589993	422074	299001	620133	812672	504499	566022	510737	768945	594101	2	2	2	1	1	2	0	1	0	2	1
27392	1	34.7809	2	404.253	806.49	99.7308	ITGYIIK		P11276	FINC_MOUSE Fibronectin OS=Mus musculus GN=Fn1 PE=1 SV=3	TRUE	5.91704	KO	CTR	0.1502	143.711	5577.7	8132.44	56733.4	199104	6660.39	36441.6	5263.83	3215.83	7622.06	9645.21	18285.4	0	0	1	2	0	1	0	0	0	0	0
72676	1	23.0486	2	793.831	1585.65	100	WCGTTQNYDADQK		P11276	FINC_MOUSE Fibronectin OS=Mus musculus GN=Fn1 PE=1 SV=3	TRUE	1.88344	KO	CTR	0.596729	126.075	7566.71	11609.6	14126.4	96470.3	10655.7	22910.6	16171.7	20653	11664.6	8573.57	15207.1	0	0	0	1	0	0	0	0	0	0	0
80271	1	21.1834	2	775.397	1548.78	100	GDSPASSKPVSINYK		P11276	FINC_MOUSE Fibronectin OS=Mus musculus GN=Fn1 PE=1 SV=3	TRUE	5.74144	KO	CTR	0.330143	136.895	208.959	6114.18	82608.5	60858.1	4771.6	55827.5	1665.29	3843.85	2853.17	1224.14	20950.2	0	0	1	1	0	1	0	0	0	0	0
340516	1	17.9767	3	441.91	1322.71	99.9198	LGVRPSQGGEAPR		P11276	FINC_MOUSE Fibronectin OS=Mus musculus GN=Fn1 PE=1 SV=3	TRUE	1.25503	CTR	KO	0.112281	30.0193	717.18	1226.86	890.87	1031.91	1567.17	1555.48	1638.61	1544.68	1222.71	1533.9	1370.08	0	0	0	0	0	0	1	0	0	1	0
693	2	45.7783	3	547.253	1638.74	100	LTCQCLGFGSGHFR		P11276	FINC_MOUSE Fibronectin OS=Mus musculus GN=Fn1 PE=1 SV=3	TRUE	1.04875	KO	CTR	0.623561	16.0469	3.91359e+06	4.60846e+06	3.75811e+06	3.85419e+06	4.30628e+06	5.60341e+06	4.84462e+06	4.57758e+06	4.35592e+06	3.29902e+06	3.61727e+06	3	3	4	3	3	3	3	3	3	3	4
4050	2	45.7551	2	820.377	1638.74	100	LTCQCLGFGSGHFR		P11276	FINC_MOUSE Fibronectin OS=Mus musculus GN=Fn1 PE=1 SV=3	TRUE	1.06131	KO	CTR	0.588587	18.0848	901924	1.1781e+06	967537	949149	1.03537e+06	1.42085e+06	1.19128e+06	1.11417e+06	1.10764e+06	749461	904254	2	2	3	2	2	3	1	3	1	3	2
845	2	31.8782	2	555.774	1109.53	98.439	STTPDITGYR		P11276	FINC_MOUSE Fibronectin OS=Mus musculus GN=Fn1 PE=1 SV=3	TRUE	1.03245	KO	CTR	0.673965	25.6158	1.907e+06	2.0772e+06	1.96666e+06	1.86209e+06	1.94398e+06	2.61303e+06	2.771e+06	2.11462e+06	1.81693e+06	1.36921e+06	1.91258e+06	1	1	1	1	1	1	1	0	1	1	1
846	2	65.0862	2	682.353	1362.69	99.7073	WLPSTSPVTGYR		P11276	FINC_MOUSE Fibronectin OS=Mus musculus GN=Fn1 PE=1 SV=3	TRUE	1.05663	CTR	KO	0.955359	40.563	3.63797e+06	4.63871e+06	5.14413e+06	3.26027e+06	3.40255e+06	4.65379e+06	7.05288e+06	5.25006e+06	3.44691e+06	3.01763e+06	3.01436e+06	2	2	2	1	1	1	3	1	1	1	2
1207	2	24.5602	3	564.276	1689.81	100	HALQSASAGSGSFTDVR		P11276	FINC_MOUSE Fibronectin OS=Mus musculus GN=Fn1 PE=1 SV=3	TRUE	1.03963	CTR	KO	0.942029	28.8936	2.01823e+06	2.18816e+06	1.9137e+06	1.72731e+06	1.96717e+06	2.35111e+06	2.85209e+06	2.58986e+06	2.06158e+06	1.51524e+06	1.52108e+06	3	4	3	3	3	3	3	3	3	3	3
2375	2	24.5602	2	845.91	1689.81	100	HALQSASAGSGSFTDVR		P11276	FINC_MOUSE Fibronectin OS=Mus musculus GN=Fn1 PE=1 SV=3	TRUE	1.12698	CTR	KO	0.721101	39.9366	1.64278e+06	1.7208e+06	1.40184e+06	1.10997e+06	1.40764e+06	2.09987e+06	2.59526e+06	2.38375e+06	1.59942e+06	972674	1.26082e+06	2	3	2	3	3	3	3	3	3	3	2
1224	2	83.4355	2	740.356	1478.7	100	GEWACIPYSQLR		P11276	FINC_MOUSE Fibronectin OS=Mus musculus GN=Fn1 PE=1 SV=3	TRUE	1.19086	CTR	KO	0.287722	29.5544	2.79968e+06	3.24378e+06	2.33724e+06	2.43135e+06	2.86364e+06	3.52019e+06	4.8934e+06	4.00582e+06	2.76242e+06	2.48774e+06	2.91557e+06	2	2	3	2	2	2	2	2	2	2	2
20842	2	83.5043	3	493.906	1478.7	100	GEWACIPYSQLR		P11276	FINC_MOUSE Fibronectin OS=Mus musculus GN=Fn1 PE=1 SV=3	TRUE	1.28813	CTR	KO	0.436073	47.5024	31133.7	19294	33641.7	44840.1	25710.7	35817.3	68335.4	52202.9	35512.4	28688	19684.2	0	0	0	1	0	0	1	0	1	0	0
1226	2	69.3657	2	896.411	1790.81	100	TYLGNALVCTCYGGSR		P11276	FINC_MOUSE Fibronectin OS=Mus musculus GN=Fn1 PE=1 SV=3	TRUE	1.03873	CTR	KO	0.823633	23.5665	4.95884e+06	6.08329e+06	4.45996e+06	4.36499e+06	5.40133e+06	6.72726e+06	6.8814e+06	6.94647e+06	5.13516e+06	4.61067e+06	4.12191e+06	5	3	4	3	3	3	4	3	3	3	3
1306	2	83.962	3	874.04	2619.1	100	FGFCPMAAHEEICTTNEGVMYR		P11276	FINC_MOUSE Fibronectin OS=Mus musculus GN=Fn1 PE=1 SV=3	TRUE	1.07622	CTR	KO	0.474348	18.6712	4.7701e+06	7.00085e+06	5.74162e+06	4.95918e+06	6.07162e+06	7.63497e+06	7.22136e+06	7.74788e+06	6.46176e+06	5.41288e+06	5.60274e+06	2	3	2	4	3	3	3	3	4	4	3
8340	2	83.9399	2	1310.56	2619.1	100	FGFCPMAAHEEICTTNEGVMYR		P11276	FINC_MOUSE Fibronectin OS=Mus musculus GN=Fn1 PE=1 SV=3	TRUE	1.05706	CTR	KO	0.610268	26.9607	744462	1.216e+06	953924	796213	977927	1.48305e+06	1.13467e+06	1.3541e+06	1.14129e+06	918864	887495	2	4	3	2	3	5	1	3	3	3	2
1594	2	56.9753	4	621.842	2483.34	100	LRPRPYLPNVDEEVQIGHVPR		P11276	FINC_MOUSE Fibronectin OS=Mus musculus GN=Fn1 PE=1 SV=3	TRUE	1.10941	CTR	KO	0.436751	21.8929	3.46568e+06	4.18713e+06	2.48381e+06	3.05758e+06	3.43662e+06	4.47861e+06	4.10562e+06	5.2435e+06	3.82084e+06	3.24385e+06	3.10201e+06	0	1	0	0	1	1	0	0	0	0	0
5018	2	56.9964	5	497.675	2483.34	100	LRPRPYLPNVDEEVQIGHVPR		P11276	FINC_MOUSE Fibronectin OS=Mus musculus GN=Fn1 PE=1 SV=3	TRUE	1.21744	CTR	KO	0.345548	33.2382	661553	489843	462528	610720	452497	606818	808656	927072	720018	457912	418038	3	2	2	3	4	3	3	3	3	3	2
8563	2	56.9964	3	828.786	2483.34	100	LRPRPYLPNVDEEVQIGHVPR		P11276	FINC_MOUSE Fibronectin OS=Mus musculus GN=Fn1 PE=1 SV=3	TRUE	1.18184	CTR	KO	0.292463	27.1273	585774	605452	479718	616565	529886	693192	726272	942440	764020	572114	452629	2	2	2	3	3	2	2	3	3	3	3
1764	2	114.226	2	859.465	1716.92	100	GVTYNIIVEALQNQR		P11276	FINC_MOUSE Fibronectin OS=Mus musculus GN=Fn1 PE=1 SV=3	TRUE	1.12512	CTR	KO	0.479518	28.3284	3.69804e+06	4.15289e+06	2.94116e+06	2.71189e+06	3.56163e+06	4.1996e+06	5.56229e+06	4.81084e+06	3.31746e+06	3.06969e+06	3.17807e+06	2	2	2	2	2	2	3	3	2	2	2
3368	2	114.226	3	573.313	1716.92	100	GVTYNIIVEALQNQR		P11276	FINC_MOUSE Fibronectin OS=Mus musculus GN=Fn1 PE=1 SV=3	TRUE	1.14899	CTR	KO	0.577364	37.2573	1.01456e+06	940306	770174	851452	770526	1.02599e+06	1.55315e+06	1.30523e+06	873653	753023	659556	1	2	1	3	1	2	3	2	2	3	2
2243	2	78.8224	3	679.983	2036.93	100	GGNSNGALCHFPFLYNNR		P11276	FINC_MOUSE Fibronectin OS=Mus musculus GN=Fn1 PE=1 SV=3	TRUE	1.59222	CTR	KO	0.129284	51.6775	1.99516e+06	1.78209e+06	762693	1.426e+06	1.66384e+06	1.8026e+06	4.53344e+06	3.06742e+06	1.59302e+06	1.70957e+06	1.61193e+06	2	2	1	2	2	2	2	2	2	2	2
7600	2	78.7771	2	1019.47	2036.93	100	GGNSNGALCHFPFLYNNR		P11276	FINC_MOUSE Fibronectin OS=Mus musculus GN=Fn1 PE=1 SV=3	TRUE	1.43373	CTR	KO	0.145247	42.9565	727385	768038	420053	594348	665012	889773	1.60991e+06	1.17643e+06	759258	684959	625724	2	2	1	2	2	2	2	2	2	2	3
2269	2	49.5151	3	566.275	1695.8	100	YSFCTDHAVLVQTR		P11276	FINC_MOUSE Fibronectin OS=Mus musculus GN=Fn1 PE=1 SV=3	TRUE	1.0193	CTR	KO	0.924728	20.8631	2.12174e+06	2.78483e+06	2.19539e+06	1.84781e+06	2.19341e+06	2.61857e+06	2.90599e+06	2.74458e+06	2.28874e+06	1.74724e+06	2.00291e+06	3	5	4	4	4	4	3	4	5	5	4
5690	2	49.5582	2	848.909	1695.8	100	YSFCTDHAVLVQTR		P11276	FINC_MOUSE Fibronectin OS=Mus musculus GN=Fn1 PE=1 SV=3	TRUE	1.03472	KO	CTR	0.79416	27.873	927998	1.54104e+06	1.18723e+06	851898	1.06283e+06	1.45731e+06	1.53016e+06	1.35232e+06	1.12494e+06	779136	873852	4	4	3	3	3	3	2	2	3	2	2
2360	2	59.9354	2	772.385	1542.75	100	SYTITGLQPGTDYK		P11276	FINC_MOUSE Fibronectin OS=Mus musculus GN=Fn1 PE=1 SV=3	TRUE	1.44761	CTR	KO	0.322551	61.1937	1.56252e+06	1.28109e+06	1.30016e+06	1.4731e+06	1.19575e+06	1.44125e+06	3.92081e+06	2.48595e+06	1.09592e+06	1.18998e+06	1.2643e+06	2	2	2	2	2	2	2	2	2	2	2
2407	2	69.752	2	939.9	1877.79	100	EYLGAICSCTCFGGQR		P11276	FINC_MOUSE Fibronectin OS=Mus musculus GN=Fn1 PE=1 SV=3	TRUE	1.26596	CTR	KO	0.232424	35.1497	3.41504e+06	3.64683e+06	2.58467e+06	2.75775e+06	3.30168e+06	3.74282e+06	5.86819e+06	5.46963e+06	3.17338e+06	3.16964e+06	2.83692e+06	2	3	4	1	4	3	2	2	1	2	3
2614	2	26.3036	2	701.336	1400.66	100	HYQINQQWER		P11276	FINC_MOUSE Fibronectin OS=Mus musculus GN=Fn1 PE=1 SV=3	TRUE	2.26751	CTR	KO	0.0670104	70.7954	1.10663e+06	310985	601397	756554	699024	466123	3.05845e+06	2.10539e+06	827848	672923	781716	2	2	2	2	2	2	3	3	2	2	2
4236	2	26.3036	3	467.893	1400.66	100	HYQINQQWER		P11276	FINC_MOUSE Fibronectin OS=Mus musculus GN=Fn1 PE=1 SV=3	TRUE	2.06594	CTR	KO	0.0667359	62.5749	343189	91625.8	171127	287710	211638	125178	831133	554754	264688	251820	215994	2	1	1	2	2	2	2	2	2	2	2
2655	2	36.8822	3	443.901	1328.68	96.633	IHLYTLNDNAR		P11276	FINC_MOUSE Fibronectin OS=Mus musculus GN=Fn1 PE=1 SV=3	TRUE	1.52738	CTR	KO	0.284395	65.6402	448886	295320	321678	424127	295326	318066	1.1018e+06	657844	293092	309152	315354	2	0	0	2	1	2	2	1	2	1	0
3849	2	36.8822	2	665.348	1328.68	100	IHLYTLNDNAR		P11276	FINC_MOUSE Fibronectin OS=Mus musculus GN=Fn1 PE=1 SV=3	TRUE	1.48108	CTR	KO	0.367466	65.8934	516179	426585	470141	446318	335155	465854	1.33123e+06	852294	361064	329600	409156	2	2	2	2	2	2	2	2	2	2	2
2771	2	35.1746	3	477.921	1430.74	100	WSRPQAPITGYR		P11276	FINC_MOUSE Fibronectin OS=Mus musculus GN=Fn1 PE=1 SV=3	TRUE	1.36407	CTR	KO	0.737397	94.168	250561	420565	898180	249057	266391	368550	1.45396e+06	606030	241019	227650	260076	2	2	3	2	2	2	3	2	2	2	2
5255	2	35.1746	2	716.377	1430.74	99.9024	WSRPQAPITGYR		P11276	FINC_MOUSE Fibronectin OS=Mus musculus GN=Fn1 PE=1 SV=3	TRUE	1.08201	CTR	KO	0.928934	85.0308	243059	494009	1.22088e+06	221258	258934	481829	1.29133e+06	554471	266742	201680	318655	2	1	2	1	2	1	2	2	1	1	2
3023	2	33.0187	3	732.979	2195.92	100	QDGHLWCSTTSNYEQDQK		P11276	FINC_MOUSE Fibronectin OS=Mus musculus GN=Fn1 PE=1 SV=3	TRUE	1.01494	KO	CTR	0.91694	22.6527	1.25569e+06	1.73137e+06	1.06176e+06	988009	1.33361e+06	1.61758e+06	1.62966e+06	1.62921e+06	1.17436e+06	997749	1.12773e+06	1	1	0	1	1	1	1	2	1	1	0
5831	2	32.9472	2	1098.96	2195.91	100	QDGHLWCSTTSNYEQDQK		P11276	FINC_MOUSE Fibronectin OS=Mus musculus GN=Fn1 PE=1 SV=3	TRUE	1.01003	CTR	KO	0.975117	26.3105	708421	1.13489e+06	799787	667500	979610	1.17442e+06	1.15439e+06	1.16972e+06	898693	620291	756464	2	3	2	2	3	2	1	1	2	2	2
3039	2	57.2011	2	502.3	1002.59	100	APITGYIIR		P11276	FINC_MOUSE Fibronectin OS=Mus musculus GN=Fn1 PE=1 SV=3	TRUE	1.23012	CTR	KO	0.53489	47.6669	529432	383918	530887	410050	363382	503102	887482	806290	389804	357295	348198	1	2	1	1	2	2	2	2	1	2	2
3862	2	115.699	2	966.023	1930.03	100	FLTTTPNSLLVSWQAPR		P11276	FINC_MOUSE Fibronectin OS=Mus musculus GN=Fn1 PE=1 SV=3	TRUE	1.07585	CTR	KO	0.996304	48.9178	1.56197e+06	1.37471e+06	1.92741e+06	2.04761e+06	1.20269e+06	1.45511e+06	2.99747e+06	2.06614e+06	949377	1.06978e+06	1.49665e+06	2	3	1	2	2	3	2	2	2	2	2
8131	2	115.768	3	644.351	1930.03	100	FLTTTPNSLLVSWQAPR		P11276	FINC_MOUSE Fibronectin OS=Mus musculus GN=Fn1 PE=1 SV=3	TRUE	1.07824	CTR	KO	0.962329	59.3007	339250	208872	427935	553566	200224	262917	677935	474853	209508	192471	235804	2	1	1	2	1	2	2	2	1	1	1
3929	2	120.927	3	1014.87	3041.58	100	VVTPLSPPTNLHLEANPDTGVLTVSWER		P11276	FINC_MOUSE Fibronectin OS=Mus musculus GN=Fn1 PE=1 SV=3	TRUE	1.07407	KO	CTR	0.610465	35.8999	3.61389e+06	5.97437e+06	6.28121e+06	3.96384e+06	4.00305e+06	5.84505e+06	7.34335e+06	4.85547e+06	3.77554e+06	3.10097e+06	3.95353e+06	4	3	5	4	4	3	6	5	3	4	3
4192	2	77.6107	2	652.372	1302.73	100	ATGVFTTLQPLR		P11276	FINC_MOUSE Fibronectin OS=Mus musculus GN=Fn1 PE=1 SV=3	TRUE	1.19546	CTR	KO	0.28499	31.4577	493204	363899	400235	429807	432117	458067	774321	533828	420875	488560	349983	1	1	1	1	1	1	1	1	1	1	1
4301	2	88.9389	2	821.345	1640.67	100	DSMIWDCTCIGAGR		P11276	FINC_MOUSE Fibronectin OS=Mus musculus GN=Fn1 PE=1 SV=3	TRUE	1.23956	CTR	KO	0.237859	31.1679	1.29218e+06	1.62869e+06	950700	1.16115e+06	1.44798e+06	1.70919e+06	2.44595e+06	2.039e+06	1.43603e+06	1.29114e+06	1.24776e+06	2	2	2	2	2	2	2	2	2	2	2
4871	2	89.3876	2	964.01	1926	100	SSPVIIDASTAIDAPSNLR		P11276	FINC_MOUSE Fibronectin OS=Mus musculus GN=Fn1 PE=1 SV=3	TRUE	1.12518	CTR	KO	0.876894	50.3376	1.27418e+06	1.31943e+06	1.63086e+06	1.46e+06	1.08582e+06	1.38198e+06	2.67518e+06	1.97615e+06	938662	990432	1.06354e+06	2	2	3	4	4	3	2	2	3	3	2
12246	2	89.2987	3	643.009	1926.01	100	SSPVIIDASTAIDAPSNLR		P11276	FINC_MOUSE Fibronectin OS=Mus musculus GN=Fn1 PE=1 SV=3	TRUE	1.16181	CTR	KO	0.787207	62.4479	223824	130590	313745	271890	95626.5	165923	459501	295065	158756	140183	109853	1	0	1	2	0	1	1	2	1	1	0
4925	2	143.727	3	1076.19	3225.55	100	TASPDQTEMTIEGLQPTVEYVVSVYAQNR		P11276	FINC_MOUSE Fibronectin OS=Mus musculus GN=Fn1 PE=1 SV=3	TRUE	1.01844	KO	CTR	0.734737	27.3558	3.58252e+06	4.27534e+06	4.39643e+06	3.38037e+06	3.43194e+06	3.92421e+06	5.45513e+06	3.99104e+06	3.32618e+06	2.90417e+06	3.13559e+06	6	3	5	7	3	6	4	6	1	3	4
13116	2	143.749	4	807.399	3225.57	100	TASPDQTEMTIEGLQPTVEYVVSVYAQNR		P11276	FINC_MOUSE Fibronectin OS=Mus musculus GN=Fn1 PE=1 SV=3	TRUE	1.02303	CTR	KO	0.917551	36.642	573976	600767	754667	543741	448700	562945	900835	735560	518643	392372	423460	2	2	0	3	2	3	3	3	3	3	1
22636	2	143.837	2	1613.78	3225.56	100	TASPDQTEMTIEGLQPTVEYVVSVYAQNR		P11276	FINC_MOUSE Fibronectin OS=Mus musculus GN=Fn1 PE=1 SV=3	TRUE	1.04631	CTR	KO	0.766542	22.4918	1.67562e+06	1.5923e+06	1.22514e+06	1.45075e+06	1.29906e+06	1.33299e+06	1.89405e+06	1.82927e+06	1.25265e+06	1.20867e+06	1.29284e+06	0	2	1	0	0	0	2	1	0	0	0
205619	2	143.2	2	1613.93	3225.84	100	TASPDQTEMTIEGLQPTVEYVVSVYAQNR		P11276	FINC_MOUSE Fibronectin OS=Mus musculus GN=Fn1 PE=1 SV=3	TRUE	1.88424	CTR	KO	0.321222	100.755	113557	108527	57191.6	67158.2	104469	95211.1	476780	102317	133549	58603.4	86260	0	0	0	0	0	0	1	0	0	0	0
5501	2	134.431	2	953.544	1905.07	100	VTWAPPPSIELTNLLVR		P11276	FINC_MOUSE Fibronectin OS=Mus musculus GN=Fn1 PE=1 SV=3	TRUE	1.01962	CTR	KO	0.926299	41.7013	892500	1.07699e+06	1.48893e+06	737269	851487	1.12054e+06	1.69274e+06	1.31403e+06	715303	771085	747457	1	2	1	1	1	1	1	1	1	1	1
11535	2	134.409	3	636.032	1905.07	100	VTWAPPPSIELTNLLVR		P11276	FINC_MOUSE Fibronectin OS=Mus musculus GN=Fn1 PE=1 SV=3	TRUE	1.1952	CTR	KO	0.70257	55.3097	157925	179656	270954	153947	114509	172439	382816	271768	147576	132701	110369	1	1	1	1	0	1	1	1	1	1	0
5727	2	55.6185	3	731.339	2190.99	100	RPHETGGYMLECLCLGNGK		P11276	FINC_MOUSE Fibronectin OS=Mus musculus GN=Fn1 PE=1 SV=3	TRUE	1.62645	CTR	KO	0.105389	53.7218	659594	638607	341298	465489	588884	610075	1.66046e+06	1.08653e+06	581130	570224	579740	2	2	1	2	2	2	2	2	2	2	2
8709	2	55.6413	4	548.756	2191	100	RPHETGGYMLECLCLGNGK		P11276	FINC_MOUSE Fibronectin OS=Mus musculus GN=Fn1 PE=1 SV=3	TRUE	1.79908	CTR	KO	0.0969859	62.8047	264183	203067	106011	185036	196348	187445	693724	406582	203671	202536	205746	0	0	0	0	0	0	2	0	0	0	0
17423	2	55.663	2	1096.5	2190.99	100	RPHETGGYMLECLCLGNGK		P11276	FINC_MOUSE Fibronectin OS=Mus musculus GN=Fn1 PE=1 SV=3	TRUE	1.8711	CTR	KO	0.0747231	60.6832	207937	174612	97728.6	144015	128900	191414	580769	353949	214849	143034	180276	0	0	0	0	0	0	1	2	0	0	0
6284	2	30.217	3	691.955	2072.84	100	GFNCESKPEPEETCFDK		P11276	FINC_MOUSE Fibronectin OS=Mus musculus GN=Fn1 PE=1 SV=3	TRUE	1.68987	CTR	KO	0.0954112	53.5356	415841	393735	164628	362198	380151	411608	1.12069e+06	699237	422866	368974	385163	1	2	1	1	2	2	2	2	2	2	2
19750	2	30.1937	2	1037.43	2072.84	100	GFNCESKPEPEETCFDK		P11276	FINC_MOUSE Fibronectin OS=Mus musculus GN=Fn1 PE=1 SV=3	TRUE	1.78468	CTR	KO	0.229795	77.4358	188832	143146	69865.2	111622	133795	173975	558071	284163	144275	96442.5	138418	0	0	0	0	0	0	1	0	0	0	0
6353	2	98.3063	3	777.081	2328.22	99.7755	GLTPGVIYEGQLISIQQYGHR		P11276	FINC_MOUSE Fibronectin OS=Mus musculus GN=Fn1 PE=1 SV=3	TRUE	1.50506	CTR	KO	0.0415377	38.1111	590718	574000	451146	592669	531612	681992	1.3942e+06	925548	578056	751609	642687	0	1	0	2	2	2	2	1	1	3	1
7001	2	113.534	3	960.125	2877.35	100	TGLDSPTGFDSSDITANSFTVHWVAPR		P11276	FINC_MOUSE Fibronectin OS=Mus musculus GN=Fn1 PE=1 SV=3	TRUE	1.54983	CTR	KO	0.157051	54.7888	870069	920308	726466	607096	735651	1.01706e+06	2.35077e+06	1.52301e+06	659295	899899	865327	2	3	2	1	4	2	4	5	1	2	3
7548	2	35.2672	2	404.252	806.489	92.3902	ITGYIIK		P11276	FINC_MOUSE Fibronectin OS=Mus musculus GN=Fn1 PE=1 SV=3	TRUE	2.21241	CTR	KO	0.269865	128.001	166600	4632.46	16961.4	119596	12920.1	8011.24	319997	202879	33547.6	36400.6	13228.9	0	0	0	0	0	0	1	0	0	0	0
8063	2	94.2043	3	847.45	2539.33	100	STATINNIKPGADYTITLYAVTGR		P11276	FINC_MOUSE Fibronectin OS=Mus musculus GN=Fn1 PE=1 SV=3	TRUE	1.37293	CTR	KO	0.199153	44.0616	591500	417901	325751	422476	404220	471849	1.01313e+06	718860	394523	498018	388707	2	2	2	2	2	1	2	3	2	3	1
10255	2	76.0106	2	771.395	1540.78	100	YIVNVYQISEEGK		P11276	FINC_MOUSE Fibronectin OS=Mus musculus GN=Fn1 PE=1 SV=3	TRUE	2.8358	CTR	KO	0.0910335	106.951	237802	190158	220283	158205	178456	202422	1.60988e+06	509699	166548	283452	236271	1	1	0	1	1	1	3	1	0	1	1
55409	2	76.4846	2	771.873	1541.73	98.6341	YIVNVYQISEEGK		P11276	FINC_MOUSE Fibronectin OS=Mus musculus GN=Fn1 PE=1 SV=3	TRUE	3.29059	CTR	KO	0.347586	126.308	104286	22657.9	26271.8	16727.4	13729.6	16398.4	329478	165669	16658.6	24389	12430.8	0	0	0	0	0	0	1	0	0	0	0
10280	2	132.355	2	979.516	1957.02	100	NTFAEITGLSPGVTYLFK		P11276	FINC_MOUSE Fibronectin OS=Mus musculus GN=Fn1 PE=1 SV=3	TRUE	1.33322	CTR	KO	0.196415	37.898	673859	458569	330897	440843	439378	547932	988411	799792	474598	539430	410240	2	2	0	1	1	1	2	3	1	1	0
10510	2	23.2334	2	793.83	1585.65	100	WCGTTQNYDADQK		P11276	FINC_MOUSE Fibronectin OS=Mus musculus GN=Fn1 PE=1 SV=3	TRUE	2.1932	CTR	KO	0.486106	146.341	664706	62443	48699.8	78353.3	58703.7	88645.2	866925	791466	66807	60033.6	45268	1	0	0	1	0	0	1	2	0	1	0
13486	2	61.1803	3	539.63	1615.87	100	VEVLPVSLPGEHGQR		P11276	FINC_MOUSE Fibronectin OS=Mus musculus GN=Fn1 PE=1 SV=3	TRUE	2.34209	CTR	KO	0.0495079	73.805	168669	77334.7	38894.7	63955.4	69737.9	102293	459501	204579	93462.3	156862	102225	2	1	1	2	1	1	3	2	1	2	1
40285	2	61.0666	2	808.941	1615.87	100	VEVLPVSLPGEHGQR		P11276	FINC_MOUSE Fibronectin OS=Mus musculus GN=Fn1 PE=1 SV=3	TRUE	2.7293	CTR	KO	0.0540733	82.7422	72263.7	30264	7410.05	17448.7	25953.8	45031.5	218012	94386.8	36361.7	52893.5	49525	0	0	0	0	0	0	1	0	0	0	0
18013	2	70.7939	2	585.337	1168.66	100	TVLVTWTPPR		P11276	FINC_MOUSE Fibronectin OS=Mus musculus GN=Fn1 PE=1 SV=3	TRUE	2.20477	CTR	KO	0.0615496	63.1693	106388	54391.8	18541.1	63229.9	45078.5	84822.1	279513	137513	65300.1	131432	70550.6	1	0	0	0	0	1	2	0	1	2	0
20388	2	32.7022	2	538.79	1075.56	94.5366	QYNVGPLASK		P11276	FINC_MOUSE Fibronectin OS=Mus musculus GN=Fn1 PE=1 SV=3	TRUE	1.87727	CTR	KO	0.229256	74.1424	46831.9	14607.8	28691.8	27719.2	11778	16903	94578	67650.2	27130.6	26210.3	13663.8	0	0	0	0	0	0	0	1	0	0	0
25020	2	21.4501	2	775.398	1548.78	100	GDSPASSKPVSINYK		P11276	FINC_MOUSE Fibronectin OS=Mus musculus GN=Fn1 PE=1 SV=3	TRUE	2.31788	CTR	KO	0.123844	118.143	169619	8064.28	20067.8	69592.4	27831	17056.2	281224	168611	58690	65940	28630.2	1	0	0	1	0	0	2	1	0	1	0
27556	2	105.601	2	904.455	1806.9	99.9024	VTIMWTPPDSVVSGYR		P11276	FINC_MOUSE Fibronectin OS=Mus musculus GN=Fn1 PE=1 SV=3	TRUE	2.39159	CTR	KO	0.052506	82.4405	125587	63409.9	46196.8	66975.9	69849.9	102084	459859	175622	85700	133860	89844.2	0	0	0	0	0	0	1	0	0	0	0
28782	2	85.0238	3	781.736	2342.18	99.8878	TETITGFQVDAIPANGQTPVQR		P11276	FINC_MOUSE Fibronectin OS=Mus musculus GN=Fn1 PE=1 SV=3	TRUE	1.33753	CTR	KO	0.583029	62.3693	84955.3	111227	107080	126251	75668.4	102702	266862	164326	73492.9	116655	56217.7	0	0	0	0	0	0	2	1	0	0	0
1458	1	43.6142	3	591.626	1771.86	100	AASWLTHQGSFHGAFR		P01029	CO4B_MOUSE Complement C4-B OS=Mus musculus GN=C4b PE=1 SV=3	TRUE	1.30557	CTR	KO	0.185846	32.9465	2.05569e+06	2.17019e+06	1.57149e+06	1.12062e+06	2.31328e+06	3.1079e+06	3.17768e+06	3.30892e+06	2.4509e+06	2.88674e+06	1.60044e+06	2	2	2	2	2	2	2	2	2	2	2
9013	1	43.6142	2	886.935	1771.85	100	AASWLTHQGSFHGAFR		P01029	CO4B_MOUSE Complement C4-B OS=Mus musculus GN=C4b PE=1 SV=3	TRUE	1.41162	CTR	KO	0.208592	41.0723	395367	399994	196223	127849	341126	470357	628955	598135	368025	439648	236669	1	1	1	1	1	1	1	1	1	1	1
1462	1	115.236	3	695.729	2084.17	100	ASAGLLGAHAAAITAYALTLTK		P01029	CO4B_MOUSE Complement C4-B OS=Mus musculus GN=C4b PE=1 SV=3	TRUE	1.33803	CTR	KO	0.117267	27.7079	5.19197e+06	5.40437e+06	3.85931e+06	2.27138e+06	5.17629e+06	5.42023e+06	7.45149e+06	7.26093e+06	5.35601e+06	6.11995e+06	4.27804e+06	2	1	1	1	1	1	2	2	2	1	2
8369	1	115.282	2	1043.09	2084.17	100	ASAGLLGAHAAAITAYALTLTK		P01029	CO4B_MOUSE Complement C4-B OS=Mus musculus GN=C4b PE=1 SV=3	TRUE	1.23447	CTR	KO	0.299201	28.5614	1.03609e+06	983641	809067	400552	882960	1.02118e+06	1.45161e+06	1.25031e+06	896619	1.00254e+06	679871	1	1	1	1	1	1	1	0	1	1	0
27623	1	115.213	4	522.048	2084.16	100	ASAGLLGAHAAAITAYALTLTK		P01029	CO4B_MOUSE Complement C4-B OS=Mus musculus GN=C4b PE=1 SV=3	TRUE	1.14457	CTR	KO	0.60897	68.891	76645.5	65657.2	17271.6	10358	29906.5	32188.4	73250.9	67468.3	35687	26699.3	18204.7	1	0	0	0	0	0	1	1	1	0	0
1553	1	101.226	4	769.634	3074.51	100	LQETASWLLAQQLGDGSFHDPCPVIHR		P01029	CO4B_MOUSE Complement C4-B OS=Mus musculus GN=C4b PE=1 SV=3	TRUE	1.23608	CTR	KO	0.245674	32.2907	7.10405e+06	6.46532e+06	4.73133e+06	3.3765e+06	7.13974e+06	9.23044e+06	9.34185e+06	8.61572e+06	7.21686e+06	8.99079e+06	5.0262e+06	3	3	3	4	3	4	3	3	3	3	2
5320	1	101.272	3	1025.84	3074.51	100	LQETASWLLAQQLGDGSFHDPCPVIHR		P01029	CO4B_MOUSE Complement C4-B OS=Mus musculus GN=C4b PE=1 SV=3	TRUE	1.337	CTR	KO	0.291959	49.2313	2.44467e+06	2.13112e+06	1.43515e+06	245935	2.31368e+06	2.86318e+06	3.24064e+06	2.89679e+06	2.2856e+06	2.81234e+06	1.50367e+06	4	2	3	1	2	2	2	2	3	3	3
16191	1	101.249	5	615.909	3074.51	100	LQETASWLLAQQLGDGSFHDPCPVIHR		P01029	CO4B_MOUSE Complement C4-B OS=Mus musculus GN=C4b PE=1 SV=3	TRUE	1.17717	CTR	KO	0.448219	45.5399	268486	194764	112869	58935.8	169431	249012	276725	242166	202416	202534	109615	0	1	1	0	0	0	0	0	0	1	0
1592	1	45.7407	2	806.93	1611.85	100	ILSLAQEQVGNSPEK		P01029	CO4B_MOUSE Complement C4-B OS=Mus musculus GN=C4b PE=1 SV=3	TRUE	1.25103	CTR	KO	0.260526	33.9969	3.3037e+06	3.37384e+06	2.50846e+06	1.57874e+06	3.654e+06	4.80598e+06	5.04675e+06	4.45256e+06	3.82069e+06	4.32466e+06	2.39752e+06	2	2	2	2	2	4	3	3	2	2	2
21035	1	45.694	3	538.289	1611.84	99.9198	ILSLAQEQVGNSPEK		P01029	CO4B_MOUSE Complement C4-B OS=Mus musculus GN=C4b PE=1 SV=3	TRUE	1.22534	CTR	KO	0.293033	41.8515	80486.3	86694.4	46280.5	38241.2	63184.3	121746	103848	119260	83527	81366.5	57852.4	0	0	0	0	0	0	1	1	0	0	0
2081	1	36.7636	2	517.745	1033.48	97.5774	DQFQAALDK		P01029	CO4B_MOUSE Complement C4-B OS=Mus musculus GN=C4b PE=1 SV=3	FALSE	1.17859	KO	CTR	0.448263	32.7626	961121	1.30867e+06	1.4854e+06	759639	1.29692e+06	1.98125e+06	864835	757064	1.21959e+06	1.54044e+06	1.12819e+06	0	0	0	0	0	1	0	0	0	0	0
10387	1	36.5553	2	518.258	1034.5	97.5774	DQFQAALDK		P01029	CO4B_MOUSE Complement C4-B OS=Mus musculus GN=C4b PE=1 SV=3	FALSE	1.57592	KO	CTR	0.0925765	40.5192	175522	260298	318488	296736	254000	542153	200554	291349	182337	217297	85243.4	0	0	0	0	0	1	0	0	0	0	0
52428	1	36.211	2	518.258	1034.5	95.9623	DQFQAALDK		P01029	CO4B_MOUSE Complement C4-B OS=Mus musculus GN=C4b PE=1 SV=3	TRUE	19.7145	KO	CTR	0.13951	213.131	496.167	1478.05	10242.5	145771	3312.05	2401.6	1255.08	0	3834.44	1104.88	725.278	0	0	0	1	0	0	0	0	0	0	0
2179	1	122.894	2	1208.11	2414.2	100	TLEIPGSSDPNIVPDGDFSSLVR		P01029	CO4B_MOUSE Complement C4-B OS=Mus musculus GN=C4b PE=1 SV=3	TRUE	1.36049	CTR	KO	0.146825	35.7522	7.23384e+06	6.89151e+06	5.02635e+06	3.38073e+06	7.68028e+06	1.04881e+07	1.11155e+07	11059455	8.64826e+06	9.82347e+06	5.49738e+06	3	3	2	3	3	3	3	4	3	2	3
10040	1	122.849	3	805.74	2414.2	100	TLEIPGSSDPNIVPDGDFSSLVR		P01029	CO4B_MOUSE Complement C4-B OS=Mus musculus GN=C4b PE=1 SV=3	TRUE	1.23691	CTR	KO	0.570186	52.5891	755748	684870	370168	239795	390158	499434	1.0837e+06	748843	457861	480966	259243	2	2	2	1	1	1	2	2	1	1	1
2243	1	130.198	3	922.792	2765.35	100	STQDTVVTLDALSAYWIASHTTEEK		P01029	CO4B_MOUSE Complement C4-B OS=Mus musculus GN=C4b PE=1 SV=3	TRUE	1.09389	CTR	KO	0.308882	14.1786	4.83613e+06	5.43201e+06	4.76823e+06	5.09725e+06	5.32102e+06	6.55503e+06	6.25948e+06	6.32693e+06	5.51991e+06	6.54606e+06	4.52674e+06	1	1	1	1	1	1	1	1	1	1	1
8818	1	130.154	2	1383.68	2765.34	100	STQDTVVTLDALSAYWIASHTTEEK		P01029	CO4B_MOUSE Complement C4-B OS=Mus musculus GN=C4b PE=1 SV=3	TRUE	1.17772	CTR	KO	0.33943	27.8183	1.22396e+06	1.33478e+06	969858	620415	1.35972e+06	1.52063e+06	1.54208e+06	1.58622e+06	1.32137e+06	1.56951e+06	879676	1	0	0	0	0	0	2	2	1	1	0
2324	1	136.136	2	684.365	1366.72	99.8654	DSSTWLTAFVLK		P01029	CO4B_MOUSE Complement C4-B OS=Mus musculus GN=C4b PE=1 SV=3	TRUE	1.37133	CTR	KO	0.121235	29.4699	1.26477e+06	1.27594e+06	909889	832401	1.33721e+06	1.86412e+06	2.3077e+06	2.05339e+06	1.52093e+06	1.6534e+06	1.01748e+06	2	2	2	2	2	2	2	2	2	2	2
2459	1	34.3549	3	538.959	1613.86	100	YIYGKPVQGVAYTR		P01029	CO4B_MOUSE Complement C4-B OS=Mus musculus GN=C4b PE=1 SV=3	TRUE	1.2793	CTR	KO	0.536715	40.0886	972197	866308	640274	427709	1.04818e+06	1.37433e+06	1.46991e+06	1.39821e+06	1.20716e+06	1.2627e+06	343184	2	1	1	1	2	2	2	2	2	1	1
3966	1	34.3318	2	807.935	1613.86	100	YIYGKPVQGVAYTR		P01029	CO4B_MOUSE Complement C4-B OS=Mus musculus GN=C4b PE=1 SV=3	TRUE	1.25584	CTR	KO	0.567894	41.3587	1.08826e+06	880386	686143	254563	1.06171e+06	1.24811e+06	1.42588e+06	1.38323e+06	1.22015e+06	1.11741e+06	315368	2	2	1	2	2	2	1	1	2	2	1
2612	1	93.3457	2	715.922	1429.83	100	LLVSAGSLYPAIAR		P01029	CO4B_MOUSE Complement C4-B OS=Mus musculus GN=C4b PE=1 SV=3	FALSE	1.26074	CTR	KO	0.589203	42.8489	2.29769e+06	1.72502e+06	1.5325e+06	808388	2.10713e+06	2.93979e+06	3.39567e+06	2.97386e+06	2.38811e+06	2.52877e+06	701638	2	2	3	3	2	3	2	3	2	2	2
2881	1	96.2577	3	809.049	2424.12	100	NNHNMLQEEDLIDEDDILVR		P01029	CO4B_MOUSE Complement C4-B OS=Mus musculus GN=C4b PE=1 SV=3	TRUE	1.15759	CTR	KO	0.746077	38.9094	2.68017e+06	2.36905e+06	1.75135e+06	1.34233e+06	2.91024e+06	3.6018e+06	3.66326e+06	3.4521e+06	3.13496e+06	2.96667e+06	919999	3	2	3	2	2	2	2	2	2	3	2
11008	1	96.2577	2	1213.07	2424.12	100	NNHNMLQEEDLIDEDDILVR		P01029	CO4B_MOUSE Complement C4-B OS=Mus musculus GN=C4b PE=1 SV=3	TRUE	1.52676	CTR	KO	0.386298	51.5472	788969	647371	326659	184561	756620	897265	1.44755e+06	1.23187e+06	866913	826856	208934	1	1	1	2	1	1	2	2	2	2	0
2882	1	41.2148	2	471.75	941.485	97.3082	VEYGFTVK		P01029	CO4B_MOUSE Complement C4-B OS=Mus musculus GN=C4b PE=1 SV=3	TRUE	1.17552	CTR	KO	0.582762	36.7478	380929	366050	326346	210516	415055	603337	601463	596337	425304	436645	195525	1	1	0	2	1	1	1	1	1	1	1
2997	1	72.0548	3	725.373	2173.1	100	MRPSTDFLTITVENSHGLR		P01029	CO4B_MOUSE Complement C4-B OS=Mus musculus GN=C4b PE=1 SV=3	TRUE	1.25226	CTR	KO	0.575768	41.4212	1.91703e+06	1.86856e+06	1.39744e+06	887504	2.41289e+06	2.86295e+06	3.06233e+06	3.20676e+06	2.46434e+06	2.36809e+06	738969	2	3	2	2	5	2	3	3	4	3	2
4837	1	72.0097	4	544.282	2173.1	100	MRPSTDFLTITVENSHGLR		P01029	CO4B_MOUSE Complement C4-B OS=Mus musculus GN=C4b PE=1 SV=3	TRUE	1.25126	CTR	KO	0.526288	40.6873	778403	774179	466691	319724	773670	975236	1.1675e+06	1.13587e+06	820466	834241	304443	2	3	2	2	1	3	2	1	1	3	3
3095	1	99.5623	2	701.373	1400.73	100	GTGFLSIEPLDPR		P01029	CO4B_MOUSE Complement C4-B OS=Mus musculus GN=C4b PE=1 SV=3	TRUE	1.22911	CTR	KO	0.623574	41.942	1.65017e+06	1.54004e+06	1.1375e+06	794157	1.80252e+06	2.39035e+06	2.59598e+06	2.52119e+06	1.98182e+06	1.83844e+06	603243	3	2	2	2	2	3	3	3	2	2	2
3187	1	133.033	3	838.442	2512.3	100	LLTVWLPDSMTTWEIHGVSLSK		P01029	CO4B_MOUSE Complement C4-B OS=Mus musculus GN=C4b PE=1 SV=3	TRUE	1.17546	CTR	KO	0.834811	51.3192	1.45627e+06	1.71268e+06	1.48413e+06	1.37924e+06	2.18186e+06	2.94372e+06	3.29305e+06	3.30919e+06	2.01256e+06	1.60512e+06	709790	1	1	1	1	1	1	1	2	1	1	2
13316	1	133.012	2	1257.16	2512.3	100	LLTVWLPDSMTTWEIHGVSLSK		P01029	CO4B_MOUSE Complement C4-B OS=Mus musculus GN=C4b PE=1 SV=3	TRUE	1.03169	CTR	KO	0.792248	52.5227	340509	384778	398655	339148	539333	656916	663398	717992	469658	268977	166317	0	0	0	0	0	0	1	1	0	0	0
3268	1	124.723	2	1265.15	2528.28	100	VTASEPLETMGSEGALSPGGVASLLR		P01029	CO4B_MOUSE Complement C4-B OS=Mus musculus GN=C4b PE=1 SV=3	TRUE	1.46982	CTR	KO	0.118874	38.1451	4.50142e+06	4.93592e+06	2.94518e+06	2.13683e+06	5.11633e+06	6.88295e+06	8.51763e+06	8.19307e+06	5.73521e+06	6.46179e+06	3.57371e+06	4	2	4	4	3	3	3	6	3	3	2
5378	1	124.679	3	843.768	2528.28	100	VTASEPLETMGSEGALSPGGVASLLR		P01029	CO4B_MOUSE Complement C4-B OS=Mus musculus GN=C4b PE=1 SV=3	TRUE	1.25555	CTR	KO	0.293395	33.7697	1.9665e+06	1.89845e+06	996368	817660	1.40082e+06	1.92185e+06	2.63826e+06	2.15402e+06	1.61316e+06	1.91329e+06	1.09965e+06	3	3	2	2	3	2	2	2	3	3	3
3382	1	72.9924	2	1048.98	2095.94	100	SQLLATLCSGDVCQCAEGK		P01029	CO4B_MOUSE Complement C4-B OS=Mus musculus GN=C4b PE=1 SV=3	TRUE	1.31263	CTR	KO	0.374605	37.4424	3.27023e+06	2.91278e+06	2.14739e+06	1.41987e+06	3.63209e+06	4.61291e+06	5.06643e+06	5.02132e+06	3.87816e+06	4.19631e+06	1.52201e+06	2	2	2	2	2	2	2	2	2	2	2
14555	1	73.0158	3	699.652	2095.94	100	SQLLATLCSGDVCQCAEGK		P01029	CO4B_MOUSE Complement C4-B OS=Mus musculus GN=C4b PE=1 SV=3	TRUE	1.31541	CTR	KO	0.45665	46.8883	215403	257692	112858	93696.7	226244	308458	419000	344553	267373	204357	95856.9	1	1	0	0	1	1	1	0	0	0	0
3714	1	177.712	3	1000.89	2999.66	100	SPTEPVPQAPALWIETTAYALLHLLLR		P01029	CO4B_MOUSE Complement C4-B OS=Mus musculus GN=C4b PE=1 SV=3	TRUE	1.26665	CTR	KO	0.215972	37.9148	2.40872e+06	2.47093e+06	1.93533e+06	1.60734e+06	3.40525e+06	4.38332e+06	3.54295e+06	4.11145e+06	3.28463e+06	4.08109e+06	2.09119e+06	5	3	4	3	4	5	5	6	5	5	4
24803	1	177.785	4	750.921	2999.65	100	SPTEPVPQAPALWIETTAYALLHLLLR		P01029	CO4B_MOUSE Complement C4-B OS=Mus musculus GN=C4b PE=1 SV=3	TRUE	1.24042	CTR	KO	0.277616	42.1583	121780	116149	104225	46782.7	161311	202718	160322	175631	148456	191723	102197	4	5	4	0	3	4	4	4	4	3	2
3811	1	74.6568	2	554.288	1106.56	100	GVFDLGDAVSK		P01029	CO4B_MOUSE Complement C4-B OS=Mus musculus GN=C4b PE=1 SV=3	TRUE	1.22869	CTR	KO	0.701221	44.003	722542	603057	492182	338387	786598	1.04509e+06	1.10102e+06	1.08823e+06	852476	825270	216202	2	2	2	2	2	2	2	2	2	2	1
4113	1	63.3528	2	519.795	1037.58	99.8654	FSLGSTISVK		P01029	CO4B_MOUSE Complement C4-B OS=Mus musculus GN=C4b PE=1 SV=3	TRUE	1.15962	CTR	KO	0.621333	39.1638	507173	467672	376114	215256	562927	783793	706919	649874	604410	636642	217069	2	1	1	1	1	1	2	2	1	2	1
4199	1	77.9167	2	554.806	1107.6	99.5962	YVLPNFEVK		P01029	CO4B_MOUSE Complement C4-B OS=Mus musculus GN=C4b PE=1 SV=3	TRUE	1.24945	CTR	KO	0.632308	42.8203	637058	554422	446127	276730	676249	932252	982369	954829	795673	730711	204429	2	1	2	2	3	2	2	3	2	2	1
4277	1	72.6547	2	612.814	1223.61	99.5962	VQYTVCIWR		P01029	CO4B_MOUSE Complement C4-B OS=Mus musculus GN=C4b PE=1 SV=3	TRUE	1.31825	CTR	KO	0.411162	40.7783	828584	783229	551034	380526	838725	1.2467e+06	1.4195e+06	1.33795e+06	1.00771e+06	949516	370255	2	2	2	1	2	2	2	3	2	1	2
4325	1	138.558	4	800.885	3199.51	100	NVAHNSLMAMAEETGEHLYWGLVLGSQDK		P01029	CO4B_MOUSE Complement C4-B OS=Mus musculus GN=C4b PE=1 SV=3	TRUE	1.29027	CTR	KO	0.152841	24.8469	2.11853e+06	2.22265e+06	1.27511e+06	1.47864e+06	1.92433e+06	2.26932e+06	2.99652e+06	2.82606e+06	2.3432e+06	2.52246e+06	1.44949e+06	1	1	2	3	1	2	4	1	1	2	2
4442	1	68.6714	2	484.237	966.459	99.5962	SCGLFDLR		P01029	CO4B_MOUSE Complement C4-B OS=Mus musculus GN=C4b PE=1 SV=3	TRUE	1.21617	CTR	KO	0.67684	44.4457	334560	295315	238764	135191	363990	526358	539979	505287	410596	355362	108480	1	0	0	0	1	0	1	0	0	1	0
4445	1	144.956	2	1102.08	2202.15	100	LSSGDDFVLLSLEVPLEDVR		P01029	CO4B_MOUSE Complement C4-B OS=Mus musculus GN=C4b PE=1 SV=3	TRUE	1.1797	CTR	KO	0.459878	29.6603	2.3887e+06	2.17141e+06	1.78804e+06	1.72108e+06	2.72122e+06	3.39071e+06	3.37861e+06	3.46102e+06	2.84842e+06	2.8531e+06	1.40016e+06	3	4	2	2	4	3	4	3	3	2	1
15897	1	144.932	3	735.056	2202.15	99.8396	LSSGDDFVLLSLEVPLEDVR		P01029	CO4B_MOUSE Complement C4-B OS=Mus musculus GN=C4b PE=1 SV=3	TRUE	1.1297	CTR	KO	0.869365	49.1779	287701	262343	169534	132453	202965	297856	429297	308742	243198	199445	92911.9	1	1	0	0	1	0	1	1	1	1	0
4456	1	125.483	3	976.517	2926.53	100	ITPWKPYILMVPSNSDEIQLDIQAR		P01029	CO4B_MOUSE Complement C4-B OS=Mus musculus GN=C4b PE=1 SV=3	TRUE	1.23042	CTR	KO	0.394532	32.0661	3.40659e+06	3.20809e+06	2.17531e+06	1.68795e+06	3.54305e+06	3.94992e+06	4.90043e+06	4.369e+06	3.81955e+06	3.55104e+06	1.78638e+06	3	4	2	3	5	3	4	3	3	2	2
4950	1	98.5741	2	566.261	1130.51	100	DFLMEFSSR		P01029	CO4B_MOUSE Complement C4-B OS=Mus musculus GN=C4b PE=1 SV=3	TRUE	1.27473	CTR	KO	0.456836	39.3376	628841	596568	398612	264895	655413	923418	994287	906513	754760	760749	267400	1	1	1	1	1	2	2	2	2	1	1
5054	1	76.1493	3	539.307	1614.9	99.3585	APHIQLVAQSPWLR		P01029	CO4B_MOUSE Complement C4-B OS=Mus musculus GN=C4b PE=1 SV=3	TRUE	1.09668	CTR	KO	0.98375	47.8844	334083	347420	555890	232332	609383	760198	745356	695684	570873	462237	120689	1	1	1	1	2	2	2	2	2	1	1
16031	1	76.1045	2	808.457	1614.9	99.7308	APHIQLVAQSPWLR		P01029	CO4B_MOUSE Complement C4-B OS=Mus musculus GN=C4b PE=1 SV=3	TRUE	1.05674	CTR	KO	0.829083	55.1687	124912	114684	163870	48157.7	218583	275172	258098	219770	178051	159563	17029.2	0	0	0	0	0	0	0	1	0	0	0
5122	1	95.5183	3	894.107	2679.3	100	YVSHFETDGPHVLLYFDSVPTTR		P01029	CO4B_MOUSE Complement C4-B OS=Mus musculus GN=C4b PE=1 SV=3	TRUE	1.19739	CTR	KO	0.599194	44.3346	1.97549e+06	3.07108e+06	1.29537e+06	763489	2.17867e+06	2.93902e+06	3.22515e+06	3.64492e+06	2.18036e+06	2.26416e+06	881919	2	3	4	4	4	3	3	3	2	2	2
5382	1	140.277	3	719.403	2155.19	100	LGLSGMAIADITLLSGFHALR		P01029	CO4B_MOUSE Complement C4-B OS=Mus musculus GN=C4b PE=1 SV=3	TRUE	1.12002	CTR	KO	0.511665	25.4794	1.3209e+06	1.50659e+06	1.26825e+06	1.20899e+06	1.32319e+06	1.85003e+06	1.99327e+06	1.85892e+06	1.49464e+06	1.61333e+06	952757	2	2	2	2	2	3	3	2	2	2	2
5502	1	33.9424	2	488.722	975.429	99.7308	FACYYPR		P01029	CO4B_MOUSE Complement C4-B OS=Mus musculus GN=C4b PE=1 SV=3	TRUE	1.15203	KO	CTR	0.978765	68.0305	82980.8	255878	311992	188596	206489	637865	303106	338613	257296	162098	156878	0	1	1	2	1	2	1	1	1	1	1
5617	1	76.9196	2	761.897	1521.78	100	ATETQGVNLLFSSR		P01029	CO4B_MOUSE Complement C4-B OS=Mus musculus GN=C4b PE=1 SV=3	TRUE	1.15384	CTR	KO	0.729343	37.5283	1.79961e+06	1.76315e+06	1.36622e+06	992776	2.12536e+06	2.67063e+06	2.50712e+06	2.5856e+06	2.34226e+06	2.16213e+06	708367	0	0	2	2	1	1	0	0	0	0	0
6041	1	31.8561	3	338.534	1012.58	91.0986	ITQVLHFR		P01029	CO4B_MOUSE Complement C4-B OS=Mus musculus GN=C4b PE=1 SV=3	TRUE	1.00808	KO	CTR	0.861784	60.6783	59417.6	173550	155901	97433.1	154312	349901	203631	248076	180528	95455.8	91120.3	1	0	0	0	0	0	1	2	1	1	0
8169	1	31.8561	2	507.298	1012.58	99.8654	ITQVLHFR		P01029	CO4B_MOUSE Complement C4-B OS=Mus musculus GN=C4b PE=1 SV=3	TRUE	1.09061	KO	CTR	0.941405	57.9674	73838.8	210174	206029	155834	186081	441677	264336	269641	208430	126609	104165	1	1	0	0	1	1	1	2	1	1	0
6724	1	90.9878	2	664.846	1327.68	100	FVSSAFSLDLSR		P01029	CO4B_MOUSE Complement C4-B OS=Mus musculus GN=C4b PE=1 SV=3	TRUE	1.21951	CTR	KO	0.702421	42.8953	875896	770083	563973	459603	977306	1.29837e+06	1.35967e+06	1.2719e+06	1.12309e+06	995684	275272	3	3	3	3	3	4	4	4	4	3	0
7922	1	138.038	2	873.983	1745.95	100	ALVALGAVDMALYAVGGR		P01029	CO4B_MOUSE Complement C4-B OS=Mus musculus GN=C4b PE=1 SV=3	TRUE	1.01388	KO	CTR	0.716649	30.8103	1.08703e+06	1.13539e+06	1.06183e+06	1.1852e+06	1.06461e+06	1.35019e+06	1.46904e+06	1.42716e+06	1.14532e+06	1.00332e+06	613505	1	2	1	1	2	2	2	4	2	1	2
18780	1	138.017	3	582.991	1745.95	100	ALVALGAVDMALYAVGGR		P01029	CO4B_MOUSE Complement C4-B OS=Mus musculus GN=C4b PE=1 SV=3	TRUE	1.10158	KO	CTR	0.433685	45.2132	133531	96961.2	105700	117488	91877.7	101494	143936	128088	98446.9	89984.9	29029.9	0	0	0	1	0	1	1	0	0	0	0
8690	1	48.668	3	657.334	1968.98	100	GHIFVQTDQPIYNPGQR		P01029	CO4B_MOUSE Complement C4-B OS=Mus musculus GN=C4b PE=1 SV=3	TRUE	1.20356	CTR	KO	0.811216	55.5455	449007	353753	262108	83509.9	496756	729691	670914	575882	528326	540913	65836.3	1	1	1	0	1	1	1	1	1	0	0
15002	1	48.5373	2	985.496	1968.98	100	GHIFVQTDQPIYNPGQR		P01029	CO4B_MOUSE Complement C4-B OS=Mus musculus GN=C4b PE=1 SV=3	TRUE	1.26346	CTR	KO	0.638854	61.0254	449694	328821	277525	15787.1	514917	698123	658888	715521	473703	504348	53242.7	1	1	2	0	2	2	2	1	2	2	0
9858	1	109.632	2	668.328	1334.64	97.1736	TSFPENWLWR		P01029	CO4B_MOUSE Complement C4-B OS=Mus musculus GN=C4b PE=1 SV=3	TRUE	1.23031	CTR	KO	0.66387	44.8994	1.22774e+06	1.16257e+06	863879	594133	1.40769e+06	2.03243e+06	2.17574e+06	1.91835e+06	1.54432e+06	1.41105e+06	423092	3	1	2	0	4	6	3	5	4	2	0
10711	1	147.58	2	1415.69	2829.37	99.8654	EIFTSTSIFQDAFTIPDISEPGTWK		P01029	CO4B_MOUSE Complement C4-B OS=Mus musculus GN=C4b PE=1 SV=3	TRUE	1.18334	CTR	KO	0.232378	21.1257	1.28642e+06	1.14325e+06	1.25894e+06	990407	1.30554e+06	1.64645e+06	1.76093e+06	1.72732e+06	1.53799e+06	1.53021e+06	968616	2	0	3	0	2	1	2	1	2	1	1
12900	1	119.124	2	1305.62	2609.23	100	LYAATAVIESPGGEMEEAELTSWR		P01029	CO4B_MOUSE Complement C4-B OS=Mus musculus GN=C4b PE=1 SV=3	TRUE	1.31694	CTR	KO	0.346042	35.5209	1.57201e+06	1.52583e+06	1.04533e+06	836917	1.73838e+06	2.2009e+06	2.48914e+06	2.47491e+06	2.05724e+06	1.9817e+06	785571	3	2	0	1	3	4	3	3	4	3	0
19768	1	42.9847	2	519.75	1037.49	96.6353	FALMDEQGK		P01029	CO4B_MOUSE Complement C4-B OS=Mus musculus GN=C4b PE=1 SV=3	TRUE	1.01155	KO	CTR	0.951765	49.571	49919.9	51271.2	46274.8	15543.7	63442.1	98075.1	67307	61849.2	61144.8	63948.2	13101.1	1	0	0	0	1	1	0	0	0	0	0
23328	1	38.796	2	349.731	697.448	95.2894	LPISIR		P01029	CO4B_MOUSE Complement C4-B OS=Mus musculus GN=C4b PE=1 SV=3	TRUE	1.41329	KO	CTR	0.785911	125.356	0	6198.6	39035.6	0	5448.68	36760.2	21759.7	20015.1	8872.66	912.558	0	0	0	1	0	0	0	0	0	0	0	0
1480	2	115.79	3	695.729	2084.16	100	ASAGLLGAHAAAITAYALTLTK		P01029	CO4B_MOUSE Complement C4-B OS=Mus musculus GN=C4b PE=1 SV=3	TRUE	1.06261	CTR	KO	0.901931	37.4625	4.32568e+06	5.30741e+06	4.03873e+06	3.05918e+06	4.11993e+06	5.15254e+06	6.70461e+06	6.23877e+06	3.70263e+06	3.26155e+06	3.11868e+06	1	2	2	1	2	2	1	1	1	1	1
7669	2	115.925	2	1043.09	2084.16	100	ASAGLLGAHAAAITAYALTLTK		P01029	CO4B_MOUSE Complement C4-B OS=Mus musculus GN=C4b PE=1 SV=3	TRUE	1.00698	CTR	KO	0.854754	33.0713	976112	1.09561e+06	1.01144e+06	762705	952878	1.17679e+06	1.41485e+06	1.28522e+06	889551	779292	645479	2	2	1	3	2	2	2	3	2	2	1
21302	2	115.79	4	522.048	2084.16	100	ASAGLLGAHAAAITAYALTLTK		P01029	CO4B_MOUSE Complement C4-B OS=Mus musculus GN=C4b PE=1 SV=3	TRUE	1.23458	CTR	KO	0.802909	54.368	74211.3	52712.4	87886.1	74149.9	57464.5	69237.7	130562	126366	97290.7	41640	31781.8	1	1	1	1	0	1	1	1	1	1	0
1616	2	44.9672	3	591.625	1771.85	100	AASWLTHQGSFHGAFR		P01029	CO4B_MOUSE Complement C4-B OS=Mus musculus GN=C4b PE=1 SV=3	TRUE	1.07054	CTR	KO	0.911567	44.5133	1.87681e+06	2.60806e+06	1.69331e+06	1.28995e+06	1.81232e+06	2.78521e+06	3.4605e+06	2.86515e+06	1.72827e+06	1.31932e+06	1.39073e+06	2	2	2	2	2	2	3	4	2	3	2
7922	2	44.9672	2	886.934	1771.85	100	AASWLTHQGSFHGAFR		P01029	CO4B_MOUSE Complement C4-B OS=Mus musculus GN=C4b PE=1 SV=3	TRUE	1.02723	CTR	KO	0.874662	53.8916	456948	674140	482114	292927	358547	688350	892311	674646	422722	262853	275330	1	1	1	1	1	2	2	2	1	1	2
1659	2	36.7873	2	572.278	1142.54	100	CSVFYAAPTK		P01029	CO4B_MOUSE Complement C4-B OS=Mus musculus GN=C4b PE=1 SV=3	TRUE	1.06682	CTR	KO	0.917428	49.9939	1.50729e+06	1.25468e+06	932163	857811	1.03112e+06	1.48507e+06	1.95209e+06	1.8543e+06	1.11875e+06	841157	517377	2	2	2	2	2	2	2	2	2	3	2
1861	2	123.485	2	1208.11	2414.2	100	TLEIPGSSDPNIVPDGDFSSLVR		P01029	CO4B_MOUSE Complement C4-B OS=Mus musculus GN=C4b PE=1 SV=3	TRUE	1.02571	KO	CTR	0.77602	34.5802	6.68571e+06	8.40189e+06	6.11196e+06	4.64096e+06	6.29488e+06	9.00772e+06	9.26733e+06	8.79168e+06	6.17547e+06	5.39746e+06	3.79471e+06	2	3	2	3	3	3	3	3	3	3	3
4562	2	123.416	3	805.74	2414.2	100	TLEIPGSSDPNIVPDGDFSSLVR		P01029	CO4B_MOUSE Complement C4-B OS=Mus musculus GN=C4b PE=1 SV=3	TRUE	1.00807	KO	CTR	0.709457	40.5493	1.4529e+06	1.41523e+06	1.41393e+06	1.19308e+06	990583	1.47291e+06	1.85586e+06	1.78159e+06	1.35078e+06	966557	607806	2	2	2	2	3	3	3	3	3	2	3
1862	2	96.203	3	809.048	2424.12	100	NNHNMLQEEDLIDEDDILVR		P01029	CO4B_MOUSE Complement C4-B OS=Mus musculus GN=C4b PE=1 SV=3	TRUE	1.18007	KO	CTR	0.361073	42.5135	3.39821e+06	4.18217e+06	2.94335e+06	2.1193e+06	3.14058e+06	4.3246e+06	3.97474e+06	3.87689e+06	3.05091e+06	2.18956e+06	1.10776e+06	3	3	3	2	3	2	2	2	2	2	2
6685	2	96.203	2	1213.07	2424.12	100	NNHNMLQEEDLIDEDDILVR		P01029	CO4B_MOUSE Complement C4-B OS=Mus musculus GN=C4b PE=1 SV=3	TRUE	1.21738	KO	CTR	0.380435	43.9752	1.04032e+06	1.70204e+06	1.26126e+06	719062	1.18575e+06	1.88668e+06	1.44699e+06	1.4891e+06	1.21063e+06	808587	380693	2	2	3	2	3	3	2	2	3	2	1
1918	2	133.207	3	838.443	2512.31	99.4388	LLTVWLPDSMTTWEIHGVSLSK		P01029	CO4B_MOUSE Complement C4-B OS=Mus musculus GN=C4b PE=1 SV=3	TRUE	1.14539	KO	CTR	0.421494	44.8213	2.15607e+06	3.18012e+06	2.46752e+06	1.62489e+06	2.12495e+06	3.23652e+06	2.81749e+06	3.242e+06	2.27895e+06	1.60092e+06	821191	2	2	1	1	2	1	0	0	1	0	0
13423	2	133.207	2	1257.16	2512.3	100	LLTVWLPDSMTTWEIHGVSLSK		P01029	CO4B_MOUSE Complement C4-B OS=Mus musculus GN=C4b PE=1 SV=3	TRUE	1.04646	CTR	KO	0.883837	32.7123	504127	684818	536432	371074	559250	744124	845297	736780	536644	474215	371891	0	1	1	0	1	2	2	0	0	0	0
1963	2	101.329	4	769.633	3074.5	100	LQETASWLLAQQLGDGSFHDPCPVIHR		P01029	CO4B_MOUSE Complement C4-B OS=Mus musculus GN=C4b PE=1 SV=3	TRUE	1.50704	CTR	KO	0.375239	69.2324	2.82403e+06	2.94192e+06	1.86487e+06	1.67582e+06	2.07958e+06	2.73125e+06	7.43602e+06	4.52719e+06	2.17281e+06	1.85691e+06	1.73678e+06	4	2	3	4	2	3	2	2	4	2	2
6671	2	101.353	3	1025.84	3074.5	100	LQETASWLLAQQLGDGSFHDPCPVIHR		P01029	CO4B_MOUSE Complement C4-B OS=Mus musculus GN=C4b PE=1 SV=3	TRUE	1.61163	CTR	KO	0.396411	75.2195	903808	953345	493766	622578	674896	928200	2.57861e+06	1.81666e+06	635882	564376	550947	2	2	2	3	3	3	0	0	3	3	1
14930	2	101.353	5	615.908	3074.5	99.6633	LQETASWLLAQQLGDGSFHDPCPVIHR		P01029	CO4B_MOUSE Complement C4-B OS=Mus musculus GN=C4b PE=1 SV=3	TRUE	1.5403	CTR	KO	0.681298	83.7422	143484	133573	95605.1	90023.5	80426.4	118760	389586	232641	109809	74162.7	43368.8	1	2	0	0	0	1	0	1	1	0	0
1964	2	75.7363	2	554.288	1106.56	100	GVFDLGDAVSK		P01029	CO4B_MOUSE Complement C4-B OS=Mus musculus GN=C4b PE=1 SV=3	TRUE	1.15846	KO	CTR	0.381956	46.57	1.11023e+06	1.23094e+06	832030	687178	1.00809e+06	1.27785e+06	1.29877e+06	1.20174e+06	960120	672252	288434	2	2	2	2	2	2	2	2	2	2	1
1979	2	77.5214	2	761.896	1521.78	100	ATETQGVNLLFSSR		P01029	CO4B_MOUSE Complement C4-B OS=Mus musculus GN=C4b PE=1 SV=3	TRUE	1.17584	KO	CTR	0.336815	40.9789	2.16337e+06	2.31638e+06	1.93627e+06	1.29053e+06	1.98595e+06	2.44739e+06	2.50996e+06	2.20595e+06	1.80488e+06	1.35815e+06	724732	2	1	0	2	1	1	2	2	1	1	1
18995	2	77.4996	3	508.267	1521.78	100	ATETQGVNLLFSSR		P01029	CO4B_MOUSE Complement C4-B OS=Mus musculus GN=C4b PE=1 SV=3	TRUE	1.16057	KO	CTR	0.481823	58.2437	91688.6	36262.7	61438	54493.3	31984.7	29104	75301	43777.9	56886.8	36429.1	6586.6	1	0	0	0	0	0	0	0	0	0	0
2110	2	99.6883	2	701.372	1400.73	100	GTGFLSIEPLDPR		P01029	CO4B_MOUSE Complement C4-B OS=Mus musculus GN=C4b PE=1 SV=3	TRUE	1.05447	KO	CTR	0.571068	54.025	2.11803e+06	2.32982e+06	1.62432e+06	1.2186e+06	1.63286e+06	2.431e+06	2.9775e+06	2.60767e+06	1.52206e+06	1.19897e+06	667233	4	3	2	2	3	3	3	3	3	4	2
2124	2	34.6197	3	538.959	1613.85	100	YIYGKPVQGVAYTR		P01029	CO4B_MOUSE Complement C4-B OS=Mus musculus GN=C4b PE=1 SV=3	TRUE	1.13582	KO	CTR	0.411328	52.9072	899940	1.11224e+06	794130	622900	773626	1.24281e+06	1.31404e+06	1.08975e+06	805160	526923	259495	2	2	2	2	2	2	2	2	2	2	1
3394	2	34.6197	2	807.934	1613.85	100	YIYGKPVQGVAYTR		P01029	CO4B_MOUSE Complement C4-B OS=Mus musculus GN=C4b PE=1 SV=3	TRUE	1.26696	KO	CTR	0.263128	48.4944	940220	1.1133e+06	961817	565154	811108	1.30325e+06	1.11726e+06	1.03228e+06	843957	487883	264364	2	2	2	1	2	3	1	1	2	1	1
2128	2	130.683	3	922.787	2765.34	100	STQDTVVTLDALSAYWIASHTTEEK		P01029	CO4B_MOUSE Complement C4-B OS=Mus musculus GN=C4b PE=1 SV=3	TRUE	1.33447	CTR	KO	0.499705	58.9347	2.88286e+06	3.64846e+06	2.54558e+06	2.09446e+06	2.39907e+06	3.09187e+06	6.81075e+06	5.22022e+06	2.27906e+06	2.1973e+06	2.02207e+06	3	3	2	3	3	2	2	2	3	3	3
9264	2	130.683	2	1383.68	2765.34	100	STQDTVVTLDALSAYWIASHTTEEK		P01029	CO4B_MOUSE Complement C4-B OS=Mus musculus GN=C4b PE=1 SV=3	TRUE	1.31407	CTR	KO	0.48012	55.9806	967734	1.07219e+06	685002	565505	641353	848966	1.88792e+06	1.43818e+06	603530	710211	595366	1	2	0	0	1	1	2	3	0	2	0
2138	2	76.9596	3	539.307	1614.9	99.3266	APHIQLVAQSPWLR		P01029	CO4B_MOUSE Complement C4-B OS=Mus musculus GN=C4b PE=1 SV=3	TRUE	1.09792	CTR	KO	0.91229	57.5582	1.11767e+06	1.15535e+06	722503	565434	856152	1.24769e+06	1.77138e+06	1.50966e+06	890708	699176	311979	2	2	2	2	2	2	2	2	2	2	1
8143	2	76.9826	2	808.457	1614.9	100	APHIQLVAQSPWLR		P01029	CO4B_MOUSE Complement C4-B OS=Mus musculus GN=C4b PE=1 SV=3	TRUE	1.05061	CTR	KO	0.811148	56.9477	390898	448425	251166	212024	298988	466697	628157	498190	330291	252254	101827	1	1	1	1	1	1	1	1	1	1	1
2432	2	72.9232	3	725.372	2173.09	100	MRPSTDFLTITVENSHGLR		P01029	CO4B_MOUSE Complement C4-B OS=Mus musculus GN=C4b PE=1 SV=3	TRUE	1.1281	KO	CTR	0.557507	41.1173	2.01931e+06	3.05151e+06	1.76453e+06	1.28475e+06	2.24337e+06	3.34731e+06	2.74814e+06	2.84e+06	2.11213e+06	1.5776e+06	850317	2	2	3	2	2	2	2	3	3	2	1
2468	2	42.0152	2	471.75	941.485	99.8049	VEYGFTVK		P01029	CO4B_MOUSE Complement C4-B OS=Mus musculus GN=C4b PE=1 SV=3	TRUE	1.09484	KO	CTR	0.469315	50.8701	640571	686449	570991	402631	517472	755211	872578	755298	532743	362484	196724	2	2	2	2	2	2	2	2	2	2	2
2491	2	73.4446	2	1048.97	2095.93	100	SQLLATLCSGDVCQCAEGK		P01029	CO4B_MOUSE Complement C4-B OS=Mus musculus GN=C4b PE=1 SV=3	TRUE	1.04442	KO	CTR	0.657096	44.0784	3.47006e+06	4.13058e+06	2.85043e+06	2.07937e+06	3.40946e+06	4.27612e+06	4.6807e+06	4.61946e+06	2.87942e+06	2.60034e+06	1.35019e+06	2	2	2	2	2	4	2	3	2	2	2
7282	2	73.422	3	699.652	2095.93	100	SQLLATLCSGDVCQCAEGK		P01029	CO4B_MOUSE Complement C4-B OS=Mus musculus GN=C4b PE=1 SV=3	TRUE	1.12386	CTR	KO	0.929526	56.7161	683308	398441	538451	439276	240479	414369	842151	724291	489677	372128	113843	1	0	0	0	0	0	0	0	0	0	0
2519	2	125.508	2	1265.15	2528.28	100	VTASEPLETMGSEGALSPGGVASLLR		P01029	CO4B_MOUSE Complement C4-B OS=Mus musculus GN=C4b PE=1 SV=3	TRUE	1.0067	KO	CTR	0.939936	33.0936	3.59386e+06	5.20086e+06	3.7097e+06	2.53655e+06	3.45089e+06	5.75592e+06	5.53832e+06	5.27429e+06	3.58501e+06	3.14857e+06	2.52577e+06	4	2	4	2	4	3	2	3	3	3	3
2779	2	125.532	3	843.768	2528.28	100	VTASEPLETMGSEGALSPGGVASLLR		P01029	CO4B_MOUSE Complement C4-B OS=Mus musculus GN=C4b PE=1 SV=3	TRUE	1.07184	CTR	KO	0.975791	42.1508	2.04598e+06	2.37854e+06	1.89815e+06	1.60827e+06	1.6192e+06	2.50919e+06	3.17309e+06	3.0059e+06	1.93659e+06	1.57457e+06	1.0812e+06	2	2	3	2	2	2	4	2	3	3	3
2547	2	34.3331	2	488.721	975.427	100	FACYYPR		P01029	CO4B_MOUSE Complement C4-B OS=Mus musculus GN=C4b PE=1 SV=3	TRUE	1.22659	CTR	KO	0.849789	58.5651	607072	274641	437375	344515	451124	463039	912464	755562	487340	322196	157328	2	1	1	3	2	2	2	2	2	2	2
2606	2	136.493	2	684.364	1366.71	100	DSSTWLTAFVLK		P01029	CO4B_MOUSE Complement C4-B OS=Mus musculus GN=C4b PE=1 SV=3	TRUE	1.0218	CTR	KO	0.879287	42.9188	1.09138e+06	1.35658e+06	1.12952e+06	758275	945718	1.36691e+06	1.78697e+06	1.49242e+06	959889	737650	684202	1	0	0	1	0	0	1	1	1	1	0
2616	2	32.3911	3	338.534	1012.58	87.5421	ITQVLHFR		P01029	CO4B_MOUSE Complement C4-B OS=Mus musculus GN=C4b PE=1 SV=3	TRUE	1.29733	CTR	KO	0.80829	66.2952	242132	136522	159079	134018	158847	183588	429782	297906	171487	135052	62220.7	0	0	0	0	1	0	1	1	0	0	0
3831	2	32.3911	2	507.297	1012.58	100	ITQVLHFR		P01029	CO4B_MOUSE Complement C4-B OS=Mus musculus GN=C4b PE=1 SV=3	TRUE	1.32547	CTR	KO	0.705408	64.6476	281199	145565	167383	154892	197566	223680	489126	370099	201712	148810	82901.6	1	1	1	1	1	1	1	1	1	1	1
2848	2	69.5239	2	484.237	966.459	100	SCGLFDLR		P01029	CO4B_MOUSE Complement C4-B OS=Mus musculus GN=C4b PE=1 SV=3	TRUE	1.00821	KO	CTR	0.672351	56.1863	657079	589659	400604	343667	486880	685623	941118	663232	470850	369596	170002	2	2	2	2	2	2	2	2	2	2	2
2864	2	46.899	2	806.929	1611.84	100	ILSLAQEQVGNSPEK		P01029	CO4B_MOUSE Complement C4-B OS=Mus musculus GN=C4b PE=1 SV=3	TRUE	1.50367	CTR	KO	0.476422	75.7011	1.45313e+06	1.47943e+06	926622	859791	1.10425e+06	1.40697e+06	4.00372e+06	2.32326e+06	1.04091e+06	845921	846027	2	2	2	3	2	2	4	3	2	2	2
29032	2	46.9214	3	538.289	1611.84	96.633	ILSLAQEQVGNSPEK		P01029	CO4B_MOUSE Complement C4-B OS=Mus musculus GN=C4b PE=1 SV=3	TRUE	2.1559	CTR	KO	0.151064	83.9063	63523.2	33514.7	27631	46872.4	24494.2	32766.6	193788	103984	46678.1	27634.1	38978.5	0	0	0	1	0	0	1	0	0	0	0
3224	2	93.8443	2	715.922	1429.83	100	LLVSAGSLYPAIAR		P01029	CO4B_MOUSE Complement C4-B OS=Mus musculus GN=C4b PE=1 SV=3	TRUE	1.20573	CTR	KO	0.921832	76.0917	1.03381e+06	1.12776e+06	1.11729e+06	695417	929212	1.26347e+06	2.71155e+06	1.5958e+06	918559	590498	379969	2	2	2	3	2	2	3	3	2	3	2
18174	2	93.484	2	715.899	1429.78	100	LLVSAGSLYPAIAR		P01029	CO4B_MOUSE Complement C4-B OS=Mus musculus GN=C4b PE=1 SV=3	FALSE	1.54395	CTR	KO	0.302046	76.3816	117452	240345	128135	189817	247950	265630	721236	225094	213806	215470	154618	0	1	0	1	0	0	1	0	0	1	1
3606	2	78.8448	2	554.805	1107.6	99.0244	YVLPNFEVK		P01029	CO4B_MOUSE Complement C4-B OS=Mus musculus GN=C4b PE=1 SV=3	TRUE	1.17113	KO	CTR	0.351208	51.46	470411	588849	476388	321462	448287	649441	704090	543281	418212	289827	147138	2	1	2	2	2	2	1	2	2	2	1
4637	2	98.4214	2	566.261	1130.51	100	DFLMEFSSR		P01029	CO4B_MOUSE Complement C4-B OS=Mus musculus GN=C4b PE=1 SV=3	TRUE	1.0474	CTR	KO	0.876079	50.2374	714120	765123	467252	397276	583026	840658	1.04514e+06	928212	601199	477768	236041	1	1	1	1	1	1	1	1	1	1	1
4669	2	144.896	2	1102.08	2202.14	100	LSSGDDFVLLSLEVPLEDVR		P01029	CO4B_MOUSE Complement C4-B OS=Mus musculus GN=C4b PE=1 SV=3	TRUE	1.09919	KO	CTR	0.496478	31.1215	2.504e+06	2.59989e+06	2.1397e+06	1.61407e+06	1.96022e+06	2.94392e+06	2.61272e+06	2.83639e+06	2.05543e+06	1.65493e+06	1.27383e+06	3	3	3	4	2	4	2	3	2	2	4
10827	2	144.874	3	735.056	2202.14	100	LSSGDDFVLLSLEVPLEDVR		P01029	CO4B_MOUSE Complement C4-B OS=Mus musculus GN=C4b PE=1 SV=3	TRUE	1.00454	KO	CTR	0.63089	54.1512	349210	326039	336353	245248	234720	378660	465063	486738	311201	181004	107481	1	1	2	2	1	1	1	1	1	0	0
4687	2	95.6223	3	894.106	2679.29	100	YVSHFETDGPHVLLYFDSVPTTR		P01029	CO4B_MOUSE Complement C4-B OS=Mus musculus GN=C4b PE=1 SV=3	TRUE	1.0147	CTR	KO	0.825269	53.3816	1.70469e+06	1.91907e+06	1.13881e+06	822546	1.57991e+06	1.9954e+06	2.56125e+06	2.27946e+06	1.26775e+06	944349	693061	3	2	3	3	4	4	2	4	2	4	4
4688	2	49.2673	3	657.334	1968.98	100	GHIFVQTDQPIYNPGQR		P01029	CO4B_MOUSE Complement C4-B OS=Mus musculus GN=C4b PE=1 SV=3	TRUE	1.16656	CTR	KO	0.922181	56.259	768125	801186	534495	511496	665344	869903	1.3924e+06	1.15002e+06	675276	529650	287549	2	2	2	2	2	2	1	2	2	2	1
11352	2	49.2466	2	985.497	1968.98	100	GHIFVQTDQPIYNPGQR		P01029	CO4B_MOUSE Complement C4-B OS=Mus musculus GN=C4b PE=1 SV=3	TRUE	1.07939	CTR	KO	0.797996	69.3631	344294	517589	262109	204781	279799	502082	740159	555855	304887	195078	102536	1	3	2	2	1	2	2	1	1	1	2
4827	2	125.985	3	976.516	2926.53	100	ITPWKPYILMVPSNSDEIQLDIQAR		P01029	CO4B_MOUSE Complement C4-B OS=Mus musculus GN=C4b PE=1 SV=3	TRUE	1.32584	KO	CTR	0.190187	31.7377	1.48501e+06	2.6056e+06	2.92625e+06	1.35258e+06	1.69031e+06	2.5088e+06	1.92489e+06	2.12027e+06	1.65896e+06	1.18129e+06	1.01433e+06	3	0	1	1	0	0	4	2	2	2	0
5650	2	138.66	4	800.885	3199.51	100	NVAHNSLMAMAEETGEHLYWGLVLGSQDK		P01029	CO4B_MOUSE Complement C4-B OS=Mus musculus GN=C4b PE=1 SV=3	TRUE	1.63038	CTR	KO	0.33285	73.9187	776667	943007	545576	561033	602902	788132	2.45444e+06	1.55517e+06	641893	550243	528130	2	2	0	2	2	2	3	3	2	1	2
5722	2	110.188	2	668.327	1334.64	98.6341	TSFPENWLWR		P01029	CO4B_MOUSE Complement C4-B OS=Mus musculus GN=C4b PE=1 SV=3	TRUE	1.13276	KO	CTR	0.42773	46.0177	1.7983e+06	2.06297e+06	1.58282e+06	1.20663e+06	1.60693e+06	2.46033e+06	2.31803e+06	2.21075e+06	1.60144e+06	1.174e+06	580650	6	5	2	3	4	5	4	5	4	3	0
6049	2	91.4133	2	664.846	1327.68	100	FVSSAFSLDLSR		P01029	CO4B_MOUSE Complement C4-B OS=Mus musculus GN=C4b PE=1 SV=3	TRUE	1.12763	KO	CTR	0.38622	54.444	616366	726990	705438	458972	538919	789750	945947	808614	519725	360388	200500	1	2	2	2	2	3	3	3	2	1	0
7063	2	147.452	3	944.134	2829.38	96.2963	EIFTSTSIFQDAFTIPDISEPGTWK		P01029	CO4B_MOUSE Complement C4-B OS=Mus musculus GN=C4b PE=1 SV=3	TRUE	1.06271	KO	CTR	0.547791	30.2296	1.44547e+06	1.48644e+06	1.31175e+06	1.09174e+06	1.10732e+06	1.48229e+06	1.5006e+06	1.61317e+06	1.36467e+06	1.04869e+06	687364	0	0	0	0	0	0	1	0	0	0	0
12401	2	147.452	2	1415.69	2829.37	99.122	EIFTSTSIFQDAFTIPDISEPGTWK		P01029	CO4B_MOUSE Complement C4-B OS=Mus musculus GN=C4b PE=1 SV=3	TRUE	1.13172	KO	CTR	0.383296	26.9977	1.65281e+06	1.56687e+06	1.15144e+06	1.10546e+06	1.12354e+06	1.72168e+06	1.55492e+06	1.55922e+06	1.11933e+06	1.10798e+06	786261	3	3	0	1	3	1	2	3	2	2	0
7545	2	39.0888	2	349.731	697.448	95.6098	LPISIR		P01029	CO4B_MOUSE Complement C4-B OS=Mus musculus GN=C4b PE=1 SV=3	TRUE	1.28486	CTR	KO	0.856628	85.9807	72047.7	28836.9	32766.3	37421.2	41566.6	40721.9	125429	71917.6	45066.4	20386	8479.05	1	1	1	1	1	1	0	1	1	1	0
7674	2	140.382	3	719.403	2155.19	100	LGLSGMAIADITLLSGFHALR		P01029	CO4B_MOUSE Complement C4-B OS=Mus musculus GN=C4b PE=1 SV=3	TRUE	1.07698	KO	CTR	0.509412	47.1939	673588	693982	670804	411969	510308	659395	876666	783410	524464	334796	281734	3	2	3	2	3	3	2	3	2	1	1
8144	2	63.4213	2	519.795	1037.57	99.8049	FSLGSTISVK		P01029	CO4B_MOUSE Complement C4-B OS=Mus musculus GN=C4b PE=1 SV=3	TRUE	1.36434	CTR	KO	0.779494	78.6804	392213	284678	144041	165028	204951	268689	736867	441331	212737	181664	86890.3	2	1	0	0	0	1	3	1	1	1	0
8230	2	138.219	2	873.983	1745.95	100	ALVALGAVDMALYAVGGR		P01029	CO4B_MOUSE Complement C4-B OS=Mus musculus GN=C4b PE=1 SV=3	TRUE	1.02652	KO	CTR	0.687747	37.1751	998899	1.09963e+06	893145	669455	828989	961172	1261737	1.18276e+06	838031	613750	529101	3	5	3	3	2	3	4	4	1	2	1
13618	2	138.241	3	582.991	1745.95	100	ALVALGAVDMALYAVGGR		P01029	CO4B_MOUSE Complement C4-B OS=Mus musculus GN=C4b PE=1 SV=3	TRUE	1.1235	CTR	KO	0.824203	59.8549	174110	148285	132729	128051	112505	155828	248646	255894	164665	85572.7	42447.7	1	1	0	1	1	1	3	2	1	1	0
9125	2	58.6851	2	630.299	1258.58	99.9024	NDGSFGAWLHR		P01029	CO4B_MOUSE Complement C4-B OS=Mus musculus GN=C4b PE=1 SV=3	TRUE	1.13703	CTR	KO	0.908317	57.4198	207462	223256	142773	112548	161795	230625	372428	279389	155175	106565	108310	1	1	0	1	1	2	3	1	1	1	1
9495	2	128.755	4	740.393	2957.54	100	HLVPGAHFLLQALVQEMSGSEASNVPVK		P01029	CO4B_MOUSE Complement C4-B OS=Mus musculus GN=C4b PE=1 SV=3	TRUE	1.37683	CTR	KO	0.64711	81.5938	437441	640361	608206	276003	402030	681326	1.6783e+06	713434	443512	291789	367083	1	1	2	0	2	2	1	1	2	0	0
22290	2	128.644	3	986.851	2957.53	100	HLVPGAHFLLQALVQEMSGSEASNVPVK		P01029	CO4B_MOUSE Complement C4-B OS=Mus musculus GN=C4b PE=1 SV=3	TRUE	1.29667	CTR	KO	0.508009	59.7924	224757	356162	306333	221284	308974	335403	760811	408554	269057	247765	207940	0	0	0	0	0	0	2	0	0	0	0
10634	2	177.84	3	1000.89	2999.65	100	SPTEPVPQAPALWIETTAYALLHLLLR		P01029	CO4B_MOUSE Complement C4-B OS=Mus musculus GN=C4b PE=1 SV=3	TRUE	1.15434	KO	CTR	0.318946	23.0419	1.00465e+06	1.35799e+06	1.52041e+06	925690	979148	1.52706e+06	1.21136e+06	1.14884e+06	1.18904e+06	887089	844409	2	4	3	1	4	2	3	3	3	2	4
207589	2	177.764	4	750.92	2999.65	100	SPTEPVPQAPALWIETTAYALLHLLLR		P01029	CO4B_MOUSE Complement C4-B OS=Mus musculus GN=C4b PE=1 SV=3	TRUE	1.30194	KO	CTR	0.318843	43.1641	29476.6	35186.3	71561.1	34214	23439.8	50585.3	35908.7	37901.6	46410	19842.8	16411	2	2	2	1	0	2	0	1	2	0	0
17141	2	51.2083	2	492.247	982.479	96.3902	TYNVLDMK		P01029	CO4B_MOUSE Complement C4-B OS=Mus musculus GN=C4b PE=1 SV=3	TRUE	1.8485	CTR	KO	0.370102	90.8114	56090.3	34454.1	32109.6	31848.8	30858.6	41008.2	173226	87916.1	35964.9	26796.6	24800.9	0	0	0	0	0	1	1	2	0	0	0
20791	2	85.4038	3	814.38	2440.12	96.7452	NNHNMLQEEDLIDEDDILVR	[5] oxidation of m	P01029	CO4B_MOUSE Complement C4-B OS=Mus musculus GN=C4b PE=1 SV=3	TRUE	1.21461	CTR	KO	0.710888	64.2856	345816	280085	315297	237373	247555	332703	762060	291166	275691	230348	220974	0	0	0	0	1	0	0	0	0	0	0
21537	2	119.444	2	1305.62	2609.23	100	LYAATAVIESPGGEMEEAELTSWR		P01029	CO4B_MOUSE Complement C4-B OS=Mus musculus GN=C4b PE=1 SV=3	TRUE	1.12406	KO	CTR	0.472767	53.6361	421991	665730	557183	294532	412713	647144	741290	636644	392699	275535	177397	2	1	0	1	0	0	3	1	0	0	0
21583	2	119.489	3	870.752	2609.23	100	LYAATAVIESPGGEMEEAELTSWR		P01029	CO4B_MOUSE Complement C4-B OS=Mus musculus GN=C4b PE=1 SV=3	TRUE	1.03894	KO	CTR	0.53055	57.2711	231283	258662	301126	183125	190514	273154	383465	330557	240729	129713	68845	2	0	0	0	0	0	2	1	0	0	0
431032	2	21.8076	2	484.78	967.545	90.0488	LTVQAPPSR		P01029	CO4B_MOUSE Complement C4-B OS=Mus musculus GN=C4b PE=1 SV=3	TRUE	2.34088	CTR	KO	0.497901	165.046	20609.3	779.228	884.456	2792.62	1552.6	1779.66	26538.9	24006.5	2860.46	1567.22	423.519	0	0	0	0	0	0	1	0	0	0	0
167	1	26.218	2	705.355	1408.7	100	FSTSQSLPASQTR		P28665	MUG1_MOUSE Murinoglobulin-1 OS=Mus musculus GN=Mug1 PE=1 SV=3	TRUE	1.15288	CTR	KO	0.323372	24.7448	2.3138e+07	2.73719e+07	1.79086e+07	1.26867e+07	2.48352e+07	2.32679e+07	1.99204e+07	1.99206e+07	2.58461e+07	3.10192e+07	2.74285e+07	4	4	4	5	4	4	4	4	4	4	4
7570	1	26.195	3	470.572	1408.69	100	FSTSQSLPASQTR		P28665	MUG1_MOUSE Murinoglobulin-1 OS=Mus musculus GN=Mug1 PE=1 SV=3	TRUE	1.1424	CTR	KO	0.362605	29.974	121480	156850	81218.2	63859.6	122153	120510	109040	95745.9	134240	151333	143742	1	1	1	1	1	1	1	1	1	1	1
178	1	63.0536	2	765.409	1528.8	100	LQVTASPQSLCGLR		P28665	MUG1_MOUSE Murinoglobulin-1 OS=Mus musculus GN=Mug1 PE=1 SV=3	TRUE	1.16279	CTR	KO	0.269681	24.2943	4.41386e+07	5.2598e+07	3.28183e+07	2.50415e+07	44769524	4.23101e+07	3.94343e+07	3.83347e+07	4.94515e+07	5.95545e+07	4.7408e+07	4	4	4	4	3	3	4	4	4	4	4
7104	1	63.0767	3	510.608	1528.8	100	LQVTASPQSLCGLR		P28665	MUG1_MOUSE Murinoglobulin-1 OS=Mus musculus GN=Mug1 PE=1 SV=3	TRUE	1.22687	CTR	KO	0.156885	33.3296	245349	389265	180951	162900	219533	246633	288677	223491	326329	336876	301606	2	2	1	2	2	2	1	2	2	2	1
212	1	133.854	3	1128.92	3383.75	100	AVDQSVLLLKPESELSPSWIYNLPGMQQNK		P28665	MUG1_MOUSE Murinoglobulin-1 OS=Mus musculus GN=Mug1 PE=1 SV=3	TRUE	1.15375	CTR	KO	0.229591	18.5402	8.06508e+07	9.83316e+07	6.34666e+07	6.05429e+07	8.91395e+07	8.32362e+07	7.57208e+07	7.57489e+07	9.58645e+07	1.15427e+08	9.42839e+07	5	5	4	4	4	3	5	5	4	4	4
942	1	133.854	4	846.945	3383.75	100	AVDQSVLLLKPESELSPSWIYNLPGMQQNK		P28665	MUG1_MOUSE Murinoglobulin-1 OS=Mus musculus GN=Mug1 PE=1 SV=3	TRUE	1.13976	CTR	KO	0.358672	38.1408	1.2688e+07	1.51034e+07	6.61431e+06	4.99544e+06	1.0466e+07	9.19963e+06	1.13604e+07	9.35282e+06	1.11281e+07	1.39378e+07	1.03223e+07	3	3	2	0	3	2	2	2	2	2	2
4593	1	133.854	2	1692.88	3383.75	99.7308	AVDQSVLLLKPESELSPSWIYNLPGMQQNK		P28665	MUG1_MOUSE Murinoglobulin-1 OS=Mus musculus GN=Mug1 PE=1 SV=3	TRUE	1.28512	CTR	KO	0.193456	39.907	4.60566e+06	4.97506e+06	2.32288e+06	1.39841e+06	4.10407e+06	3.39439e+06	3.86373e+06	3.70881e+06	4.47828e+06	5.80815e+06	4.41702e+06	3	1	1	0	1	0	2	2	1	1	0
216	1	125.737	3	797.744	2390.21	100	AFIFIDESHITHAFTWLSQK		P28665	MUG1_MOUSE Murinoglobulin-1 OS=Mus musculus GN=Mug1 PE=1 SV=3	TRUE	1.1025	CTR	KO	0.374395	18.1465	4.05012e+07	4.51829e+07	3.53202e+07	3.06157e+07	4.69546e+07	4.18765e+07	3.61576e+07	3.76612e+07	4.41627e+07	5.61618e+07	4.67708e+07	5	5	5	4	5	6	5	5	6	5	5
571	1	125.783	4	598.56	2390.21	100	AFIFIDESHITHAFTWLSQK		P28665	MUG1_MOUSE Murinoglobulin-1 OS=Mus musculus GN=Mug1 PE=1 SV=3	TRUE	1.00823	CTR	KO	0.809522	31.0263	1.32891e+07	1.34731e+07	6.92916e+06	6.41267e+06	9.29406e+06	9.23058e+06	1.13682e+07	8.05029e+06	8.95012e+06	1.1644e+07	9.24656e+06	1	2	1	1	1	1	1	1	1	1	1
2372	1	125.783	2	1196.11	2390.21	100	AFIFIDESHITHAFTWLSQK		P28665	MUG1_MOUSE Murinoglobulin-1 OS=Mus musculus GN=Mug1 PE=1 SV=3	TRUE	1.12738	CTR	KO	0.407749	37.9086	6.25647e+06	6.27374e+06	3.01573e+06	2.05788e+06	4.9524e+06	4.49239e+06	5.10766e+06	4.09084e+06	4.93748e+06	6.45087e+06	4.82486e+06	5	3	2	2	3	2	2	2	3	2	2
323	1	84.2646	2	995.982	1989.95	100	VPNAMSVNDEVLSVTACGK		P28665	MUG1_MOUSE Murinoglobulin-1 OS=Mus musculus GN=Mug1 PE=1 SV=3	TRUE	1.07959	CTR	KO	0.617325	24.4785	4.51145e+07	5.37477e+07	3.50172e+07	2.90065e+07	4.85322e+07	4.382e+07	3.60853e+07	3.43966e+07	4.87545e+07	6.21203e+07	4.82713e+07	4	6	5	4	4	4	5	4	5	4	5
1226	1	84.2646	3	664.324	1989.95	100	VPNAMSVNDEVLSVTACGK		P28665	MUG1_MOUSE Murinoglobulin-1 OS=Mus musculus GN=Mug1 PE=1 SV=3	TRUE	1.0291	CTR	KO	0.7712	28.867	5.82194e+06	6.99161e+06	3.50404e+06	3.26969e+06	4.78474e+06	4.79598e+06	4.13347e+06	3.938e+06	4.98078e+06	6.51665e+06	5.44502e+06	3	3	2	3	3	3	3	4	3	3	4
328	1	139.013	2	904.97	1807.93	100	FALEIPVEFSMVPMAK		P28665	MUG1_MOUSE Murinoglobulin-1 OS=Mus musculus GN=Mug1 PE=1 SV=3	TRUE	1.16578	CTR	KO	0.213054	21.8127	2.53894e+07	3.06458e+07	1.75283e+07	1.75592e+07	2.53293e+07	2.56914e+07	2.40888e+07	2.26459e+07	2.92115e+07	3.4187e+07	2.79565e+07	3	6	4	5	5	4	4	4	4	3	3
6165	1	139.079	3	603.649	1807.93	100	FALEIPVEFSMVPMAK		P28665	MUG1_MOUSE Murinoglobulin-1 OS=Mus musculus GN=Mug1 PE=1 SV=3	TRUE	1.13613	CTR	KO	0.321168	42.282	418541	508410	206216	180231	234808	297030	379839	342328	362664	353241	308955	1	1	1	2	1	1	1	1	1	1	1
351	1	52.0226	2	590.787	1179.56	100	ALSCLESSWK		P28665	MUG1_MOUSE Murinoglobulin-1 OS=Mus musculus GN=Mug1 PE=1 SV=3	TRUE	1.15427	CTR	KO	0.224251	20.8938	1.43184e+07	1.85125e+07	1.1594e+07	1.04897e+07	1.60779e+07	1.62271e+07	1.42355e+07	1.41035e+07	1.79128e+07	2.03783e+07	1.72656e+07	4	4	4	3	4	3	3	3	4	4	4
356	1	100.101	2	949.485	1896.96	100	YMVLVPSQLYTETPEK		P28665	MUG1_MOUSE Murinoglobulin-1 OS=Mus musculus GN=Mug1 PE=1 SV=3	TRUE	1.14864	CTR	KO	0.312529	23.019	4.23213e+07	4.71361e+07	2.92942e+07	2.44191e+07	4.04337e+07	3.80659e+07	3.41598e+07	3.42907e+07	4.49525e+07	5.41814e+07	4.45991e+07	6	5	4	4	5	5	5	4	5	5	5
9745	1	100.147	3	633.325	1896.95	100	YMVLVPSQLYTETPEK		P28665	MUG1_MOUSE Murinoglobulin-1 OS=Mus musculus GN=Mug1 PE=1 SV=3	TRUE	1.0082	CTR	KO	0.846674	37.2933	462071	474190	218451	179110	294498	338951	266544	222479	407338	417182	339292	3	2	1	1	1	2	1	1	1	1	1
393	1	98.1401	3	535.281	1602.82	100	AHFSVMGDILSSAIR		P28665	MUG1_MOUSE Murinoglobulin-1 OS=Mus musculus GN=Mug1 PE=1 SV=3	TRUE	1.11659	CTR	KO	0.371503	23.4979	1.31396e+07	1.53345e+07	9.10711e+06	7.84456e+06	1.23988e+07	1.21826e+07	1.11853e+07	1.07452e+07	1.33502e+07	1.63789e+07	1.34817e+07	4	4	4	5	4	4	4	4	3	4	4
399	1	124.976	2	689.873	1377.73	100	EGNTWLTAFVLK		P28665	MUG1_MOUSE Murinoglobulin-1 OS=Mus musculus GN=Mug1 PE=1 SV=3	TRUE	1.01394	KO	CTR	0.878196	28.7345	1.61756e+07	1.8473e+07	1.27171e+07	1.00737e+07	1.61634e+07	1.74949e+07	1.17133e+07	1.10045e+07	1.5364e+07	2.18668e+07	1.49226e+07	4	4	4	4	3	4	4	4	4	4	4
24414	1	124.929	3	460.251	1377.73	99.6792	EGNTWLTAFVLK		P28665	MUG1_MOUSE Murinoglobulin-1 OS=Mus musculus GN=Mug1 PE=1 SV=3	TRUE	1.48913	KO	CTR	0.295999	56.3567	71564.9	74401.7	37053.4	21074.7	26202.7	25841.7	35718	12941.5	28172.2	38308.4	28198.6	1	1	1	0	0	0	0	0	1	1	0
452	1	91.3277	2	883.943	1765.87	100	QMSFSLAAEPIQGPYK		P28665	MUG1_MOUSE Murinoglobulin-1 OS=Mus musculus GN=Mug1 PE=1 SV=3	TRUE	1.15579	CTR	KO	0.287093	23.3647	2.83496e+07	3.13683e+07	1.91495e+07	1.62189e+07	2.54357e+07	2.44748e+07	2.3307e+07	2.23447e+07	2.91258e+07	3.60839e+07	2.87931e+07	5	4	4	4	4	4	4	5	4	5	4
3935	1	91.3513	3	589.631	1765.87	100	QMSFSLAAEPIQGPYK		P28665	MUG1_MOUSE Murinoglobulin-1 OS=Mus musculus GN=Mug1 PE=1 SV=3	TRUE	1.04085	CTR	KO	0.656546	31.446	1.14553e+06	1.24489e+06	684639	541920	790693	790085	841374	712966	947521	1.09076e+06	915783	2	2	2	2	2	2	2	2	2	2	2
461	1	114.148	2	1093.5	2184.99	100	LSEDQEDCILYSSWLAEK		P28665	MUG1_MOUSE Murinoglobulin-1 OS=Mus musculus GN=Mug1 PE=1 SV=3	TRUE	1.08462	CTR	KO	0.485099	18.8247	3.78142e+07	4.33637e+07	3.15769e+07	2.92054e+07	4.24644e+07	4.19002e+07	3.38349e+07	3.26857e+07	4.31759e+07	5.12625e+07	4.36041e+07	9	8	8	9	9	9	9	8	9	8	9
2320	1	114.126	3	729.337	2184.99	100	LSEDQEDCILYSSWLAEK		P28665	MUG1_MOUSE Murinoglobulin-1 OS=Mus musculus GN=Mug1 PE=1 SV=3	TRUE	1.0433	KO	CTR	0.829743	25.8881	3.83193e+06	4.45263e+06	2.46117e+06	2.5376e+06	2.77336e+06	2.76771e+06	2.62146e+06	2.4074e+06	3.26431e+06	3.71575e+06	3.02699e+06	2	2	3	2	2	2	2	2	2	2	2
471	1	48.4275	2	472.771	943.528	100	HGIPFFVK		P28665	MUG1_MOUSE Murinoglobulin-1 OS=Mus musculus GN=Mug1 PE=1 SV=3	TRUE	1.29471	CTR	KO	0.333836	51.0486	8.79965e+06	1.27891e+07	9.23186e+06	197125	1.13544e+07	1.22518e+07	1.11741e+07	1.1588e+07	1.22796e+07	1.12305e+07	1.26627e+07	2	3	2	0	2	3	3	2	3	3	3
2796	1	50.1857	2	472.771	943.528	97.712	HGIPFFVK		P28665	MUG1_MOUSE Murinoglobulin-1 OS=Mus musculus GN=Mug1 PE=1 SV=3	TRUE	4.69151	KO	CTR	0.482506	196.791	212678	362819	320967	8.01928e+06	294881	381309	327233	385095	337445	307668	346334	0	0	0	1	0	0	0	0	0	0	0
21271	1	48.4051	3	315.516	943.527	99.9198	HGIPFFVK		P28665	MUG1_MOUSE Murinoglobulin-1 OS=Mus musculus GN=Mug1 PE=1 SV=3	TRUE	1.78208	CTR	KO	0.302084	99.1938	2099.16	34333.7	9552.46	0	15454.8	40423.1	47793.4	42993.1	29055	2841.64	28590.8	0	1	0	0	0	1	1	1	1	0	0
23427	1	79.7318	2	472.772	943.529	99.8654	HGIPFFVK		P28665	MUG1_MOUSE Murinoglobulin-1 OS=Mus musculus GN=Mug1 PE=1 SV=3	TRUE	1.21476	CTR	KO	0.354553	50.1456	38990.8	56833.1	30614.1	3790.75	47908.2	40617.6	42328.7	35833.3	45284.7	47426.1	50572	0	1	0	0	1	1	1	0	1	1	1
58414	1	50.0274	3	315.516	943.527	99.599	HGIPFFVK		P28665	MUG1_MOUSE Murinoglobulin-1 OS=Mus musculus GN=Mug1 PE=1 SV=3	TRUE	Infinity	KO	CTR	0.389283	244.949	0	0	0	23099.1	0	0	0	0	0	0	0	0	0	0	2	0	0	0	0	0	0	0
543	1	37.9083	3	745.739	2234.2	100	ESVVFVQTDKPVYKPGQSVK		P28665	MUG1_MOUSE Murinoglobulin-1 OS=Mus musculus GN=Mug1 PE=1 SV=3	TRUE	1.11737	KO	CTR	0.408886	28.3134	1.05312e+07	1.53547e+07	1.27827e+07	9.62255e+06	1.47666e+07	1.49454e+07	7.94802e+06	8.61023e+06	1.23664e+07	1.56857e+07	1.35642e+07	3	3	3	3	3	3	2	3	4	2	3
3143	1	37.9083	2	1118.1	2234.19	100	ESVVFVQTDKPVYKPGQSVK		P28665	MUG1_MOUSE Murinoglobulin-1 OS=Mus musculus GN=Mug1 PE=1 SV=3	TRUE	1.00826	CTR	KO	0.834796	38.6686	2.66622e+06	3.85576e+06	1.98302e+06	961521	2.98076e+06	3.03311e+06	1.96182e+06	1.74581e+06	2.693e+06	3.80732e+06	2.79898e+06	2	2	2	2	2	3	1	1	3	2	2
564	1	57.9977	2	548.835	1095.65	99.8654	VLIVEPEGIK		P28665	MUG1_MOUSE Murinoglobulin-1 OS=Mus musculus GN=Mug1 PE=1 SV=3	TRUE	1.13694	KO	CTR	0.402683	34.0876	6.38713e+06	8.27757e+06	6.4404e+06	4.44734e+06	7.5858e+06	8.34385e+06	4.39248e+06	3.90632e+06	6.9097e+06	9.06723e+06	6.12909e+06	4	5	5	4	4	4	3	3	4	3	3
598	1	32.6624	2	619.332	1236.65	100	HVAYAVYSLSK		P28665	MUG1_MOUSE Murinoglobulin-1 OS=Mus musculus GN=Mug1 PE=1 SV=3	TRUE	1.12555	CTR	KO	0.457122	25.8337	1.42776e+07	1.55942e+07	1.03004e+07	7.78844e+06	1.46869e+07	1.36545e+07	1.13554e+07	1.10914e+07	1.40919e+07	2.02547e+07	1.47747e+07	4	5	3	3	3	5	4	3	4	4	4
5801	1	32.7519	3	413.224	1236.65	99.6792	HVAYAVYSLSK		P28665	MUG1_MOUSE Murinoglobulin-1 OS=Mus musculus GN=Mug1 PE=1 SV=3	TRUE	1.05949	CTR	KO	0.72834	26.6739	421203	440600	316303	251944	370192	402172	317671	295948	396749	559399	374766	1	1	1	1	1	1	1	1	1	1	0
623	1	100.355	2	791.907	1581.8	100	ALMAYAFALAGNQNK		P28665	MUG1_MOUSE Murinoglobulin-1 OS=Mus musculus GN=Mug1 PE=1 SV=3	TRUE	1.13502	CTR	KO	0.373638	25.9151	1.4879e+07	1.70049e+07	9.82668e+06	8.03009e+06	1.41798e+07	1.35923e+07	1.19844e+07	1.17028e+07	1.52896e+07	1.90277e+07	1.5311e+07	5	5	4	3	4	4	4	4	4	5	4
2164	1	100.355	3	528.273	1581.8	100	ALMAYAFALAGNQNK		P28665	MUG1_MOUSE Murinoglobulin-1 OS=Mus musculus GN=Mug1 PE=1 SV=3	TRUE	1.05404	CTR	KO	0.669148	27.0799	1.92445e+06	1.89696e+06	1.12736e+06	929877	1.50417e+06	1.47383e+06	1.28454e+06	1.19674e+06	1.64786e+06	2.00121e+06	1.64908e+06	3	3	2	2	2	2	2	2	3	3	3
664	1	69.2036	3	477.619	1429.84	91.0184	MLSGFIPLKPTVK		P28665	MUG1_MOUSE Murinoglobulin-1 OS=Mus musculus GN=Mug1 PE=1 SV=3	TRUE	1.09818	CTR	KO	0.362665	18.0094	9.98323e+06	1.15159e+07	7.20069e+06	7.63768e+06	1.06177e+07	9.28986e+06	8.64906e+06	8.95972e+06	1.06199e+07	1.24482e+07	1.07959e+07	0	0	0	2	0	0	0	0	0	0	0
1425	1	69.2036	2	715.925	1429.84	100	MLSGFIPLKPTVK		P28665	MUG1_MOUSE Murinoglobulin-1 OS=Mus musculus GN=Mug1 PE=1 SV=3	TRUE	1.12617	CTR	KO	0.321549	24.7285	7.6696e+06	9.28516e+06	5.30459e+06	4.63593e+06	7.75893e+06	6.92869e+06	6.55682e+06	6.93488e+06	8.05115e+06	9.50607e+06	7.97554e+06	4	6	4	3	4	3	3	4	4	3	4
731	1	83.7454	2	592.36	1182.7	99.8654	MSLVLPPTVVK		P28665	MUG1_MOUSE Murinoglobulin-1 OS=Mus musculus GN=Mug1 PE=1 SV=3	TRUE	1.14603	CTR	KO	0.331573	23.8356	1.98291e+07	2.36866e+07	1.40319e+07	1.19262e+07	1.96862e+07	1.93082e+07	1.65627e+07	1.66612e+07	2.13048e+07	2.66879e+07	2.23739e+07	9	9	9	9	9	9	9	9	9	9	9
763	1	38.6213	2	578.276	1154.54	99.8654	SSGSLFNNAMK		P28665	MUG1_MOUSE Murinoglobulin-1 OS=Mus musculus GN=Mug1 PE=1 SV=3	TRUE	1.18129	KO	CTR	0.808665	48.7165	1.19139e+06	4.5221e+06	5.90743e+06	7.04464e+06	2.8182e+06	6.34879e+06	3.07526e+06	4.69827e+06	3.61126e+06	1.98388e+06	6.26565e+06	0	1	1	2	1	2	2	2	1	1	2
1044	1	131.498	2	1144.1	2286.19	100	QLSAFAIWVQTVPLTCNNPK		P28665	MUG1_MOUSE Murinoglobulin-1 OS=Mus musculus GN=Mug1 PE=1 SV=3	TRUE	1.04118	CTR	KO	0.852898	28.136	1.83118e+07	2.08448e+07	1.42835e+07	1.16169e+07	1.82498e+07	1.72499e+07	1.3015e+07	1.30839e+07	1.84195e+07	2.49768e+07	1.77527e+07	1	1	1	1	1	1	1	2	1	1	1
2301	1	131.454	3	763.069	2286.19	100	QLSAFAIWVQTVPLTCNNPK		P28665	MUG1_MOUSE Murinoglobulin-1 OS=Mus musculus GN=Mug1 PE=1 SV=3	TRUE	1.00716	KO	CTR	0.937129	26.5951	5.08558e+06	5.30458e+06	3.24248e+06	2.5775e+06	3.85326e+06	3.73393e+06	3.57589e+06	3.30974e+06	3.90628e+06	5.14772e+06	3.7504e+06	2	2	2	2	2	2	2	2	2	2	2
1056	1	93.1217	2	1184.08	2366.14	100	QQNSNGGFSSTQDTVVALDALSK		P28665	MUG1_MOUSE Murinoglobulin-1 OS=Mus musculus GN=Mug1 PE=1 SV=3	TRUE	1.08022	CTR	KO	0.480153	18.2008	2.14721e+07	2.4093e+07	1.72362e+07	1.56076e+07	2.31155e+07	2.14366e+07	1.87035e+07	1.90206e+07	2.19102e+07	2.87209e+07	2.23321e+07	9	7	6	5	5	6	7	5	5	7	5
3312	1	93.0986	3	789.72	2366.14	100	QQNSNGGFSSTQDTVVALDALSK		P28665	MUG1_MOUSE Murinoglobulin-1 OS=Mus musculus GN=Mug1 PE=1 SV=3	TRUE	1.01959	CTR	KO	0.765506	12.9623	4.13114e+06	4.07951e+06	3.23708e+06	3.36886e+06	3.19897e+06	3.13117e+06	3.30797e+06	3.41697e+06	3.53253e+06	4.28528e+06	3.42482e+06	4	4	4	5	3	4	3	3	4	5	3
1059	1	75.6284	3	729.329	2184.96	100	QEHTFSSLFCASDAEISEK		P28665	MUG1_MOUSE Murinoglobulin-1 OS=Mus musculus GN=Mug1 PE=1 SV=3	TRUE	1.20585	KO	CTR	0.181827	33.0149	7.44743e+06	9.67651e+06	8.75697e+06	6.75618e+06	9.48118e+06	9.68666e+06	4.95303e+06	4.6321e+06	8.14512e+06	1.02778e+07	7.79311e+06	4	4	4	4	5	4	4	3	4	4	5
2836	1	75.6284	2	1093.49	2184.96	100	QEHTFSSLFCASDAEISEK		P28665	MUG1_MOUSE Murinoglobulin-1 OS=Mus musculus GN=Mug1 PE=1 SV=3	TRUE	1.04802	KO	CTR	0.849844	31.6972	4.15303e+06	5.411e+06	3.56301e+06	2.09632e+06	4.88716e+06	5.23373e+06	3.0313e+06	2.68829e+06	4.5255e+06	5.89685e+06	4.01063e+06	2	2	4	2	2	2	3	3	2	2	2
1117	1	146.929	2	1316.18	2630.34	100	LTAQPAPSPEDLTLSMSTIMWLTK		P28665	MUG1_MOUSE Murinoglobulin-1 OS=Mus musculus GN=Mug1 PE=1 SV=3	TRUE	1.18254	CTR	KO	0.178947	20.1787	2.19548e+07	2.46959e+07	1.66352e+07	1.45423e+07	2.43759e+07	2.20466e+07	2.09811e+07	2.05416e+07	2.43097e+07	3.13377e+07	2.52729e+07	9	8	7	5	6	9	8	6	8	9	11
1752	1	146.952	3	877.786	2630.34	100	LTAQPAPSPEDLTLSMSTIMWLTK		P28665	MUG1_MOUSE Murinoglobulin-1 OS=Mus musculus GN=Mug1 PE=1 SV=3	TRUE	1.07243	CTR	KO	0.462642	17.6773	1.10627e+07	1.2809e+07	8.26344e+06	8.07747e+06	1.01905e+07	9.87619e+06	9.76881e+06	9.09357e+06	1.08866e+07	1.319e+07	1.09319e+07	5	5	4	3	4	3	3	6	4	4	4
316964	1	148.101	2	1315.94	2629.86	97.3082	LTAQPAPSPEDLTLSMSTIMWLTK		P28665	MUG1_MOUSE Murinoglobulin-1 OS=Mus musculus GN=Mug1 PE=1 SV=3	TRUE	1.20757	KO	CTR	0.318232	58.4226	26368.9	25885.4	26667.2	26848.2	12591.1	18690.8	27793.5	15731.5	9152.53	33114.9	8786.04	1	0	0	0	0	0	0	0	0	0	0
1133	1	47.7316	2	338.71	675.406	96.9044	ALGFLR		P28665	MUG1_MOUSE Murinoglobulin-1 OS=Mus musculus GN=Mug1 PE=1 SV=3	TRUE	1.12489	CTR	KO	0.406031	62.7988	516018	1.29066e+06	1.19571e+06	1931.93	907174	1.57543e+06	827653	989605	1.06238e+06	793161	1.47071e+06	1	1	1	0	0	1	1	1	0	1	1
1628	1	135.892	2	923.462	1844.91	100	YVEDMGLTAFTNLMIK		P28665	MUG1_MOUSE Murinoglobulin-1 OS=Mus musculus GN=Mug1 PE=1 SV=3	TRUE	1.10444	CTR	KO	0.315775	16.4896	1.47703e+07	1.61118e+07	1.07428e+07	1.09467e+07	1.49973e+07	1.42987e+07	1.38564e+07	1.22683e+07	1.51816e+07	1.77811e+07	1.62606e+07	1	3	2	2	3	4	3	2	2	1	3
4631	1	135.869	3	615.977	1844.91	100	YVEDMGLTAFTNLMIK		P28665	MUG1_MOUSE Murinoglobulin-1 OS=Mus musculus GN=Mug1 PE=1 SV=3	TRUE	1.00506	KO	CTR	0.969412	12.8608	1.5814e+06	1.81121e+06	1.21359e+06	1.48477e+06	1.45527e+06	1.4906e+06	1.52313e+06	1.25607e+06	1.45724e+06	1.69772e+06	1.55863e+06	3	3	2	2	3	2	3	3	3	2	2
50952	1	141.253	3	923.461	2767.36	95.8277	YVEDMGLTAFTNLMIK		P28665	MUG1_MOUSE Murinoglobulin-1 OS=Mus musculus GN=Mug1 PE=1 SV=3	TRUE	1.00352	CTR	KO	0.897473	26.0479	109456	103675	64261.5	62866.7	82650.6	63778.3	64485.7	80498.1	70161.6	97678.7	94178.6	1	0	0	0	0	0	0	0	0	0	0
1959	1	32.2071	2	751.81	1501.61	100	DGSYSAFGDQNGER		P28665	MUG1_MOUSE Murinoglobulin-1 OS=Mus musculus GN=Mug1 PE=1 SV=3	TRUE	1.36817	KO	CTR	0.225453	38.4689	1.54183e+06	3.20161e+06	3.92913e+06	3.3151e+06	2.46785e+06	4.8268e+06	1.39172e+06	1.49818e+06	2.63884e+06	2.66644e+06	3.54938e+06	2	3	3	3	3	3	2	2	3	2	3
2714	1	126.588	3	709.063	2124.17	100	MLRPLNELLPLAYIEDPK		P28665	MUG1_MOUSE Murinoglobulin-1 OS=Mus musculus GN=Mug1 PE=1 SV=3	TRUE	1.1229	CTR	KO	0.300092	22.9321	2.54721e+06	3.11199e+06	2.08476e+06	1.50797e+06	2.61218e+06	2.68443e+06	2.57897e+06	2.49642e+06	2.44423e+06	3.17084e+06	2.92332e+06	2	2	3	4	2	2	3	2	2	2	2
9956	1	126.634	2	1063.09	2124.17	100	MLRPLNELLPLAYIEDPK		P28665	MUG1_MOUSE Murinoglobulin-1 OS=Mus musculus GN=Mug1 PE=1 SV=3	FALSE	1.00896	CTR	KO	0.710513	37.9174	1.12253e+06	1.62012e+06	1.53695e+06	479670	1.66532e+06	1.99499e+06	1.26777e+06	1.39943e+06	1.26347e+06	1.40477e+06	1.74378e+06	4	2	2	1	3	2	2	1	1	1	1
3001	1	138.189	2	747.893	1493.77	100	DLFQCVSFIIPR		P28665	MUG1_MOUSE Murinoglobulin-1 OS=Mus musculus GN=Mug1 PE=1 SV=3	TRUE	1.09847	KO	CTR	0.464872	33.2726	1.42723e+06	1.89384e+06	1.499e+06	1.25233e+06	1.7937e+06	2.08605e+06	1.03931e+06	998344	1.63169e+06	2.20601e+06	1.67465e+06	1	1	1	0	1	1	0	0	1	1	1
3394	1	120.254	2	603.325	1204.64	99.8654	NLFDELVLDK		P28665	MUG1_MOUSE Murinoglobulin-1 OS=Mus musculus GN=Mug1 PE=1 SV=3	TRUE	1.1636	KO	CTR	0.341994	36.5077	864537	1.0088e+06	847165	576947	978248	1.14971e+06	541298	483577	852889	1.19307e+06	814663	2	2	2	2	2	3	2	2	2	2	2
3691	1	131.324	2	975.006	1948	100	LPIICFDYGMVPISAPR		P28665	MUG1_MOUSE Murinoglobulin-1 OS=Mus musculus GN=Mug1 PE=1 SV=3	TRUE	1.18814	CTR	KO	0.0714642	17.475	3.58139e+06	3.50622e+06	2.93957e+06	2.11622e+06	3.28907e+06	3.39212e+06	3.90247e+06	3.66023e+06	3.52542e+06	3.63414e+06	3.91632e+06	1	1	1	2	1	1	1	1	1	2	1
6030	1	143.701	2	975.004	1947.99	100	LPIICFDYGMVPISAPR		P28665	MUG1_MOUSE Murinoglobulin-1 OS=Mus musculus GN=Mug1 PE=1 SV=3	TRUE	1.05644	CTR	KO	0.566296	15.8225	1.87324e+06	1.94018e+06	1.55196e+06	1.46128e+06	1.78204e+06	1.926e+06	1.66394e+06	1.47123e+06	1.99269e+06	2.22577e+06	1.92081e+06	1	2	1	2	2	1	2	2	2	3	2
8163	1	143.656	3	650.34	1948	100	LPIICFDYGMVPISAPR		P28665	MUG1_MOUSE Murinoglobulin-1 OS=Mus musculus GN=Mug1 PE=1 SV=3	TRUE	1.00148	KO	CTR	0.848344	41.4206	463006	578746	262874	204663	295252	272197	451955	288620	343441	401387	242658	2	2	2	1	1	1	1	1	1	1	1
13720	1	131.324	3	650.34	1948	100	LPIICFDYGMVPISAPR		P28665	MUG1_MOUSE Murinoglobulin-1 OS=Mus musculus GN=Mug1 PE=1 SV=3	TRUE	1.30595	CTR	KO	0.154801	44.055	220835	172330	116670	57596.1	125136	94844	209582	181024	155870	137210	173247	1	1	0	0	0	0	1	1	1	0	1
3852	1	61.2998	4	708.105	2828.39	100	SEHHLYKPQASSAEVEMNAYVVLAR		P28665	MUG1_MOUSE Murinoglobulin-1 OS=Mus musculus GN=Mug1 PE=1 SV=3	TRUE	1.06112	KO	CTR	0.536582	21.6217	3.90019e+06	4.53946e+06	3.67255e+06	3.13344e+06	4.54109e+06	4.24517e+06	2.90394e+06	3.1004e+06	3.84193e+06	4.93501e+06	4.09185e+06	3	4	7	7	8	5	4	3	2	5	4
9729	1	61.2327	5	566.686	2828.39	96.5986	SEHHLYKPQASSAEVEMNAYVVLAR		P28665	MUG1_MOUSE Murinoglobulin-1 OS=Mus musculus GN=Mug1 PE=1 SV=3	TRUE	1.10287	KO	CTR	0.371449	23.899	718117	837873	635285	570516	810886	779165	495728	505503	702210	867036	717802	1	1	0	0	0	0	2	0	0	0	0
10660	1	61.2998	3	943.805	2828.39	100	SEHHLYKPQASSAEVEMNAYVVLAR		P28665	MUG1_MOUSE Murinoglobulin-1 OS=Mus musculus GN=Mug1 PE=1 SV=3	TRUE	1.01626	CTR	KO	0.806564	29.7495	1.59035e+06	1.78588e+06	1.05611e+06	694929	1.51829e+06	1.37843e+06	1.14726e+06	1.0535e+06	1.42637e+06	1.77157e+06	1.39672e+06	3	3	3	4	3	3	2	3	3	3	3
5389	1	29.1552	2	578.311	1154.61	99.8654	HTSSWLVTPK		P28665	MUG1_MOUSE Murinoglobulin-1 OS=Mus musculus GN=Mug1 PE=1 SV=3	TRUE	3.09769	KO	CTR	0.367732	157.627	68118.7	140788	202968	1.69728e+06	129758	180625	95007.1	120945	155996	125580	153370	1	1	1	2	1	1	1	1	1	2	1
5793	1	108.082	3	574.284	1719.83	100	EEHSFTVMEFVLPR		P28665	MUG1_MOUSE Murinoglobulin-1 OS=Mus musculus GN=Mug1 PE=1 SV=3	TRUE	1.29201	KO	CTR	0.158884	38.6243	555466	771203	637739	435489	759419	796239	344214	298231	572308	788804	547729	2	2	2	2	2	2	1	1	2	2	2
6167	1	30.133	2	450.732	899.45	99.8654	YGAVTFSR		P28665	MUG1_MOUSE Murinoglobulin-1 OS=Mus musculus GN=Mug1 PE=1 SV=3	TRUE	5.2232	KO	CTR	0.236063	176.321	52271.6	80624.8	235986	1.83205e+06	71840.2	125528	58757.7	67583.3	76350.8	70096.1	109848	2	2	2	4	1	2	2	2	2	2	2
6391	1	72.4939	2	952.843	1903.67	100	EEDSCSYFYCMEER		P28665	MUG1_MOUSE Murinoglobulin-1 OS=Mus musculus GN=Mug1 PE=1 SV=3	TRUE	1.18574	KO	CTR	0.25852	42.389	1.70726e+06	2.04199e+06	1.78586e+06	1.40729e+06	2.16152e+06	2.18459e+06	981945	880587	1.89871e+06	2.50384e+06	1.66844e+06	2	2	2	2	2	2	1	1	2	2	2
6536	1	133.341	2	912.969	1823.92	100	FALEIPVEFSMVPMAK	[14] oxidation of m	P28665	MUG1_MOUSE Murinoglobulin-1 OS=Mus musculus GN=Mug1 PE=1 SV=3	TRUE	1.05112	CTR	KO	0.635329	17.0804	1.06374e+06	1.32795e+06	1.12523e+06	992869	1.24292e+06	1.28016e+06	974073	1.04926e+06	1.32934e+06	1.46977e+06	1.33788e+06	2	2	2	2	1	1	1	1	1	1	2
6642	1	61.3708	3	482.951	1445.83	99.4387	MLSGFIPLKPTVK	[1] oxidation of m	P28665	MUG1_MOUSE Murinoglobulin-1 OS=Mus musculus GN=Mug1 PE=1 SV=3	TRUE	1.06765	CTR	KO	0.672597	24.69	625895	636277	447982	328721	654520	535876	421239	452425	624996	771363	603092	4	3	3	3	3	1	2	2	3	2	3
6996	1	110.441	4	823.674	3290.67	96.5986	SYIYLDTETSSILPCNQIHTVQAHFILK		P28665	MUG1_MOUSE Murinoglobulin-1 OS=Mus musculus GN=Mug1 PE=1 SV=3	TRUE	1.30161	KO	CTR	0.23135	34.8436	2.33145e+06	1.48188e+06	3.29877e+06	1.21678e+06	2.15458e+06	2.06785e+06	1.51542e+06	1.3425e+06	1.42713e+06	2.35679e+06	1.39393e+06	0	1	1	0	1	1	0	0	0	0	0
15096	1	110.465	3	1097.9	3290.67	100	SYIYLDTETSSILPCNQIHTVQAHFILK		P28665	MUG1_MOUSE Murinoglobulin-1 OS=Mus musculus GN=Mug1 PE=1 SV=3	TRUE	1.11194	KO	CTR	0.814007	38.2908	1.28184e+06	793028	1.42406e+06	370620	1.07811e+06	939743	838791	626712	736727	1.37208e+06	837958	2	0	5	0	1	1	0	0	0	0	0
6998	1	76.4447	2	891.94	1781.87	99.8654	QMSFSLAAEPIQGPYK	[2] oxidation of m	P28665	MUG1_MOUSE Murinoglobulin-1 OS=Mus musculus GN=Mug1 PE=1 SV=3	TRUE	1.09907	CTR	KO	0.529825	23.2609	706150	768430	654257	431719	728465	632902	516402	581342	823779	918011	752528	2	2	1	1	1	2	1	1	1	1	2
8152	1	126.994	3	1134.25	3399.74	100	AVDQSVLLLKPESELSPSWIYNLPGMQQNK	[26] oxidation of m	P28665	MUG1_MOUSE Murinoglobulin-1 OS=Mus musculus GN=Mug1 PE=1 SV=3	TRUE	1.02754	CTR	KO	0.854696	18.5413	1.87908e+06	2.41006e+06	2.32076e+06	1.82421e+06	2.36234e+06	2.15424e+06	1.64088e+06	1.92618e+06	2.47639e+06	2.57479e+06	2.47127e+06	5	5	4	3	4	5	3	2	3	4	4
11596	1	86.618	2	957.481	1912.95	100	YMVLVPSQLYTETPEK	[2] oxidation of m	P28665	MUG1_MOUSE Murinoglobulin-1 OS=Mus musculus GN=Mug1 PE=1 SV=3	TRUE	1.14163	CTR	KO	0.507959	29.3181	947603	974423	804022	359094	1.01082e+06	954741	609778	748247	1.13056e+06	1.27504e+06	1.04142e+06	2	2	1	0	5	1	0	1	2	2	4
12271	1	97.3294	3	1007.84	3020.5	100	GHNSFQISLEISYTGSRPASNMVIADVK		P28665	MUG1_MOUSE Murinoglobulin-1 OS=Mus musculus GN=Mug1 PE=1 SV=3	TRUE	1.09647	CTR	KO	0.502376	31.2086	6.76415e+06	7.69304e+06	4.06756e+06	3.04703e+06	6.65308e+06	5.90474e+06	5.4549e+06	5.3352e+06	6.28081e+06	8.49656e+06	5.61772e+06	15	18	13	15	22	18	10	10	14	16	15
32915	1	106.977	5	1007.84	5034.16	99.6792	GHNSFQISLEISYTGSRPASNMVIADVK		P28665	MUG1_MOUSE Murinoglobulin-1 OS=Mus musculus GN=Mug1 PE=1 SV=3	TRUE	1.45588	KO	CTR	0.148186	41.9316	83476.6	142454	170390	270451	161847	155246	58685	70977.9	120942	142171	170382	0	0	0	2	0	0	0	0	0	0	0
44729	1	116.852	4	756.134	3020.51	100	GHNSFQISLEISYTGSRPASNMVIADVK		P28665	MUG1_MOUSE Murinoglobulin-1 OS=Mus musculus GN=Mug1 PE=1 SV=3	TRUE	1.0446	KO	CTR	0.67771	16.2781	226755	328382	261701	286132	337015	345695	222756	278451	263264	338928	321133	0	1	0	2	0	0	0	0	0	0	0
13422	1	73.8914	2	1003.98	2005.94	100	VPNAMSVNDEVLSVTACGK	[5] oxidation of m	P28665	MUG1_MOUSE Murinoglobulin-1 OS=Mus musculus GN=Mug1 PE=1 SV=3	TRUE	1.17372	CTR	KO	0.417563	40.3157	503647	498133	453907	78339.9	521007	499665	412258	371857	536330	630452	547854	1	1	1	0	1	1	0	1	1	1	1
13790	1	73.2679	2	1003.98	2005.95	100	VPNAMSVNDEVLSVTACGK	[5] oxidation of m	P28665	MUG1_MOUSE Murinoglobulin-1 OS=Mus musculus GN=Mug1 PE=1 SV=3	TRUE	1.06747	KO	CTR	0.485431	28.0112	392601	405017	332028	472375	414007	384509	262167	277784	431068	510910	392082	1	1	1	1	1	1	0	0	1	1	1
17551	1	65.5305	2	600.356	1198.7	95.2894	MSLVLPPTVVK	[1] oxidation of m	P28665	MUG1_MOUSE Murinoglobulin-1 OS=Mus musculus GN=Mug1 PE=1 SV=3	TRUE	1.13493	CTR	KO	0.314117	26.4232	377887	395608	271954	179082	383166	304452	314084	314489	388807	390992	400092	0	0	0	0	0	0	0	1	0	0	0
19219	1	125.323	2	931.458	1860.9	100	YVEDMGLTAFTNLMIK	[5] oxidation of m	P28665	MUG1_MOUSE Murinoglobulin-1 OS=Mus musculus GN=Mug1 PE=1 SV=3	TRUE	1.19714	CTR	KO	0.0940704	16.2216	298740	312839	236841	208203	303305	315699	294494	275971	343546	381647	375970	1	1	0	0	1	1	0	0	1	1	1
27470	1	139.633	2	1324.17	2646.33	97.4428	LTAQPAPSPEDLTLSMSTIMWLTK	[20] oxidation of m	P28665	MUG1_MOUSE Murinoglobulin-1 OS=Mus musculus GN=Mug1 PE=1 SV=3	TRUE	1.03347	CTR	KO	0.5544	10.0553	850211	958382	824311	718891	902989	931221	909259	811842	968719	946482	830000	0	0	0	0	0	0	1	0	0	0	0
30320	1	143.972	3	637.329	1908.97	100	VEFDLAFTPEISWSLR		P28665	MUG1_MOUSE Murinoglobulin-1 OS=Mus musculus GN=Mug1 PE=1 SV=3	TRUE	1.02652	KO	CTR	0.92964	21.9484	108043	159483	99775.8	147936	93445.2	123109	122902	106403	122376	131219	111173	0	1	0	0	0	0	0	0	0	0	0
41614	1	145.095	3	637.329	1908.97	95.6696	VEFDLAFTPEISWSLR		P28665	MUG1_MOUSE Murinoglobulin-1 OS=Mus musculus GN=Mug1 PE=1 SV=3	TRUE	1.13333	CTR	KO	0.426503	39.8742	108859	120963	50736.9	40330.1	71595.7	97561.7	126686	80900.8	94372.9	90399.6	70461	0	0	0	0	0	0	1	0	0	0	0
34868	1	17.7953	3	449.248	1344.72	99.2783	YTYGKPVPGHVK		P28665	MUG1_MOUSE Murinoglobulin-1 OS=Mus musculus GN=Mug1 PE=1 SV=3	TRUE	1.09203	CTR	KO	0.306465	14.4008	7004.69	9077.32	6567.94	7382.82	8144.75	7137.31	6703.86	7769.5	7991.15	9817.15	8955.82	1	1	1	1	1	1	1	1	1	1	1
62	2	26.4458	2	705.354	1408.69	100	FSTSQSLPASQTR		P28665	MUG1_MOUSE Murinoglobulin-1 OS=Mus musculus GN=Mug1 PE=1 SV=3	TRUE	1.14215	KO	CTR	0.116966	14.65	3.55161e+07	2.42233e+07	3.3433e+07	3.05352e+07	2.56116e+07	2.94019e+07	2.51395e+07	2.43509e+07	28403599	2.48698e+07	2.76342e+07	5	4	3	5	4	4	4	4	4	4	4
4725	2	26.4458	3	470.572	1408.69	99.7755	FSTSQSLPASQTR		P28665	MUG1_MOUSE Murinoglobulin-1 OS=Mus musculus GN=Mug1 PE=1 SV=3	TRUE	1.23529	KO	CTR	0.435472	38.5565	312809	152606	299001	329882	154015	147044	179644	146189	248265	169781	197439	2	0	1	1	0	0	1	0	1	1	0
65	2	63.4213	2	765.409	1528.8	100	LQVTASPQSLCGLR		P28665	MUG1_MOUSE Murinoglobulin-1 OS=Mus musculus GN=Mug1 PE=1 SV=3	TRUE	1.14525	KO	CTR	0.133628	14.7312	6.25863e+07	4.18041e+07	5.9214e+07	5.12216e+07	4.73809e+07	5.0037e+07	4.14163e+07	3.99293e+07	4.92797e+07	4.52249e+07	5.13516e+07	5	6	5	5	5	5	4	5	4	4	5
3654	2	63.3545	3	510.608	1528.8	100	LQVTASPQSLCGLR		P28665	MUG1_MOUSE Murinoglobulin-1 OS=Mus musculus GN=Mug1 PE=1 SV=3	TRUE	1.2507	KO	CTR	0.638397	50.6677	978125	270327	804002	895278	350510	390681	562771	460019	692920	396826	345369	3	2	3	3	3	2	2	2	3	3	2
119	2	133.972	3	1128.92	3383.75	100	AVDQSVLLLKPESELSPSWIYNLPGMQQNK		P28665	MUG1_MOUSE Murinoglobulin-1 OS=Mus musculus GN=Mug1 PE=1 SV=3	TRUE	1.10755	KO	CTR	0.0832139	11.7588	7.5779e+07	6.96102e+07	8.10394e+07	7.48804e+07	6.93993e+07	7.66507e+07	5.83746e+07	6.08605e+07	7.04189e+07	6.88025e+07	7.81416e+07	5	5	4	4	5	6	5	6	6	6	7
544	2	133.972	4	846.944	3383.75	100	AVDQSVLLLKPESELSPSWIYNLPGMQQNK		P28665	MUG1_MOUSE Murinoglobulin-1 OS=Mus musculus GN=Mug1 PE=1 SV=3	TRUE	1.1007	KO	CTR	0.234275	13.0788	1.47045e+07	1.17119e+07	1.53332e+07	1.56654e+07	1.16085e+07	1.32398e+07	1.14897e+07	1.18352e+07	1.46822e+07	1.15696e+07	1.27044e+07	2	2	3	3	2	3	2	2	2	3	3
3243	2	133.972	2	1692.88	3383.75	100	AVDQSVLLLKPESELSPSWIYNLPGMQQNK		P28665	MUG1_MOUSE Murinoglobulin-1 OS=Mus musculus GN=Mug1 PE=1 SV=3	TRUE	1.22516	KO	CTR	0.0603289	20.7534	3.96551e+06	4.29239e+06	5.33758e+06	4.25734e+06	3.97695e+06	4.7366e+06	2.81694e+06	2.86292e+06	4.1942e+06	3.74747e+06	4.44844e+06	1	2	0	2	3	2	1	0	1	2	2
16716	2	133.972	5	677.757	3383.75	100	AVDQSVLLLKPESELSPSWIYNLPGMQQNK		P28665	MUG1_MOUSE Murinoglobulin-1 OS=Mus musculus GN=Mug1 PE=1 SV=3	TRUE	1.14065	KO	CTR	0.542235	34.0043	102158	68781.1	112933	150269	64684.4	77486.8	79698.6	92156.3	120471	70238	58477.2	1	0	0	1	0	0	0	0	1	1	0
135	2	51.1856	2	472.771	943.527	100	HGIPFFVK		P28665	MUG1_MOUSE Murinoglobulin-1 OS=Mus musculus GN=Mug1 PE=1 SV=3	TRUE	1.07224	KO	CTR	0.400908	13.2675	1.85411e+07	1.34684e+07	1.8419e+07	1.58174e+07	1.43888e+07	1.4985e+07	1.62121e+07	1.41851e+07	1.47323e+07	1.22752e+07	1.69097e+07	5	5	6	5	5	5	4	4	5	5	5
5017	2	51.2083	3	315.516	943.527	100	HGIPFFVK		P28665	MUG1_MOUSE Murinoglobulin-1 OS=Mus musculus GN=Mug1 PE=1 SV=3	TRUE	1.15428	KO	CTR	0.827509	50.5045	254506	110645	282403	288135	87126	110589	220837	160524	207811	108119	120968	3	2	2	2	2	2	2	2	2	2	2
57639	2	80.8965	2	472.771	943.527	100	HGIPFFVK		P28665	MUG1_MOUSE Murinoglobulin-1 OS=Mus musculus GN=Mug1 PE=1 SV=3	TRUE	1.96455	KO	CTR	0.0706361	65.9267	9245.26	15159.1	41569.7	15069.4	10675.3	16362.6	4742.05	5023.55	11351.7	7463.98	17265.1	0	0	1	0	0	0	0	0	0	0	0
147	2	53.1935	2	590.786	1179.56	100	ALSCLESSWK		P28665	MUG1_MOUSE Murinoglobulin-1 OS=Mus musculus GN=Mug1 PE=1 SV=3	TRUE	1.12718	KO	CTR	0.131757	12.8085	1.66591e+07	1.145e+07	1.49352e+07	1.57427e+07	1.35636e+07	1.38223e+07	1.20006e+07	1.19375e+07	1.36561e+07	1.17985e+07	1.43157e+07	4	4	4	5	5	4	4	3	4	5	4
149	2	126.567	3	797.743	2390.21	100	AFIFIDESHITHAFTWLSQK		P28665	MUG1_MOUSE Murinoglobulin-1 OS=Mus musculus GN=Mug1 PE=1 SV=3	TRUE	1.01402	CTR	KO	0.918475	14.3985	3.09045e+07	2.87164e+07	2.77185e+07	2.83956e+07	2.95293e+07	2.80859e+07	3.06505e+07	2.51749e+07	2.5223e+07	3.02321e+07	3.52029e+07	6	6	6	5	5	5	4	6	5	5	5
271	2	126.567	4	598.559	2390.21	99.7755	AFIFIDESHITHAFTWLSQK		P28665	MUG1_MOUSE Murinoglobulin-1 OS=Mus musculus GN=Mug1 PE=1 SV=3	TRUE	1.00987	CTR	KO	0.825708	18.2919	1.42645e+07	1.02451e+07	1.3441e+07	1.42571e+07	1.00566e+07	9.77278e+06	1.38929e+07	1.1765e+07	1.22767e+07	1.08287e+07	1.18603e+07	4	4	2	3	2	3	1	2	5	3	2
2059	2	126.567	2	1196.11	2390.21	100	AFIFIDESHITHAFTWLSQK		P28665	MUG1_MOUSE Murinoglobulin-1 OS=Mus musculus GN=Mug1 PE=1 SV=3	TRUE	1.02782	KO	CTR	0.618533	13.9639	4.58059e+06	4.1141e+06	4.58819e+06	4.21399e+06	3.96973e+06	3.93504e+06	4.4564e+06	3.38755e+06	3.71752e+06	4.2032e+06	4.83047e+06	3	3	4	3	2	2	3	2	3	2	5
172	2	38.9349	2	578.276	1154.54	100	SSGSLFNNAMK		P28665	MUG1_MOUSE Murinoglobulin-1 OS=Mus musculus GN=Mug1 PE=1 SV=3	TRUE	1.17507	CTR	KO	0.270681	34.2145	1.27926e+07	4.11173e+06	8.84764e+06	1.0492e+07	9.2373e+06	6.89016e+06	1.10004e+07	1.08386e+07	9.50136e+06	8.79141e+06	1.11517e+07	4	3	4	4	4	3	3	3	4	4	4
255	2	98.1695	3	535.28	1602.82	100	AHFSVMGDILSSAIR		P28665	MUG1_MOUSE Murinoglobulin-1 OS=Mus musculus GN=Mug1 PE=1 SV=3	TRUE	1.10702	KO	CTR	0.11926	10.4164	1.40917e+07	1.16774e+07	1.47703e+07	1.23223e+07	1.14398e+07	1.26244e+07	1.12268e+07	1.04683e+07	1.18506e+07	1.11245e+07	1.32375e+07	5	5	5	6	6	5	5	5	6	6	6
393	2	98.1918	2	802.416	1602.82	100	AHFSVMGDILSSAIR		P28665	MUG1_MOUSE Murinoglobulin-1 OS=Mus musculus GN=Mug1 PE=1 SV=3	TRUE	1.12269	KO	CTR	0.196411	16.6918	1.44799e+07	1.35833e+07	1.65651e+07	1.13264e+07	1.30902e+07	1.49073e+07	1.20406e+07	1.09136e+07	1.1996e+07	1.12802e+07	1.60844e+07	4	2	1	4	6	3	1	1	5	3	4
290	2	71.7161	3	477.619	1429.84	99.1021	MLSGFIPLKPTVK		P28665	MUG1_MOUSE Murinoglobulin-1 OS=Mus musculus GN=Mug1 PE=1 SV=3	TRUE	1.03265	KO	CTR	0.752933	15.4854	1.07677e+07	7.34391e+06	1.09629e+07	9.31024e+06	8.59337e+06	8.31029e+06	1.02663e+07	8.60731e+06	8.32607e+06	7.81603e+06	9.60102e+06	4	3	3	4	3	4	4	3	2	2	3
849	2	71.6716	2	715.925	1429.84	100	MLSGFIPLKPTVK		P28665	MUG1_MOUSE Murinoglobulin-1 OS=Mus musculus GN=Mug1 PE=1 SV=3	TRUE	1.04035	KO	CTR	0.541103	14.6859	6.05293e+06	4.95807e+06	6.30359e+06	5.40852e+06	5.48904e+06	5.3414e+06	6.0623e+06	4.92127e+06	4.90821e+06	4.60681e+06	6.37823e+06	3	3	2	3	2	2	2	2	3	3	2
301	2	91.8635	2	883.942	1765.87	100	QMSFSLAAEPIQGPYK		P28665	MUG1_MOUSE Murinoglobulin-1 OS=Mus musculus GN=Mug1 PE=1 SV=3	TRUE	1.05057	KO	CTR	0.412999	10.9357	2.98875e+07	2.16681e+07	2.53652e+07	2.41838e+07	2.37468e+07	2.53296e+07	2.31061e+07	2.24011e+07	2.47234e+07	2.30365e+07	2.58601e+07	4	3	3	4	3	3	3	4	3	4	4
2412	2	91.8635	3	589.631	1765.87	100	QMSFSLAAEPIQGPYK		P28665	MUG1_MOUSE Murinoglobulin-1 OS=Mus musculus GN=Mug1 PE=1 SV=3	TRUE	1.00917	KO	CTR	0.866905	33.6035	1.79576e+06	809850	1.54682e+06	1.79722e+06	967998	1.01015e+06	1.39769e+06	1.36625e+06	1.49698e+06	1.3182e+06	967316	3	2	2	3	2	2	2	2	3	3	2
311	2	139.034	2	904.971	1807.93	100	FALEIPVEFSMVPMAK		P28665	MUG1_MOUSE Murinoglobulin-1 OS=Mus musculus GN=Mug1 PE=1 SV=3	TRUE	1.07732	KO	CTR	0.156475	9.09591	1.7784e+07	1.76506e+07	2.17226e+07	18609737	1.69153e+07	1.90329e+07	1.70749e+07	1.71406e+07	17655671	1.5762e+07	1.87815e+07	5	2	3	2	3	5	3	5	3	3	4
3830	2	139.055	3	603.65	1807.93	100	FALEIPVEFSMVPMAK		P28665	MUG1_MOUSE Murinoglobulin-1 OS=Mus musculus GN=Mug1 PE=1 SV=3	TRUE	1.06559	KO	CTR	0.732683	27.7754	634837	428548	701811	741828	368346	473825	593623	623088	657306	371783	373398	2	1	2	2	1	1	2	1	3	1	1
359	2	49.7372	2	338.71	675.406	98.1463	ALGFLR		P28665	MUG1_MOUSE Murinoglobulin-1 OS=Mus musculus GN=Mug1 PE=1 SV=3	TRUE	1.06382	KO	CTR	0.852217	27.3593	3.48854e+06	1.5426e+06	3.53394e+06	3.18972e+06	2.60163e+06	2.42303e+06	2.50323e+06	2.36168e+06	2.87732e+06	2.48937e+06	2.9124e+06	3	3	4	5	5	3	2	3	4	5	3
367	2	85.2023	2	995.982	1989.95	100	VPNAMSVNDEVLSVTACGK		P28665	MUG1_MOUSE Murinoglobulin-1 OS=Mus musculus GN=Mug1 PE=1 SV=3	TRUE	1.15392	CTR	KO	0.256673	24.0721	3.1679e+07	1.83897e+07	1.76941e+07	2.12273e+07	2.04209e+07	1.938e+07	3.19085e+07	2.09051e+07	2.07459e+07	2.24937e+07	2.77926e+07	5	5	4	3	5	5	6	3	3	5	5
980	2	85.2023	3	664.324	1989.95	100	VPNAMSVNDEVLSVTACGK		P28665	MUG1_MOUSE Murinoglobulin-1 OS=Mus musculus GN=Mug1 PE=1 SV=3	TRUE	1.25824	CTR	KO	0.246292	53.4017	7.7806e+06	2.38186e+06	4.00149e+06	5.77175e+06	2.40911e+06	2.5507e+06	7.87663e+06	4.94634e+06	4.68344e+06	4.63976e+06	3.95768e+06	3	3	4	3	2	2	3	2	2	3	2
381	2	100.142	2	949.484	1896.95	100	YMVLVPSQLYTETPEK		P28665	MUG1_MOUSE Murinoglobulin-1 OS=Mus musculus GN=Mug1 PE=1 SV=3	TRUE	1.12839	CTR	KO	0.309627	21.0729	2.85198e+07	1.90283e+07	2.32931e+07	2.20287e+07	2.05622e+07	1.94676e+07	3.32248e+07	2.36606e+07	1.98328e+07	2.15476e+07	2.67036e+07	4	5	4	4	4	4	4	4	4	5	4
6562	2	100.164	3	633.325	1896.95	100	YMVLVPSQLYTETPEK		P28665	MUG1_MOUSE Murinoglobulin-1 OS=Mus musculus GN=Mug1 PE=1 SV=3	TRUE	1.16156	CTR	KO	0.510954	40.7714	607614	272219	479980	574317	262875	247982	796827	481334	431288	311229	345994	3	2	2	3	1	1	2	2	2	2	1
399	2	114.203	2	1093.5	2184.99	100	LSEDQEDCILYSSWLAEK		P28665	MUG1_MOUSE Murinoglobulin-1 OS=Mus musculus GN=Mug1 PE=1 SV=3	TRUE	1.05616	KO	CTR	0.471685	13.0373	4.23066e+07	2.92073e+07	3.45618e+07	3.4374e+07	3.32124e+07	3.14538e+07	3.08591e+07	2.8356e+07	3.20058e+07	3.35807e+07	3.70398e+07	9	9	7	10	9	10	8	8	9	10	9
1553	2	114.203	3	729.337	2184.99	100	LSEDQEDCILYSSWLAEK		P28665	MUG1_MOUSE Murinoglobulin-1 OS=Mus musculus GN=Mug1 PE=1 SV=3	TRUE	1.08949	KO	CTR	0.643617	26.5187	5.98328e+06	3.08212e+06	4.65296e+06	5.4405e+06	3.47088e+06	3.68498e+06	4.60822e+06	3.9054e+06	4.18342e+06	3.60245e+06	3.8282e+06	3	2	2	4	3	2	4	3	4	2	3
458	2	125.508	2	689.872	1377.73	100	EGNTWLTAFVLK		P28665	MUG1_MOUSE Murinoglobulin-1 OS=Mus musculus GN=Mug1 PE=1 SV=3	TRUE	1.35177	CTR	KO	0.14248	35.8455	9.49063e+06	5.81783e+06	4.50551e+06	7.10202e+06	5.98944e+06	5.70604e+06	1.37995e+07	8.68731e+06	5.85552e+06	6.51079e+06	8.64174e+06	4	3	3	3	3	4	4	3	3	3	4
20223	2	125.487	3	460.25	1377.73	99.7755	EGNTWLTAFVLK		P28665	MUG1_MOUSE Murinoglobulin-1 OS=Mus musculus GN=Mug1 PE=1 SV=3	TRUE	1.46553	CTR	KO	0.229753	67.3493	59620.5	15838.5	14546.7	47934.4	20931.6	15705.6	79154	49486.3	27322.6	21772.8	35470.7	1	0	0	1	0	0	1	0	0	0	0
465	2	30.0034	2	578.311	1154.61	99.9024	HTSSWLVTPK		P28665	MUG1_MOUSE Murinoglobulin-1 OS=Mus musculus GN=Mug1 PE=1 SV=3	TRUE	1.31361	CTR	KO	0.339035	184.205	2.62028e+07	431851	630911	4.99043e+06	710821	459831	1.68024e+07	1.44356e+07	2.41202e+06	2.29422e+06	647120	5	1	2	4	2	2	5	4	2	2	2
7686	2	29.9814	3	385.877	1154.61	99.3266	HTSSWLVTPK		P28665	MUG1_MOUSE Murinoglobulin-1 OS=Mus musculus GN=Mug1 PE=1 SV=3	TRUE	1.13831	CTR	KO	0.272461	189.971	515067	473.997	2904.91	126172	3416.06	867.219	306355	240495	39587.2	26504.6	2599.85	2	0	0	1	0	0	1	1	1	1	0
489	2	84.552	2	592.359	1182.7	100	MSLVLPPTVVK		P28665	MUG1_MOUSE Murinoglobulin-1 OS=Mus musculus GN=Mug1 PE=1 SV=3	TRUE	1.02087	KO	CTR	0.851546	15.096	2.22068e+07	1.51238e+07	2.13597e+07	1.88574e+07	1.6454e+07	1.72525e+07	1.80446e+07	1.65463e+07	1.76172e+07	1.72712e+07	2.13373e+07	11	10	11	11	10	10	10	9	11	11	9
507	2	100.436	2	791.906	1581.8	100	ALMAYAFALAGNQNK		P28665	MUG1_MOUSE Murinoglobulin-1 OS=Mus musculus GN=Mug1 PE=1 SV=3	TRUE	1.07434	CTR	KO	0.487228	17.3846	1.30954e+07	8.68554e+06	8.54359e+06	9.46316e+06	9.18637e+06	9.39726e+06	1.26805e+07	9.92343e+06	8.5359e+06	9.19198e+06	1.1927e+07	4	3	4	4	5	4	4	2	5	5	5
1506	2	100.413	3	528.273	1581.8	100	ALMAYAFALAGNQNK		P28665	MUG1_MOUSE Murinoglobulin-1 OS=Mus musculus GN=Mug1 PE=1 SV=3	TRUE	1.02802	CTR	KO	0.699866	23.2742	2.03545e+06	1.2471e+06	1.30308e+06	1.75998e+06	1.2719e+06	1.21297e+06	1.81726e+06	1.42624e+06	1.34951e+06	1.47867e+06	1.49327e+06	3	2	2	3	3	2	2	3	3	3	3
660	2	30.8475	2	450.732	899.449	100	YGAVTFSR		P28665	MUG1_MOUSE Murinoglobulin-1 OS=Mus musculus GN=Mug1 PE=1 SV=3	TRUE	1.67192	CTR	KO	0.258486	162.994	5.67003e+06	70303.8	235477	1.94019e+06	194013	90260.1	5.28364e+06	4.50414e+06	766029	632665	238674	2	1	1	2	1	1	3	2	2	2	2
694	2	33.1126	2	619.332	1236.65	100	HVAYAVYSLSK		P28665	MUG1_MOUSE Murinoglobulin-1 OS=Mus musculus GN=Mug1 PE=1 SV=3	TRUE	1.11946	CTR	KO	0.678668	38.0136	6.10379e+06	5.47717e+06	8.52865e+06	6.23342e+06	5.42739e+06	5.37195e+06	1.10412e+07	7.03324e+06	4.78104e+06	4.46635e+06	7.32759e+06	3	4	4	3	3	4	4	4	3	4	3
6162	2	33.0881	3	413.224	1236.65	99.7755	HVAYAVYSLSK		P28665	MUG1_MOUSE Murinoglobulin-1 OS=Mus musculus GN=Mug1 PE=1 SV=3	TRUE	1.1279	CTR	KO	0.607428	49.4575	225808	136659	338704	327070	120358	110418	433064	226685	181734	145112	196771	1	1	1	2	1	1	1	1	1	1	1
778	2	39.3357	3	745.738	2234.19	100	ESVVFVQTDKPVYKPGQSVK		P28665	MUG1_MOUSE Murinoglobulin-1 OS=Mus musculus GN=Mug1 PE=1 SV=3	TRUE	1.10897	CTR	KO	0.344106	21.3685	8.773e+06	5.35521e+06	4.8245e+06	6.36367e+06	6.47535e+06	6.30725e+06	8.72086e+06	6.42579e+06	6.01723e+06	6.34323e+06	7.70172e+06	3	2	2	3	3	2	4	4	3	3	3
3697	2	39.2896	2	1118.1	2234.19	100	ESVVFVQTDKPVYKPGQSVK		P28665	MUG1_MOUSE Murinoglobulin-1 OS=Mus musculus GN=Mug1 PE=1 SV=3	TRUE	1.04262	CTR	KO	0.644956	24.9167	2.63431e+06	1.42679e+06	1.71267e+06	2.00851e+06	1.58934e+06	1.50103e+06	2.35177e+06	1.5881e+06	1.87481e+06	1.77457e+06	1.85744e+06	3	2	4	3	2	1	3	2	2	3	2
836	2	93.7094	2	1184.07	2366.13	100	QQNSNGGFSSTQDTVVALDALSK		P28665	MUG1_MOUSE Murinoglobulin-1 OS=Mus musculus GN=Mug1 PE=1 SV=3	TRUE	1.16786	CTR	KO	0.212432	22.951	1.80288e+07	1.02762e+07	1.0728e+07	1.27922e+07	1.24286e+07	1.08951e+07	1.85446e+07	1.42822e+07	1.17704e+07	1.24808e+07	1.60582e+07	5	4	5	5	6	5	4	4	4	5	6
1652	2	93.6422	3	789.719	2366.13	100	QQNSNGGFSSTQDTVVALDALSK		P28665	MUG1_MOUSE Murinoglobulin-1 OS=Mus musculus GN=Mug1 PE=1 SV=3	TRUE	1.0939	CTR	KO	0.509837	26.6229	5.11892e+06	2.77544e+06	3.56011e+06	4.61178e+06	3.10465e+06	2.85825e+06	5.30106e+06	4.45286e+06	3.51173e+06	3.76958e+06	3.04612e+06	2	3	2	3	3	2	3	5	3	3	2
1092	2	146.807	2	1316.18	2630.34	100	LTAQPAPSPEDLTLSMSTIMWLTK		P28665	MUG1_MOUSE Murinoglobulin-1 OS=Mus musculus GN=Mug1 PE=1 SV=3	TRUE	1.07921	KO	CTR	0.447095	17.9419	1.69089e+07	1.75952e+07	2.39597e+07	1.59236e+07	1.48499e+07	1.76059e+07	1.68056e+07	1.63961e+07	1.58047e+07	1.41252e+07	1.93698e+07	6	7	4	6	6	4	5	7	6	7	9
1364	2	146.852	3	877.785	2630.33	100	LTAQPAPSPEDLTLSMSTIMWLTK		P28665	MUG1_MOUSE Murinoglobulin-1 OS=Mus musculus GN=Mug1 PE=1 SV=3	TRUE	1.03214	CTR	KO	0.671484	12.9452	9.8611e+06	7.87906e+06	9.91108e+06	9.8482e+06	7.58265e+06	7.92891e+06	1.03386e+07	1.01336e+07	8.72679e+06	7.84659e+06	8.55011e+06	5	2	3	6	3	5	5	4	7	7	5
1496	2	58.7544	2	548.834	1095.65	100	VLIVEPEGIK		P28665	MUG1_MOUSE Murinoglobulin-1 OS=Mus musculus GN=Mug1 PE=1 SV=3	TRUE	1.54665	CTR	KO	0.22733	69.3694	1.66337e+06	968675	1.127e+06	1.22123e+06	936137	977389	3.95451e+06	1.4992e+06	1.00478e+06	1.09489e+06	1.33186e+06	2	2	2	2	2	2	3	2	2	2	2
1530	2	136.362	2	923.461	1844.91	100	YVEDMGLTAFTNLMIK		P28665	MUG1_MOUSE Murinoglobulin-1 OS=Mus musculus GN=Mug1 PE=1 SV=3	TRUE	1.0298	KO	CTR	0.769086	16.0149	9.52898e+06	6.43003e+06	8.20675e+06	6.95498e+06	6.69736e+06	6.84939e+06	8.1984e+06	6.7297e+06	6.94564e+06	6.17302e+06	8.09901e+06	5	6	6	5	5	4	2	4	7	5	3
3837	2	136.34	3	615.976	1844.91	100	YVEDMGLTAFTNLMIK		P28665	MUG1_MOUSE Murinoglobulin-1 OS=Mus musculus GN=Mug1 PE=1 SV=3	TRUE	1.03031	KO	CTR	0.798425	17.6505	1.29692e+06	823262	1.11091e+06	1.04571e+06	878369	897884	1.14746e+06	947220	1.02319e+06	775381	1.00256e+06	3	2	2	2	2	2	2	2	2	2	2
113211	2	143.638	2	923.459	1844.9	90.3415	YVEDMGLTAFTNLMIK		P28665	MUG1_MOUSE Murinoglobulin-1 OS=Mus musculus GN=Mug1 PE=1 SV=3	TRUE	1.24673	KO	CTR	0.0299811	13.8865	166807	109047	146564	129024	140363	135581	98352	91154.9	115167	121905	126457	0	0	0	0	0	0	0	0	1	0	0
2119	2	132.068	2	1144.1	2286.18	100	QLSAFAIWVQTVPLTCNNPK		P28665	MUG1_MOUSE Murinoglobulin-1 OS=Mus musculus GN=Mug1 PE=1 SV=3	TRUE	1.34061	CTR	KO	0.422987	54.2797	3.81129e+06	3.59687e+06	4.26216e+06	3.25235e+06	3.12486e+06	3.04546e+06	8.71972e+06	4.51919e+06	2.51739e+06	2.49771e+06	5.31056e+06	3	1	3	3	2	2	2	2	1	2	2
2969	2	132.09	3	763.069	2286.18	100	QLSAFAIWVQTVPLTCNNPK		P28665	MUG1_MOUSE Murinoglobulin-1 OS=Mus musculus GN=Mug1 PE=1 SV=3	TRUE	1.33145	CTR	KO	0.402874	53.4394	1.53969e+06	1.21929e+06	1.56712e+06	1.49466e+06	1.06103e+06	1.05523e+06	3.26127e+06	2.00597e+06	1.06766e+06	919276	1.55229e+06	2	1	1	2	2	0	3	2	2	2	2
2365	2	38.5586	2	398.207	794.399	94.5366	GEAFMLK		P28665	MUG1_MOUSE Murinoglobulin-1 OS=Mus musculus GN=Mug1 PE=1 SV=3	TRUE	1.36973	CTR	KO	0.484043	210.811	2.83548e+06	33486.4	45860.2	212272	44594.7	41176.3	1.97858e+06	1.49094e+06	84367.1	66942.9	46472.8	2	0	0	1	0	0	2	2	1	0	0
2383	2	32.5701	2	751.809	1501.6	100	DGSYSAFGDQNGER		P28665	MUG1_MOUSE Murinoglobulin-1 OS=Mus musculus GN=Mug1 PE=1 SV=3	TRUE	1.64173	CTR	KO	0.0836862	49.622	1.74721e+06	615412	530437	1.19563e+06	900593	637796	2.73776e+06	1.6037e+06	941511	1.14277e+06	1.27268e+06	2	2	1	2	2	2	1	1	2	2	2
3347	2	61.9066	4	708.105	2828.39	100	SEHHLYKPQASSAEVEMNAYVVLAR		P28665	MUG1_MOUSE Murinoglobulin-1 OS=Mus musculus GN=Mug1 PE=1 SV=3	TRUE	1.26946	CTR	KO	0.145528	29.6743	2.59366e+06	1.60439e+06	1.658e+06	1.82095e+06	1.58286e+06	1.56565e+06	3.41717e+06	2.35801e+06	1.68289e+06	1.86973e+06	2.12434e+06	5	4	3	4	4	4	6	6	4	5	4
7927	2	61.8846	3	943.804	2828.39	100	SEHHLYKPQASSAEVEMNAYVVLAR		P28665	MUG1_MOUSE Murinoglobulin-1 OS=Mus musculus GN=Mug1 PE=1 SV=3	TRUE	1.2307	CTR	KO	0.253136	32.3	1.26072e+06	591775	826666	834652	678672	708480	1.55882e+06	1.01328e+06	797318	759632	897296	3	1	2	4	3	2	4	3	2	4	3
3417	2	76.5079	3	729.328	2184.96	100	QEHTFSSLFCASDAEISEK		P28665	MUG1_MOUSE Murinoglobulin-1 OS=Mus musculus GN=Mug1 PE=1 SV=3	TRUE	1.5018	CTR	KO	0.249103	64.6657	1.75991e+06	891332	1.02449e+06	1.06735e+06	1.00496e+06	968333	3.56882e+06	1.34704e+06	867637	1.06969e+06	1.55239e+06	2	2	2	2	2	2	3	2	2	2	2
8207	2	76.4621	2	1093.49	2184.96	100	QEHTFSSLFCASDAEISEK		P28665	MUG1_MOUSE Murinoglobulin-1 OS=Mus musculus GN=Mug1 PE=1 SV=3	TRUE	1.46762	CTR	KO	0.336803	72.298	1.07767e+06	642631	646815	670347	585774	602342	2.35696e+06	813710	573076	625053	799134	2	1	2	0	1	1	3	2	2	2	1
3531	2	110.794	4	823.674	3290.67	99.1021	SYIYLDTETSSILPCNQIHTVQAHFILK		P28665	MUG1_MOUSE Murinoglobulin-1 OS=Mus musculus GN=Mug1 PE=1 SV=3	TRUE	1.52007	CTR	KO	0.460276	79.446	3.12525e+06	2.73424e+06	5.14875e+06	3.05003e+06	2.40835e+06	2.15978e+06	1.11106e+07	4.5332e+06	2.15419e+06	1.86782e+06	3.92869e+06	0	0	2	1	2	0	2	2	0	0	2
7665	2	110.885	3	1097.9	3290.66	100	SYIYLDTETSSILPCNQIHTVQAHFILK		P28665	MUG1_MOUSE Murinoglobulin-1 OS=Mus musculus GN=Mug1 PE=1 SV=3	TRUE	1.26132	CTR	KO	0.719019	71.2039	2.24302e+06	1.99714e+06	3.75557e+06	1.86848e+06	1.74419e+06	1.77485e+06	6.24173e+06	2.27796e+06	1.40244e+06	1.39299e+06	2.75199e+06	0	1	0	0	0	0	4	1	0	0	1
4248	2	127.685	3	1134.25	3399.74	100	AVDQSVLLLKPESELSPSWIYNLPGMQQNK	[26] oxidation of m	P28665	MUG1_MOUSE Murinoglobulin-1 OS=Mus musculus GN=Mug1 PE=1 SV=3	TRUE	1.09382	KO	CTR	0.402814	18.9168	4.95489e+06	2.9375e+06	3.71988e+06	3.56852e+06	3.7046e+06	3.19784e+06	3.07973e+06	3.09704e+06	3.12992e+06	3.5388e+06	3.97874e+06	5	3	4	4	3	4	3	1	4	4	4
4452	2	131.786	2	975.007	1948	100	LPIICFDYGMVPISAPR		P28665	MUG1_MOUSE Murinoglobulin-1 OS=Mus musculus GN=Mug1 PE=1 SV=3	TRUE	1.0628	CTR	KO	0.727562	25.4802	2.28263e+06	1.45926e+06	2.04982e+06	1.4452e+06	1.33646e+06	1.55259e+06	2.26557e+06	1.97471e+06	1.40494e+06	1.21767e+06	2.10534e+06	1	1	1	1	1	1	1	1	1	2	1
6649	2	143.661	2	975.006	1948	100	LPIICFDYGMVPISAPR		P28665	MUG1_MOUSE Murinoglobulin-1 OS=Mus musculus GN=Mug1 PE=1 SV=3	TRUE	1.21748	KO	CTR	0.0530966	16.1197	1.82924e+06	1.2371e+06	1.77685e+06	1.45354e+06	1.32268e+06	1.41591e+06	1.22531e+06	1.07002e+06	1.4031e+06	1.11678e+06	1.36921e+06	1	2	1	1	3	3	1	2	1	2	3
7380	2	143.705	3	650.34	1948	100	LPIICFDYGMVPISAPR		P28665	MUG1_MOUSE Murinoglobulin-1 OS=Mus musculus GN=Mug1 PE=1 SV=3	TRUE	1.12772	KO	CTR	0.512609	27.3593	523539	266636	480837	460366	293152	339415	367985	357129	442343	243646	335739	2	1	1	2	1	1	1	1	2	1	2
14299	2	131.786	3	650.339	1947.99	100	LPIICFDYGMVPISAPR		P28665	MUG1_MOUSE Murinoglobulin-1 OS=Mus musculus GN=Mug1 PE=1 SV=3	TRUE	1.04077	CTR	KO	0.821831	37.3057	223590	85777.8	160451	147957	93203	115050	186068	161280	139548	74191.4	155334	1	0	0	1	0	0	1	1	1	0	0
4826	2	77.186	2	891.94	1781.87	100	QMSFSLAAEPIQGPYK	[2] oxidation of m	P28665	MUG1_MOUSE Murinoglobulin-1 OS=Mus musculus GN=Mug1 PE=1 SV=3	TRUE	1.07573	KO	CTR	0.670792	26.0648	1.3269e+06	661058	992360	843569	825252	760383	797430	748410	874769	854332	915647	2	1	2	2	2	2	3	1	2	2	2
5033	2	133.842	2	912.968	1823.92	100	FALEIPVEFSMVPMAK	[14] oxidation of m	P28665	MUG1_MOUSE Murinoglobulin-1 OS=Mus musculus GN=Mug1 PE=1 SV=3	TRUE	1.01589	KO	CTR	0.734175	7.85012	1.97843e+06	1.56899e+06	1.75455e+06	1.85256e+06	1.7479e+06	1.70017e+06	1.70407e+06	1.8164e+06	1.61729e+06	1.80087e+06	1.75869e+06	2	3	3	2	3	2	2	2	2	2	2
33296	2	133.798	3	608.981	1823.92	100	FALEIPVEFSMVPMAK	[14] oxidation of m	P28665	MUG1_MOUSE Murinoglobulin-1 OS=Mus musculus GN=Mug1 PE=1 SV=3	TRUE	1.03842	CTR	KO	0.842395	30.8743	36205.9	21569.2	26626.5	49229.8	28020	29794.7	25360.6	40009.8	47446.2	29257.1	23593.6	0	0	0	1	0	0	0	0	0	0	0
7168	2	61.68	3	482.951	1445.83	99.1021	MLSGFIPLKPTVK	[1] oxidation of m	P28665	MUG1_MOUSE Murinoglobulin-1 OS=Mus musculus GN=Mug1 PE=1 SV=3	TRUE	1.25381	KO	CTR	0.118163	22.536	437464	233284	338471	349642	271517	287476	261753	194619	252492	229200	336617	3	2	2	2	2	2	2	2	2	2	2
14161	2	61.68	2	723.923	1445.83	100	MLSGFIPLKPTVK	[1] oxidation of m	P28665	MUG1_MOUSE Murinoglobulin-1 OS=Mus musculus GN=Mug1 PE=1 SV=3	TRUE	1.26735	KO	CTR	0.100106	36.528	278466	173603	213084	214888	204189	220905	146852	113906	163941	154902	278577	1	1	1	2	1	1	1	0	1	1	1
7295	2	120.479	2	603.325	1204.63	100	NLFDELVLDK		P28665	MUG1_MOUSE Murinoglobulin-1 OS=Mus musculus GN=Mug1 PE=1 SV=3	TRUE	1.36816	CTR	KO	0.228844	47.9879	363508	177736	125404	231768	204070	196552	544301	238916	193726	223856	280278	2	2	1	2	2	2	2	2	2	2	2
7510	2	130.793	2	912.968	1823.92	100	FALEIPVEFSMVPMAK	[11] oxidation of m	P28665	MUG1_MOUSE Murinoglobulin-1 OS=Mus musculus GN=Mug1 PE=1 SV=3	TRUE	1.10789	CTR	KO	0.262746	17.0699	704397	428748	557875	561923	538377	482151	722339	620140	514819	572899	591997	1	0	1	1	1	1	1	1	1	1	1
8405	2	138.373	2	747.893	1493.77	100	DLFQCVSFIIPR		P28665	MUG1_MOUSE Murinoglobulin-1 OS=Mus musculus GN=Mug1 PE=1 SV=3	TRUE	1.37265	CTR	KO	0.148862	42.1858	525794	355250	267107	383722	321960	336623	867906	429910	353725	370209	483862	1	0	0	0	0	0	0	0	0	0	0
8530	2	127.371	2	1063.09	2124.17	100	MLRPLNELLPLAYIEDPK		P28665	MUG1_MOUSE Murinoglobulin-1 OS=Mus musculus GN=Mug1 PE=1 SV=3	FALSE	1.81852	KO	CTR	0.0478151	41.2573	4.69805e+06	3.92864e+06	2.02479e+06	1.72215e+06	2.22444e+06	4.26842e+06	866768	2.25041e+06	1.51612e+06	1.85932e+06	2.15293e+06	2	2	1	2	1	2	1	1	2	1	1
10753	2	70.7037	3	540.612	1618.81	99.7755	AHFSVMGDILSSAIR	[6] oxidation of m	P28665	MUG1_MOUSE Murinoglobulin-1 OS=Mus musculus GN=Mug1 PE=1 SV=3	TRUE	1.17597	KO	CTR	0.343992	29.5815	332955	156704	253036	215884	171653	189211	208859	150600	188852	197283	189411	1	0	0	1	2	1	0	0	1	2	2
20016	2	70.7037	2	810.413	1618.81	100	AHFSVMGDILSSAIR	[6] oxidation of m	P28665	MUG1_MOUSE Murinoglobulin-1 OS=Mus musculus GN=Mug1 PE=1 SV=3	TRUE	1.2468	KO	CTR	0.104955	23.0863	272507	168440	273414	173164	179107	204977	169666	142844	163970	164234	209205	2	0	2	1	1	1	0	0	2	2	2
11238	2	65.7768	2	600.357	1198.7	99.9024	MSLVLPPTVVK	[1] oxidation of m	P28665	MUG1_MOUSE Murinoglobulin-1 OS=Mus musculus GN=Mug1 PE=1 SV=3	TRUE	1.2899	KO	CTR	0.059911	19.6138	652900	387779	566189	569204	446128	445307	372750	303742	404331	383711	517206	3	2	2	3	3	2	2	2	2	2	3
13669	2	108.325	3	574.284	1719.83	100	EEHSFTVMEFVLPR		P28665	MUG1_MOUSE Murinoglobulin-1 OS=Mus musculus GN=Mug1 PE=1 SV=3	TRUE	1.68599	CTR	KO	0.0638535	51.4309	155498	89183.7	56955.1	101365	99208.9	107745	325116	142042	106702	123881	159240	1	1	0	1	1	1	1	0	1	2	1
15390	2	74.3916	2	1003.98	2005.94	100	VPNAMSVNDEVLSVTACGK	[5] oxidation of m	P28665	MUG1_MOUSE Murinoglobulin-1 OS=Mus musculus GN=Mug1 PE=1 SV=3	TRUE	1.11349	CTR	KO	0.481219	37.8986	586996	288906	241317	310025	316802	263821	543704	326583	284581	325842	382399	2	0	0	2	0	1	1	1	1	1	1
26843	2	74.4379	3	669.655	2005.94	99.1021	VPNAMSVNDEVLSVTACGK	[5] oxidation of m	P28665	MUG1_MOUSE Murinoglobulin-1 OS=Mus musculus GN=Mug1 PE=1 SV=3	TRUE	1.08258	CTR	KO	0.609623	55.7877	153244	47408.2	59141.2	85464.5	52286.8	46968.8	134557	71178.2	67335.9	72217.3	55728.5	1	0	0	0	0	0	0	0	0	0	0
17684	2	76.7104	2	799.902	1597.79	100	ALMAYAFALAGNQNK	[3] oxidation of m	P28665	MUG1_MOUSE Murinoglobulin-1 OS=Mus musculus GN=Mug1 PE=1 SV=3	TRUE	1.40901	KO	CTR	0.386972	69.8421	396193	103141	138044	120652	106012	119391	133989	100779	109031	107460	130374	1	0	0	0	0	0	0	0	0	1	0
17939	2	126.523	2	931.458	1860.9	100	YVEDMGLTAFTNLMIK	[5] oxidation of m	P28665	MUG1_MOUSE Murinoglobulin-1 OS=Mus musculus GN=Mug1 PE=1 SV=3	TRUE	1.09268	KO	CTR	0.426232	18.8229	351897	210415	291703	238276	279237	239033	209574	218439	255824	272398	272056	1	0	1	1	1	0	0	1	1	1	0
20167	2	125.873	2	931.458	1860.9	100	YVEDMGLTAFTNLMIK	[5] oxidation of m	P28665	MUG1_MOUSE Murinoglobulin-1 OS=Mus musculus GN=Mug1 PE=1 SV=3	TRUE	1.05945	KO	CTR	0.588919	18.1792	275875	175870	241872	185949	197493	195633	209846	185205	181756	201511	222750	1	0	0	1	0	0	0	0	0	1	0
18047	2	136.34	3	875.784	2624.33	100	MLIYTILPDGEVIADSVNFEIEK	[1] oxidation of m	P28665	MUG1_MOUSE Murinoglobulin-1 OS=Mus musculus GN=Mug1 PE=1 SV=3	TRUE	1.02664	KO	CTR	0.972687	24.671	1.15477e+06	634989	862527	1.10303e+06	774168	694417	846864	953189	870199	773952	796095	1	0	1	5	3	0	5	3	2	2	3
24157	2	136.295	2	1313.17	2624.32	100	MLIYTILPDGEVIADSVNFEIEK	[1] oxidation of m	P28665	MUG1_MOUSE Murinoglobulin-1 OS=Mus musculus GN=Mug1 PE=1 SV=3	TRUE	1.18215	KO	CTR	0.122958	18.788	1.96488e+06	1.96895e+06	2.85164e+06	2.35235e+06	2.13763e+06	2.05955e+06	1.71757e+06	1.39632e+06	1.84242e+06	2.18054e+06	2.2634e+06	3	0	0	0	0	1	2	0	0	1	0
123470	2	135.834	3	1313.16	3936.47	100	MLIYTILPDGEVIADSVNFEIEK	[1] oxidation of m	P28665	MUG1_MOUSE Murinoglobulin-1 OS=Mus musculus GN=Mug1 PE=1 SV=3	TRUE	2.2195	KO	CTR	0.330051	115.375	377061	73534.3	67824.3	18395.1	103992	45041.8	103851	12647.5	37539.4	51480.7	51989.2	1	0	0	0	0	0	0	0	0	0	0
19344	2	102.124	2	1386.05	2770.09	100	VYDYYETDEMAFAEYSSPCSTDK		P28665	MUG1_MOUSE Murinoglobulin-1 OS=Mus musculus GN=Mug1 PE=1 SV=3	TRUE	1.87066	CTR	KO	0.070823	67.0583	827448	441565	407424	561680	601158	389573	2.19267e+06	847793	511499	694217	787211	2	0	0	2	1	0	3	0	0	3	0
19686	2	56.777	3	533.285	1596.83	97.9798	TTLVTIQSTGSFSQK		P28665	MUG1_MOUSE Murinoglobulin-1 OS=Mus musculus GN=Mug1 PE=1 SV=3	TRUE	1.01459	CTR	KO	0.794955	81.1176	200983	24425	111516	156772	33834.2	29275.2	196663	115594	74481.2	57726.4	26312.1	1	0	1	2	0	0	0	0	1	1	0
20264	2	72.9455	2	952.842	1903.67	100	EEDSCSYFYCMEER		P28665	MUG1_MOUSE Murinoglobulin-1 OS=Mus musculus GN=Mug1 PE=1 SV=3	TRUE	1.69612	CTR	KO	0.146212	63.3921	216734	157422	66648.4	175545	160508	119833	531260	222090	119921	175472	218668	1	0	0	1	0	0	1	0	0	0	0
20421	2	17.8866	3	449.247	1344.72	99.1021	YTYGKPVPGHVK		P28665	MUG1_MOUSE Murinoglobulin-1 OS=Mus musculus GN=Mug1 PE=1 SV=3	TRUE	1.02746	KO	CTR	0.83132	47.1253	30873.8	10233.7	11917.5	15110.7	13580.3	13918.8	17961.5	14721	16352.3	14095.7	14435	1	1	1	1	1	1	1	1	1	1	1
21866	2	17.8866	4	337.187	1344.72	93.3782	YTYGKPVPGHVK		P28665	MUG1_MOUSE Murinoglobulin-1 OS=Mus musculus GN=Mug1 PE=1 SV=3	TRUE	1.05358	KO	CTR	0.875374	51.2764	17983.6	5016.74	8055.38	10980.3	7066.8	6299.54	9801.2	8854.3	9585.77	8492.68	7086.64	1	1	1	1	0	1	0	0	1	0	0
456791	2	17.8866	2	673.367	1344.72	100	YTYGKPVPGHVK		P28665	MUG1_MOUSE Murinoglobulin-1 OS=Mus musculus GN=Mug1 PE=1 SV=3	TRUE	1.05578	KO	CTR	0.866382	56.6336	6524.01	1777.34	2000.39	2929.43	2562.45	2668.4	3490.27	2782.28	3252.82	2492.44	2554.37	1	0	0	0	0	1	0	0	1	0	1
20950	2	156.394	4	955.491	3817.94	100	VEFDLAFTPEISWSLR		P28665	MUG1_MOUSE Murinoglobulin-1 OS=Mus musculus GN=Mug1 PE=1 SV=3	TRUE	1.15322	KO	CTR	0.251424	23.6015	1.23825e+06	1.27272e+06	2.05566e+06	1.33555e+06	1.14956e+06	1.33171e+06	1.01374e+06	1.22051e+06	1.29569e+06	1.13606e+06	1.392e+06	2	1	4	4	1	3	0	0	3	0	3
44970	2	143.418	3	637.329	1908.97	100	VEFDLAFTPEISWSLR		P28665	MUG1_MOUSE Murinoglobulin-1 OS=Mus musculus GN=Mug1 PE=1 SV=3	TRUE	1.10206	CTR	KO	0.530847	48.5454	94839.8	96282.8	236826	268019	127378	115468	210431	198346	210996	125960	116461	0	0	0	0	1	0	0	0	0	0	1
131535	2	144.563	3	637.328	1908.96	100	VEFDLAFTPEISWSLR		P28665	MUG1_MOUSE Murinoglobulin-1 OS=Mus musculus GN=Mug1 PE=1 SV=3	TRUE	1.94236	KO	CTR	0.119198	52.5177	12195.6	67099.5	47125.2	33507.1	33903.8	74109.1	10801.3	15371.8	26818.9	20160.9	41802	0	1	0	0	0	0	0	0	0	0	0
261828	2	158.486	2	955.488	1908.96	98.8293	VEFDLAFTPEISWSLR		P28665	MUG1_MOUSE Murinoglobulin-1 OS=Mus musculus GN=Mug1 PE=1 SV=3	TRUE	1.54835	KO	CTR	0.0223598	26.9584	53322.9	101569	69743	52554.9	80876.9	92546.3	66996.1	45293.6	52118.2	39697.6	38417.7	0	0	0	0	0	1	0	0	0	0	0
297350	2	141.675	3	637.329	1908.96	100	VEFDLAFTPEISWSLR		P28665	MUG1_MOUSE Murinoglobulin-1 OS=Mus musculus GN=Mug1 PE=1 SV=3	TRUE	1.13349	KO	CTR	0.707061	189.255	64649.2	2239.78	6864.49	2385.2	2231.19	1577.21	32841.4	17036.4	5242.24	1389.37	2266.89	1	0	0	0	0	0	0	0	0	0	0
382693	2	141.396	3	637.329	1908.97	100	VEFDLAFTPEISWSLR		P28665	MUG1_MOUSE Murinoglobulin-1 OS=Mus musculus GN=Mug1 PE=1 SV=3	TRUE	3.47216	KO	CTR	0.488835	196.36	92730.8	3163.79	7097.79	494.703	3072.89	4692.9	11605.4	11789.8	1638.28	1423.6	244.143	1	0	0	0	0	0	0	0	0	0	0
423606	2	167.329	2	955.483	1908.95	99.0244	VEFDLAFTPEISWSLR		P28665	MUG1_MOUSE Murinoglobulin-1 OS=Mus musculus GN=Mug1 PE=1 SV=3	TRUE	1.17265	CTR	KO	0.381599	34.2346	5784.21	8774.09	11641	14394.7	6370.46	10134.2	14028.8	6895.2	10084	13287.2	11501.9	0	0	0	0	0	1	0	0	0	0	0
21559	2	123.098	2	920.963	1839.91	100	FALEIPVEFSMVPMAK	[11] oxidation of m|[14] oxidation of m	P28665	MUG1_MOUSE Murinoglobulin-1 OS=Mus musculus GN=Mug1 PE=1 SV=3	TRUE	1.10108	CTR	KO	0.530942	30.1523	471627	226789	257904	279035	294543	246360	465258	313167	230729	326183	294498	3	0	1	4	0	0	0	2	0	2	0
22024	2	95.1196	3	1007.84	3020.5	100	GHNSFQISLEISYTGSRPASNMVIADVK		P28665	MUG1_MOUSE Murinoglobulin-1 OS=Mus musculus GN=Mug1 PE=1 SV=3	TRUE	1.46272	CTR	KO	0.290866	60.2491	1.5045e+06	784149	2.2336e+06	951411	890692	784259	3.42339e+06	2.10122e+06	1.1766e+06	845960	1.16651e+06	4	1	5	3	1	1	13	5	2	0	4
24115	2	97.3824	3	1007.84	3020.5	100	GHNSFQISLEISYTGSRPASNMVIADVK		P28665	MUG1_MOUSE Murinoglobulin-1 OS=Mus musculus GN=Mug1 PE=1 SV=3	TRUE	1.11454	CTR	KO	0.62909	47.0241	81182.3	550605	347138	257626	362591	424220	537376	417430	227307	203209	493943	0	0	0	1	1	0	0	0	0	0	1
58799	2	101.329	3	587.281	1758.82	100	LSSSDEEDFLYVDIK		P28665	MUG1_MOUSE Murinoglobulin-1 OS=Mus musculus GN=Mug1 PE=1 SV=3	TRUE	1.28979	CTR	KO	0.714062	93.1323	125106	19612.5	31239.1	58660.1	19424.1	17209.6	140119	79140	26801.1	33448.1	12040	1	0	0	1	0	0	0	0	0	0	0
503	1	83.4718	2	711.345	1420.68	100	IVSGAAETDQEYYFGQVVR		P06909	CFAH_MOUSE Complement factor H OS=Mus musculus GN=Cfh PE=1 SV=1	FALSE	1.1185	KO	CTR	0.472096	27.8085	1.41259e+07	1.82766e+07	1.60623e+07	1.10691e+07	1.84488e+07	2.27111e+07	1.25831e+07	1.14896e+07	1.6797e+07	2.15271e+07	1.26247e+07	1	1	0	0	1	1	0	0	0	1	0
2790	1	82.813	2	1066.52	2131.02	100	IVSGAAETDQEYYFGQVVR		P06909	CFAH_MOUSE Complement factor H OS=Mus musculus GN=Cfh PE=1 SV=1	TRUE	1.05911	CTR	KO	0.45769	16.5358	4.57552e+06	5.3885e+06	5.67672e+06	4.05953e+06	5.10038e+06	6.52933e+06	5.99914e+06	5.5843e+06	5.21035e+06	6.0252e+06	4.83272e+06	4	4	5	3	3	3	5	4	3	4	3
746	1	91.1711	3	809.362	2425.06	100	VGPDSVQCYHFGWSPGFPTCK		P06909	CFAH_MOUSE Complement factor H OS=Mus musculus GN=Cfh PE=1 SV=1	TRUE	1.28311	CTR	KO	0.0743824	23.3845	1.68066e+07	1.6269e+07	1.40414e+07	8.9505e+06	1.58505e+07	1.95618e+07	2.26319e+07	2.07618e+07	1.75404e+07	2.06513e+07	1.62301e+07	4	3	3	4	3	4	4	3	3	3	4
4615	1	91.1929	2	1213.54	2425.06	100	VGPDSVQCYHFGWSPGFPTCK		P06909	CFAH_MOUSE Complement factor H OS=Mus musculus GN=Cfh PE=1 SV=1	TRUE	1.44992	CTR	KO	0.115722	38.9089	3.53738e+06	3.28368e+06	2.02476e+06	833974	2.86822e+06	3.17967e+06	4.90269e+06	3.9749e+06	3.33709e+06	3.93604e+06	2.85247e+06	2	3	3	2	3	5	3	2	2	2	3
773	1	85.0282	3	709.368	2125.08	100	LYYEESLRPNFPVSIGNK		P06909	CFAH_MOUSE Complement factor H OS=Mus musculus GN=Cfh PE=1 SV=1	TRUE	1.21301	CTR	KO	0.0604861	16.7844	8.86659e+06	9.07987e+06	8.26233e+06	7.06829e+06	9.67137e+06	1.16394e+07	12349523	1.22509e+07	9.89646e+06	1.15069e+07	9.17576e+06	4	4	4	3	4	3	5	3	4	4	3
2288	1	85.0712	2	1063.55	2125.08	100	LYYEESLRPNFPVSIGNK		P06909	CFAH_MOUSE Complement factor H OS=Mus musculus GN=Cfh PE=1 SV=1	TRUE	1.23981	CTR	KO	0.156702	28.678	4.72632e+06	4.46281e+06	4.28532e+06	2.13815e+06	5.21295e+06	5.91131e+06	6.0523e+06	5.78451e+06	5.14685e+06	5.86907e+06	4.77106e+06	3	4	3	2	3	3	2	2	2	2	2
917	1	54.2899	3	672.683	2015.03	100	IPCSQPPTIEHGSINLPR		P06909	CFAH_MOUSE Complement factor H OS=Mus musculus GN=Cfh PE=1 SV=1	TRUE	1.21304	CTR	KO	0.166655	25.0786	1.18711e+07	1.26404e+07	1.09963e+07	6.67353e+06	1.35185e+07	1.55047e+07	1.69357e+07	1.52326e+07	1.30009e+07	1.51085e+07	1.17007e+07	4	3	4	4	3	4	4	4	5	5	4
9321	1	54.3143	2	1008.52	2015.03	100	IPCSQPPTIEHGSINLPR		P06909	CFAH_MOUSE Complement factor H OS=Mus musculus GN=Cfh PE=1 SV=1	TRUE	1.27476	CTR	KO	0.194757	34.337	1.08815e+06	1.13656e+06	787639	385054	1.15567e+06	1.3015e+06	1.53385e+06	1.26741e+06	1.15537e+06	1.2976e+06	965067	2	2	2	2	3	2	2	3	3	3	2
1193	1	39.5037	2	574.286	1146.56	99.8654	TDCDVLPTVK		P06909	CFAH_MOUSE Complement factor H OS=Mus musculus GN=Cfh PE=1 SV=1	TRUE	1.19401	CTR	KO	0.172874	24.6967	2.82964e+06	2.90249e+06	2.67903e+06	1.64262e+06	3.15214e+06	3.77996e+06	3.92861e+06	3.57932e+06	2.99603e+06	3.47366e+06	2.92348e+06	2	2	1	0	2	2	1	1	2	2	2
1291	1	31.7173	3	547.912	1640.71	100	IYSHSGEDIEFGCK		P06909	CFAH_MOUSE Complement factor H OS=Mus musculus GN=Cfh PE=1 SV=1	TRUE	1.31823	CTR	KO	0.0742577	25.2325	2.97437e+06	3.06195e+06	2.65274e+06	1.56705e+06	3.16972e+06	3.71688e+06	4.34723e+06	4.18818e+06	3.3485e+06	3.92839e+06	3.01939e+06	5	4	4	3	4	5	6	7	5	6	4
3488	1	31.7173	2	821.364	1640.71	100	IYSHSGEDIEFGCK		P06909	CFAH_MOUSE Complement factor H OS=Mus musculus GN=Cfh PE=1 SV=1	TRUE	1.36945	CTR	KO	0.10614	32.7547	1.93236e+06	1.76659e+06	1.19995e+06	645654	1.6144e+06	1.84017e+06	2.48937e+06	2.13953e+06	1.77435e+06	2.26346e+06	1.60317e+06	3	2	4	2	2	3	3	4	3	3	3
1296	1	66.5106	2	844.879	1687.74	100	CTAQGWEPEVPCVR		P06909	CFAH_MOUSE Complement factor H OS=Mus musculus GN=Cfh PE=1 SV=1	TRUE	1.21256	CTR	KO	0.17246	23.4593	5.62026e+06	5.63653e+06	5.12716e+06	3.05562e+06	5.29951e+06	6.83101e+06	7.29778e+06	6.70743e+06	6.20657e+06	6.97403e+06	4.71473e+06	2	2	3	2	4	3	4	2	2	2	3
13868	1	66.4663	3	563.589	1687.74	100	CTAQGWEPEVPCVR		P06909	CFAH_MOUSE Complement factor H OS=Mus musculus GN=Cfh PE=1 SV=1	TRUE	1.11277	CTR	KO	0.606607	31.4406	116087	130796	84357.4	77112	98593.6	135874	173277	105804	136046	107553	73410.9	1	0	1	0	1	1	1	0	0	1	0
1325	1	35.7074	3	538.588	1612.74	100	VGDLLEFSCHSGHR		P06909	CFAH_MOUSE Complement factor H OS=Mus musculus GN=Cfh PE=1 SV=1	TRUE	1.20275	CTR	KO	0.169488	24.9282	2.21566e+06	2.34532e+06	2.09414e+06	1.22009e+06	2.36971e+06	2.8832e+06	2.87895e+06	2.78925e+06	2.34724e+06	2.91178e+06	2.23096e+06	3	2	3	3	3	3	3	3	3	3	3
1643	1	35.7074	4	404.193	1612.74	100	VGDLLEFSCHSGHR		P06909	CFAH_MOUSE Complement factor H OS=Mus musculus GN=Cfh PE=1 SV=1	TRUE	1.16617	CTR	KO	0.169828	19.911	1.10181e+06	1.11088e+06	1.06941e+06	720968	1.16684e+06	1.39744e+06	1.3941e+06	1.33063e+06	1.13568e+06	1.44234e+06	1.07947e+06	1	1	2	3	1	1	3	1	1	1	1
3857	1	35.6846	2	807.378	1612.74	100	VGDLLEFSCHSGHR		P06909	CFAH_MOUSE Complement factor H OS=Mus musculus GN=Cfh PE=1 SV=1	TRUE	1.27647	CTR	KO	0.227562	36.4337	1.18748e+06	1.21245e+06	974042	336160	1.05958e+06	1.43905e+06	1.65152e+06	1.35372e+06	1.12591e+06	1.41504e+06	1.05821e+06	2	2	2	2	2	2	2	3	2	2	2
1506	1	124.065	2	1037.98	2073.95	100	ECGADGWINDIPLCEVVK		P06909	CFAH_MOUSE Complement factor H OS=Mus musculus GN=Cfh PE=1 SV=1	TRUE	1.15504	CTR	KO	0.278716	25.3268	6.76514e+06	6.8974e+06	6.53109e+06	3.75416e+06	6.10674e+06	8.85985e+06	8.30843e+06	7.18241e+06	7.14987e+06	8.9199e+06	5.89568e+06	2	3	2	2	3	2	2	3	2	3	2
12854	1	124.089	3	692.325	2073.95	99.7594	ECGADGWINDIPLCEVVK		P06909	CFAH_MOUSE Complement factor H OS=Mus musculus GN=Cfh PE=1 SV=1	TRUE	1.31366	CTR	KO	0.396147	50.3807	456855	548829	337585	201310	277611	451919	883447	602304	330500	414453	258810	2	1	1	1	1	1	1	1	1	1	1
1524	1	78.0551	2	1151.97	2301.93	100	GSITCTYYGWSDTPSCYER		P06909	CFAH_MOUSE Complement factor H OS=Mus musculus GN=Cfh PE=1 SV=1	TRUE	1.24182	CTR	KO	0.123921	24.2313	7.80152e+06	7.28505e+06	7.81505e+06	4.45796e+06	6.94124e+06	1.00074e+07	1.07327e+07	9.56706e+06	8.42819e+06	1.00742e+07	7.05012e+06	3	3	3	2	2	2	3	2	3	3	2
16317	1	78.0551	3	768.318	2301.93	99.9198	GSITCTYYGWSDTPSCYER		P06909	CFAH_MOUSE Complement factor H OS=Mus musculus GN=Cfh PE=1 SV=1	TRUE	1.28878	CTR	KO	0.136613	30.3233	217557	246069	175958	103543	128151	186017	294152	240002	206703	229519	165146	2	0	2	0	1	1	1	1	1	0	0
1561	1	26.2649	3	511.275	1530.8	99.8396	VENGDGINVKPVYK		P06909	CFAH_MOUSE Complement factor H OS=Mus musculus GN=Cfh PE=1 SV=1	TRUE	1.06577	KO	CTR	0.858876	29.9393	1.26661e+06	1.55074e+06	1.62503e+06	751637	1.47836e+06	2.07442e+06	1.35765e+06	1.16106e+06	1.34139e+06	1.7724e+06	1.20665e+06	1	1	1	1	1	1	1	1	1	2	1
3843	1	26.2649	2	766.409	1530.8	100	VENGDGINVKPVYK		P06909	CFAH_MOUSE Complement factor H OS=Mus musculus GN=Cfh PE=1 SV=1	TRUE	1.06741	KO	CTR	0.922771	31.6026	807542	942419	895264	358094	854777	1.15985e+06	833706	662300	756797	999330	665427	2	2	2	2	2	3	2	2	2	2	2
1627	1	66.7766	2	764.344	1526.67	100	SCDMPVFENSITK		P06909	CFAH_MOUSE Complement factor H OS=Mus musculus GN=Cfh PE=1 SV=1	TRUE	1.17509	CTR	KO	0.192345	18.7942	2.81037e+06	2.79987e+06	3.14955e+06	2.1872e+06	2.89662e+06	3.88575e+06	4.03869e+06	3.97841e+06	3.18375e+06	3.62596e+06	2.53453e+06	3	2	1	2	1	2	2	2	1	1	2
1671	1	74.9052	2	642.332	1282.65	99.8654	CTPTGWIPVPR		P06909	CFAH_MOUSE Complement factor H OS=Mus musculus GN=Cfh PE=1 SV=1	TRUE	1.1963	CTR	KO	0.203557	22.7916	2.74023e+06	2.77615e+06	2.62182e+06	1.54806e+06	2.48413e+06	3.35404e+06	3.85863e+06	3.28138e+06	2.68977e+06	3.25343e+06	2.39339e+06	1	1	2	1	2	2	1	1	1	1	1
1894	1	62.3819	3	668.625	2002.85	100	CVFHYVENGDSAYWEK		P06909	CFAH_MOUSE Complement factor H OS=Mus musculus GN=Cfh PE=1 SV=1	TRUE	1.22159	CTR	KO	0.170384	24.5764	2.414e+06	2.48207e+06	2.30961e+06	1.28403e+06	2.44067e+06	3.03687e+06	3.33736e+06	2.87996e+06	2.7303e+06	3.11804e+06	2.15293e+06	2	2	2	2	2	2	3	2	4	3	2
4681	1	62.3819	2	1002.43	2002.85	100	CVFHYVENGDSAYWEK		P06909	CFAH_MOUSE Complement factor H OS=Mus musculus GN=Cfh PE=1 SV=1	TRUE	1.33727	CTR	KO	0.163337	34.5698	1.55944e+06	1.54932e+06	1.12303e+06	470874	1.35329e+06	1.67717e+06	2.12778e+06	1.75075e+06	1.61377e+06	1.89447e+06	1.23095e+06	2	2	2	2	1	2	2	2	1	1	2
1957	1	50.7881	3	518.919	1553.74	100	CTLKPCEFPQFK		P06909	CFAH_MOUSE Complement factor H OS=Mus musculus GN=Cfh PE=1 SV=1	TRUE	1.11071	CTR	KO	0.420659	21.7873	1.33459e+06	1.48096e+06	1.64226e+06	1.23486e+06	1.28241e+06	1.83029e+06	2.00691e+06	1.9763e+06	1.38652e+06	1.57497e+06	1.20549e+06	3	2	3	2	2	3	4	3	2	2	2
4180	1	50.7664	2	777.876	1553.74	100	CTLKPCEFPQFK		P06909	CFAH_MOUSE Complement factor H OS=Mus musculus GN=Cfh PE=1 SV=1	TRUE	1.12792	CTR	KO	0.385869	23.6335	928602	965494	1.0795e+06	775754	833490	1.16824e+06	1.36849e+06	1.33106e+06	930677	984193	791197	1	1	2	1	1	1	1	2	1	1	1
1962	1	23.4599	3	652.639	1954.89	100	EIHCSENGLWSNEKPR		P06909	CFAH_MOUSE Complement factor H OS=Mus musculus GN=Cfh PE=1 SV=1	TRUE	1.20916	CTR	KO	0.230379	27.1325	1.57155e+06	1.75102e+06	1.55292e+06	768022	1.4907e+06	1.99905e+06	2.11241e+06	2.0839e+06	1.56343e+06	2.03219e+06	1.41104e+06	2	2	1	2	2	2	3	2	2	2	2
12599	1	23.4304	2	978.454	1954.89	100	EIHCSENGLWSNEKPR		P06909	CFAH_MOUSE Complement factor H OS=Mus musculus GN=Cfh PE=1 SV=1	TRUE	1.21216	CTR	KO	0.353801	38.2963	379489	381545	246704	100579	239425	307795	461790	364881	255017	359906	230719	2	1	1	1	1	1	2	2	1	2	1
1974	1	100.901	3	919.763	2756.27	100	TCSASDIHIDNGFLSESSSIYALNR		P06909	CFAH_MOUSE Complement factor H OS=Mus musculus GN=Cfh PE=1 SV=1	TRUE	1.09947	CTR	KO	0.368938	20.4771	7.36249e+06	7.4956e+06	7.34351e+06	4.68185e+06	7.17958e+06	9.31896e+06	8.79348e+06	8.03976e+06	7.29734e+06	9.00402e+06	6.61298e+06	5	4	2	3	4	5	7	4	3	3	3
15758	1	100.924	2	1379.14	2756.26	100	TCSASDIHIDNGFLSESSSIYALNR		P06909	CFAH_MOUSE Complement factor H OS=Mus musculus GN=Cfh PE=1 SV=1	TRUE	1.39753	CTR	KO	0.178274	40.6204	949621	930233	616449	210444	709385	1.00803e+06	1.34268e+06	1.25747e+06	874088	972799	705370	1	0	0	0	0	0	2	1	0	0	0
1987	1	104.384	2	1010.93	2019.84	100	CDNGFSPPSGYSWDYLR		P06909	CFAH_MOUSE Complement factor H OS=Mus musculus GN=Cfh PE=1 SV=1	TRUE	1.22384	CTR	KO	0.152169	24.4801	7.51395e+06	6.80745e+06	5.9075e+06	3.63988e+06	6.50881e+06	8.15551e+06	8.74734e+06	7.65424e+06	7.70435e+06	9.04844e+06	6.14432e+06	2	2	2	2	2	3	2	3	2	3	2
2025	1	46.0345	2	622.81	1243.6	100	CVEILCTPPR		P06909	CFAH_MOUSE Complement factor H OS=Mus musculus GN=Cfh PE=1 SV=1	TRUE	1.22515	CTR	KO	0.204538	26.5274	2.03758e+06	2.35017e+06	2.1351e+06	1.14628e+06	1.87167e+06	2.78397e+06	3.06275e+06	2.92561e+06	2.2657e+06	2.5247e+06	1.80434e+06	3	3	3	4	4	3	3	3	4	3	3
2120	1	73.6381	2	1104.07	2206.13	100	TSCPPPPQIPNTQVIETTVK		P06909	CFAH_MOUSE Complement factor H OS=Mus musculus GN=Cfh PE=1 SV=1	TRUE	1.39339	CTR	KO	0.0757489	31.3214	9.76728e+06	8.70718e+06	7.02454e+06	3.75946e+06	9.86706e+06	1.09859e+07	1.33764e+07	1.20913e+07	1.02491e+07	1.30296e+07	9.44107e+06	5	4	4	3	5	4	5	4	5	3	4
3455	1	73.6381	3	736.384	2206.13	100	TSCPPPPQIPNTQVIETTVK		P06909	CFAH_MOUSE Complement factor H OS=Mus musculus GN=Cfh PE=1 SV=1	TRUE	1.2486	CTR	KO	0.0854794	20.3168	2.65494e+06	2.261e+06	2.09489e+06	1.48258e+06	2.28545e+06	2.77465e+06	3.51068e+06	3.05357e+06	2.54132e+06	2.64856e+06	2.3483e+06	3	3	3	3	3	3	3	3	3	3	3
2126	1	93.1217	2	1216.54	2431.07	100	LSVLCQDNYLTQDSEEMVCK		P06909	CFAH_MOUSE Complement factor H OS=Mus musculus GN=Cfh PE=1 SV=1	TRUE	1.10269	CTR	KO	0.377281	23.0541	7.8059e+06	7.94845e+06	7.82697e+06	5.21218e+06	9.15374e+06	1.0931e+07	9.76329e+06	8.42542e+06	8.3739e+06	1.07002e+07	7.65201e+06	2	2	2	2	2	2	2	3	2	2	2
6388	1	93.0986	3	811.365	2431.07	100	LSVLCQDNYLTQDSEEMVCK		P06909	CFAH_MOUSE Complement factor H OS=Mus musculus GN=Cfh PE=1 SV=1	TRUE	1.05908	CTR	KO	0.584634	16.7247	1.307e+06	1.1298e+06	1.05449e+06	814471	910378	1.15579e+06	1.3028e+06	1.16559e+06	1.05013e+06	1.25093e+06	854188	2	2	1	2	2	2	2	2	2	3	3
2378	1	48.2493	2	644.321	1286.63	100	CLPVTELENGR		P06909	CFAH_MOUSE Complement factor H OS=Mus musculus GN=Cfh PE=1 SV=1	TRUE	1.27171	CTR	KO	0.213582	27.9913	1.82564e+06	2.03664e+06	1.95592e+06	1.07855e+06	1.57827e+06	2.62899e+06	2.99959e+06	3.01811e+06	2.0514e+06	2.22137e+06	1.47709e+06	3	3	3	3	3	3	3	3	3	3	3
2599	1	109.969	4	825.395	3297.55	100	YECNKPLELFGQVEVMCENGIWTEKPK		P06909	CFAH_MOUSE Complement factor H OS=Mus musculus GN=Cfh PE=1 SV=1	TRUE	1.10333	CTR	KO	0.265067	14.4158	5.80773e+06	6.68843e+06	6.4137e+06	5.30722e+06	6.24385e+06	7.68413e+06	8.35734e+06	7.61503e+06	6.27488e+06	6.98443e+06	5.84052e+06	4	5	2	4	4	6	5	4	5	4	5
4162	1	110.126	3	1100.19	3297.55	100	YECNKPLELFGQVEVMCENGIWTEKPK		P06909	CFAH_MOUSE Complement factor H OS=Mus musculus GN=Cfh PE=1 SV=1	TRUE	1.22681	CTR	KO	0.0739812	19.2663	4.84816e+06	5.19593e+06	4.65421e+06	3.29783e+06	5.53787e+06	6.08604e+06	7.14847e+06	6.23773e+06	5.22084e+06	6.08007e+06	5.59465e+06	8	6	7	5	5	5	9	5	7	5	1
3033	1	102.592	2	1069.55	2137.09	100	GQVASCAPPLEILNGEINGAK		P06909	CFAH_MOUSE Complement factor H OS=Mus musculus GN=Cfh PE=1 SV=1	TRUE	1.25765	CTR	KO	0.131222	25.5355	6.82177e+06	6.06452e+06	5.44431e+06	3.25142e+06	5.87698e+06	7.65509e+06	8.44163e+06	7.97174e+06	6.56886e+06	8.17662e+06	5.6422e+06	6	4	4	4	4	5	4	5	4	5	4
12977	1	102.793	3	713.369	2137.09	100	GQVASCAPPLEILNGEINGAK		P06909	CFAH_MOUSE Complement factor H OS=Mus musculus GN=Cfh PE=1 SV=1	TRUE	1.30491	CTR	KO	0.16039	31.2906	633913	549973	412565	240451	362866	495365	779138	714931	505092	502232	429360	2	2	2	2	2	1	2	2	2	2	1
3543	1	101.411	2	1359.13	2716.25	100	ENSEILSGSWSEQLYPEGTQATYK		P06909	CFAH_MOUSE Complement factor H OS=Mus musculus GN=Cfh PE=1 SV=1	TRUE	1.20228	CTR	KO	0.23875	30.2342	4.71012e+06	4.45747e+06	4.10006e+06	2.19314e+06	5.09496e+06	6.313e+06	5.80394e+06	4.73521e+06	4.88368e+06	6.82733e+06	4.66974e+06	3	1	2	2	1	2	3	3	1	1	1
4142	1	101.364	3	906.425	2716.25	100	ENSEILSGSWSEQLYPEGTQATYK		P06909	CFAH_MOUSE Complement factor H OS=Mus musculus GN=Cfh PE=1 SV=1	TRUE	1.03388	CTR	KO	0.701988	21.4641	2.46938e+06	2.11161e+06	2.12609e+06	1.35525e+06	2.14592e+06	2.72927e+06	2.41999e+06	1.96477e+06	2.17644e+06	2.65567e+06	1.92968e+06	2	3	2	2	2	2	2	3	2	2	2
3860	1	71.6581	3	596.635	1786.88	100	CSPPYILNGIYTPHR		P06909	CFAH_MOUSE Complement factor H OS=Mus musculus GN=Cfh PE=1 SV=1	TRUE	1.14106	CTR	KO	0.289554	21.8842	2.36274e+06	2.56683e+06	2.30973e+06	1.37599e+06	2.19534e+06	2.8521e+06	3.04043e+06	2.73271e+06	2.36019e+06	2.80634e+06	2.05203e+06	5	6	5	5	5	6	5	4	6	5	5
6630	1	71.7289	2	894.448	1786.88	99.7308	CSPPYILNGIYTPHR		P06909	CFAH_MOUSE Complement factor H OS=Mus musculus GN=Cfh PE=1 SV=1	TRUE	1.45284	CTR	KO	0.103884	30.2579	628172	952841	497051	455067	803323	924938	1.33607e+06	1.23714e+06	943302	1.10057e+06	542173	1	1	1	0	1	2	1	1	2	1	0
5088	1	98.5508	3	1030.17	3087.5	100	WSEPPTCLHACVIPENIMESHNIILK		P06909	CFAH_MOUSE Complement factor H OS=Mus musculus GN=Cfh PE=1 SV=1	TRUE	1.41398	CTR	KO	0.11442	38.6568	5.20247e+06	4.0959e+06	2.49931e+06	1.38405e+06	3.61319e+06	3.87801e+06	5.97882e+06	5.12466e+06	4.14285e+06	5.67591e+06	3.43703e+06	0	3	3	4	1	2	1	2	2	1	1
5213	1	54.359	4	659.027	2632.08	98.6395	DSIESSSHEHGTTFSYVCDDGFR		P06909	CFAH_MOUSE Complement factor H OS=Mus musculus GN=Cfh PE=1 SV=1	TRUE	1.144	KO	CTR	0.475602	28.7801	672872	779791	1.01475e+06	572282	987550	1.25976e+06	721603	581487	799075	965132	783953	1	2	1	0	2	2	0	2	1	1	1
6336	1	54.359	3	878.366	2632.08	100	DSIESSSHEHGTTFSYVCDDGFR		P06909	CFAH_MOUSE Complement factor H OS=Mus musculus GN=Cfh PE=1 SV=1	TRUE	1.09393	KO	CTR	0.782178	32.57	807518	943981	1.05846e+06	495387	1.15165e+06	1.43903e+06	814594	753094	901146	1.18027e+06	842379	1	3	2	1	2	2	2	1	1	1	3
7021	1	56.1677	3	878.37	2632.09	90.2165	DSIESSSHEHGTTFSYVCDDGFR		P06909	CFAH_MOUSE Complement factor H OS=Mus musculus GN=Cfh PE=1 SV=1	TRUE	1.40023	KO	CTR	0.141779	49.6433	1.64196e+06	2.31271e+06	3.06451e+06	1.6074e+06	2.18173e+06	2.95642e+06	746120	803873	1.89439e+06	2.43062e+06	2.31694e+06	0	0	1	0	0	0	0	0	0	0	0
5525	1	75.041	3	1078.13	3231.37	100	VQCYNGYSLQNGQDTMTCTENGWSPPPK		P06909	CFAH_MOUSE Complement factor H OS=Mus musculus GN=Cfh PE=1 SV=1	TRUE	1.14041	CTR	KO	0.2379	19.779	5.01182e+06	4.91739e+06	4.37246e+06	2.97464e+06	4.58988e+06	5.67623e+06	5.68958e+06	5.29483e+06	5.35424e+06	5.70457e+06	4.13158e+06	4	5	7	5	4	5	4	5	5	4	6
5614	1	60.7098	2	1051.43	2100.85	100	GDAVCTGSGWSSQPFCEEK		P06909	CFAH_MOUSE Complement factor H OS=Mus musculus GN=Cfh PE=1 SV=1	TRUE	1.01071	CTR	KO	0.83816	28.4014	1.42017e+06	1.4349e+06	1.5942e+06	758833	1.44643e+06	2.03917e+06	1.60822e+06	1.36633e+06	1.38408e+06	1.86498e+06	1.09875e+06	2	2	2	2	2	2	2	2	2	2	2
5761	1	103.537	3	1061.5	3181.48	100	QGYVTNTGEISGSITCLQNGWSPQPSCIK		P06909	CFAH_MOUSE Complement factor H OS=Mus musculus GN=Cfh PE=1 SV=1	TRUE	1.10222	KO	CTR	0.0966102	9.73581	1.76639e+06	1.69362e+06	1.96173e+06	1.62351e+06	1.71387e+06	2.07875e+06	1.75389e+06	1.56456e+06	1.65201e+06	1.7373e+06	1.48622e+06	2	2	4	2	1	2	2	2	1	1	1
6496	1	110.532	2	1090.01	2178	100	VVYTCDDGYQLLGEIDYR		P06909	CFAH_MOUSE Complement factor H OS=Mus musculus GN=Cfh PE=1 SV=1	TRUE	1.16107	CTR	KO	0.0812767	15.0132	4.35536e+06	4.77182e+06	4.39103e+06	3.4975e+06	4.68327e+06	5.59615e+06	5.70691e+06	5.1046e+06	5.03312e+06	5.88883e+06	4.67627e+06	6	5	5	7	6	7	12	9	7	7	5
8436	1	72.125	2	986.444	1970.87	100	YECNYGFYPVTGSTVSK		P06909	CFAH_MOUSE Complement factor H OS=Mus musculus GN=Cfh PE=1 SV=1	TRUE	1.11231	KO	CTR	0.563955	25.4411	1.24527e+06	1.31794e+06	1.57608e+06	769667	1.39833e+06	1.78119e+06	1.17434e+06	983021	1.22045e+06	1.67229e+06	1.00974e+06	2	2	2	2	2	2	2	1	2	2	2
9922	1	25.4716	3	505.236	1512.69	99.4387	TCGDIPELEHGSAK		P06909	CFAH_MOUSE Complement factor H OS=Mus musculus GN=Cfh PE=1 SV=1	TRUE	2.15957	KO	CTR	0.155135	67.7924	115129	179171	709165	527370	156700	557458	131932	142330	153951	147040	291041	0	0	2	2	0	2	0	0	0	0	0
261942	1	20.5579	2	511.288	1020.56	86.541	VYVQGQSLK		P06909	CFAH_MOUSE Complement factor H OS=Mus musculus GN=Cfh PE=1 SV=1	TRUE	1.26433	CTR	KO	0.0831473	25.7892	3052.14	3541.09	3970.17	2783.72	3849.81	5558.67	5511.45	5792.22	4067.81	4467.22	4136.79	0	0	0	0	0	0	0	1	0	0	0
456	2	85.5614	3	709.369	2125.08	100	LYYEESLRPNFPVSIGNK		P06909	CFAH_MOUSE Complement factor H OS=Mus musculus GN=Cfh PE=1 SV=1	TRUE	1.02171	CTR	KO	0.833071	16.5507	1.16164e+07	1.19898e+07	1.3997e+07	9.02145e+06	1.00173e+07	1.25079e+07	1.44364e+07	1.31583e+07	1.07715e+07	9.72246e+06	1.07871e+07	4	4	6	4	4	5	5	5	5	4	5
1882	2	85.5387	2	1063.55	2125.08	100	LYYEESLRPNFPVSIGNK		P06909	CFAH_MOUSE Complement factor H OS=Mus musculus GN=Cfh PE=1 SV=1	TRUE	1.00544	KO	CTR	0.945268	22.3475	4.28715e+06	4.58019e+06	6.25282e+06	3.37911e+06	3.79206e+06	5.08225e+06	5.31377e+06	4.81415e+06	4.28581e+06	3.74743e+06	4.52667e+06	3	3	4	2	3	4	2	2	3	2	3
468	2	91.3902	3	809.361	2425.06	100	VGPDSVQCYHFGWSPGFPTCK		P06909	CFAH_MOUSE Complement factor H OS=Mus musculus GN=Cfh PE=1 SV=1	TRUE	1.09867	KO	CTR	0.431684	18.797	1.57548e+07	1.75687e+07	2.11638e+07	1.24235e+07	1.54124e+07	1.99425e+07	1.89414e+07	1.69373e+07	1.50518e+07	1.28835e+07	1.3754e+07	3	3	3	3	3	5	4	4	3	4	4
3623	2	91.3684	2	1213.54	2425.06	100	VGPDSVQCYHFGWSPGFPTCK		P06909	CFAH_MOUSE Complement factor H OS=Mus musculus GN=Cfh PE=1 SV=1	TRUE	1.22795	KO	CTR	0.180648	25.3643	2.86731e+06	3.50278e+06	4.19168e+06	2.18835e+06	2.87539e+06	4.36681e+06	2.89265e+06	2.87145e+06	2.93446e+06	2.41269e+06	2.45625e+06	0	2	2	2	2	3	1	1	4	3	2
739	2	31.7885	3	547.911	1640.71	100	IYSHSGEDIEFGCK		P06909	CFAH_MOUSE Complement factor H OS=Mus musculus GN=Cfh PE=1 SV=1	TRUE	1.02412	CTR	KO	0.964628	31.287	3.49838e+06	3.38066e+06	3.4663e+06	2.60227e+06	2.83994e+06	3.70717e+06	4.72263e+06	4.13248e+06	2.88462e+06	2.46883e+06	2.42889e+06	3	4	5	3	4	5	4	3	4	3	4
1973	2	31.7885	2	821.363	1640.71	100	IYSHSGEDIEFGCK		P06909	CFAH_MOUSE Complement factor H OS=Mus musculus GN=Cfh PE=1 SV=1	TRUE	1.00593	CTR	KO	0.91125	31.7606	2.17548e+06	2.07721e+06	2.19594e+06	1.4288e+06	1.60741e+06	2.38382e+06	2.78585e+06	2.52415e+06	1.74152e+06	1.32344e+06	1.57422e+06	2	3	3	2	2	3	3	2	2	2	2
745	2	49.5373	2	644.298	1286.58	96.3902	CLPVTELENGR		P06909	CFAH_MOUSE Complement factor H OS=Mus musculus GN=Cfh PE=1 SV=1	TRUE	1.22173	CTR	KO	0.750527	58.008	5.08068e+06	7.16839e+06	5.24159e+06	3.66213e+06	4.02321e+06	6.80788e+06	1.0818e+07	1.0357e+07	4.63859e+06	3.90757e+06	2.84189e+06	0	0	0	0	0	0	0	0	1	0	0
1665	2	50.3169	2	644.321	1286.63	100	CLPVTELENGR		P06909	CFAH_MOUSE Complement factor H OS=Mus musculus GN=Cfh PE=1 SV=1	TRUE	1.60914	KO	CTR	0.0886465	47.5144	1.71001e+06	2.74994e+06	4.93025e+06	1.48766e+06	2.06536e+06	2.85561e+06	1.712e+06	1.60028e+06	1.96822e+06	1.07745e+06	1.82385e+06	3	3	2	3	3	3	3	3	4	3	3
1006	2	39.8079	2	574.286	1146.56	100	TDCDVLPTVK		P06909	CFAH_MOUSE Complement factor H OS=Mus musculus GN=Cfh PE=1 SV=1	TRUE	1.1154	KO	CTR	0.290552	17.5314	2.87387e+06	3.59875e+06	3.93191e+06	2.70969e+06	3.05778e+06	3.74296e+06	3.73188e+06	2.93999e+06	3.0494e+06	2.26649e+06	2.89103e+06	3	3	3	3	3	3	2	2	3	3	3
1103	2	35.8914	3	538.587	1612.74	100	VGDLLEFSCHSGHR		P06909	CFAH_MOUSE Complement factor H OS=Mus musculus GN=Cfh PE=1 SV=1	TRUE	1.02494	CTR	KO	0.916637	24.3292	2.06098e+06	2.23018e+06	2.11758e+06	1.44831e+06	1.84397e+06	2.37119e+06	2.74385e+06	2.40621e+06	1.79774e+06	1.50234e+06	1.86091e+06	3	2	2	2	3	2	3	3	2	2	3
1218	2	35.8692	4	404.192	1612.74	99.7755	VGDLLEFSCHSGHR		P06909	CFAH_MOUSE Complement factor H OS=Mus musculus GN=Cfh PE=1 SV=1	TRUE	1.05404	CTR	KO	0.904169	34.0047	1.44695e+06	1.1848e+06	1.2304e+06	926133	991340	1.22664e+06	1.81353e+06	1.51814e+06	1.06817e+06	846092	908152	3	2	1	2	1	1	3	3	1	2	2
3053	2	35.8914	2	807.378	1612.74	100	VGDLLEFSCHSGHR		P06909	CFAH_MOUSE Complement factor H OS=Mus musculus GN=Cfh PE=1 SV=1	TRUE	1.00627	KO	CTR	0.923113	25.1542	1.06737e+06	1.27678e+06	1.42588e+06	843237	928007	1.35404e+06	1.51371e+06	1.31249e+06	1.10938e+06	760625	1.01409e+06	2	2	2	2	1	2	1	1	1	2	2
1208	2	54.6964	3	672.682	2015.02	100	IPCSQPPTIEHGSINLPR		P06909	CFAH_MOUSE Complement factor H OS=Mus musculus GN=Cfh PE=1 SV=1	TRUE	1.30779	CTR	KO	0.358223	51.4359	6.44415e+06	5.89739e+06	5.13529e+06	4.43854e+06	4.6031e+06	5.28661e+06	1.29378e+07	7.32282e+06	4.89866e+06	4.04757e+06	5.45507e+06	4	4	4	4	4	4	4	3	4	4	4
12693	2	54.6964	2	1008.52	2015.02	100	IPCSQPPTIEHGSINLPR		P06909	CFAH_MOUSE Complement factor H OS=Mus musculus GN=Cfh PE=1 SV=1	TRUE	1.25102	CTR	KO	0.659926	60.5396	552348	532023	470877	345570	379281	511903	1.16682e+06	624385	358028	276275	485196	1	1	2	0	2	2	2	1	0	0	1
1210	2	83.9851	2	711.345	1420.67	98.7654	IVSGAAETDQEYYFGQVVR		P06909	CFAH_MOUSE Complement factor H OS=Mus musculus GN=Cfh PE=1 SV=1	FALSE	1.35541	CTR	KO	0.134605	40.4608	6.24259e+06	5.19162e+06	4.50096e+06	4.41333e+06	4.56883e+06	4.84938e+06	1.12902e+07	7.19002e+06	4.78916e+06	5.1201e+06	5.23216e+06	0	0	0	0	0	1	0	0	0	0	0
4501	2	83.8037	2	1066.52	2131.02	100	IVSGAAETDQEYYFGQVVR		P06909	CFAH_MOUSE Complement factor H OS=Mus musculus GN=Cfh PE=1 SV=1	TRUE	1.32736	KO	CTR	0.439172	56.8369	1.66522e+06	2.71651e+06	5.2838e+06	1.28445e+06	1.81518e+06	2.48163e+06	2.67154e+06	1.74872e+06	1.82294e+06	1.25681e+06	2.07213e+06	2	3	4	3	3	4	2	2	4	2	3
1354	2	74.5062	2	1104.07	2206.13	100	TSCPPPPQIPNTQVIETTVK		P06909	CFAH_MOUSE Complement factor H OS=Mus musculus GN=Cfh PE=1 SV=1	TRUE	1.02218	CTR	KO	0.957575	28.2095	1.17596e+07	1.15391e+07	1.2466e+07	7.26738e+06	9.25945e+06	1.15004e+07	1.49839e+07	1.33014e+07	9.21713e+06	8.47563e+06	8.3611e+06	4	5	5	4	4	4	5	5	4	4	4
1836	2	74.4602	3	736.384	2206.13	100	TSCPPPPQIPNTQVIETTVK		P06909	CFAH_MOUSE Complement factor H OS=Mus musculus GN=Cfh PE=1 SV=1	TRUE	1.00658	KO	CTR	0.844323	25.7562	4.85431e+06	4.04693e+06	5.08025e+06	3.75907e+06	3.49615e+06	4.11137e+06	5.55086e+06	4.98894e+06	3.82168e+06	3.81503e+06	2.80871e+06	4	4	3	4	4	4	4	4	4	4	3
1448	2	67.5575	2	764.344	1526.67	100	SCDMPVFENSITK		P06909	CFAH_MOUSE Complement factor H OS=Mus musculus GN=Cfh PE=1 SV=1	TRUE	1.2307	KO	CTR	0.460038	42.7817	1.96513e+06	3.57493e+06	5.4679e+06	1.8661e+06	2.56245e+06	3.38455e+06	3.49466e+06	2.92241e+06	2.21469e+06	1.82207e+06	2.29033e+06	2	3	3	3	3	3	3	3	3	3	3
1552	2	67.8742	2	627.329	1252.64	100	LAVGSQFEFGAK		P06909	CFAH_MOUSE Complement factor H OS=Mus musculus GN=Cfh PE=1 SV=1	TRUE	1.04987	KO	CTR	0.6739	27.3085	4.38052e+06	3.74886e+06	5.31526e+06	3.09852e+06	3.30415e+06	4.26279e+06	5.1027e+06	4.77351e+06	3.45591e+06	2.89147e+06	2.91388e+06	3	4	4	2	3	6	3	3	2	2	2
1580	2	110.975	4	825.396	3297.55	100	YECNKPLELFGQVEVMCENGIWTEKPK		P06909	CFAH_MOUSE Complement factor H OS=Mus musculus GN=Cfh PE=1 SV=1	TRUE	1.10509	KO	CTR	0.434219	20.3507	5.04603e+06	7.13921e+06	7.38273e+06	4.53308e+06	5.5091e+06	7.17072e+06	6.32693e+06	5.56861e+06	5.64604e+06	4.49138e+06	5.70309e+06	3	4	4	4	4	5	2	2	4	2	3
1622	2	76.2361	2	642.332	1282.65	100	CTPTGWIPVPR		P06909	CFAH_MOUSE Complement factor H OS=Mus musculus GN=Cfh PE=1 SV=1	TRUE	1.16634	KO	CTR	0.460789	33.8896	1.60669e+06	1.90884e+06	2.95112e+06	1.12363e+06	1.53565e+06	1.78704e+06	2.0003e+06	1.74641e+06	1.42021e+06	1.16261e+06	1.4676e+06	2	1	2	1	1	2	1	1	1	1	2
1745	2	67.6248	2	844.879	1687.74	100	CTAQGWEPEVPCVR		P06909	CFAH_MOUSE Complement factor H OS=Mus musculus GN=Cfh PE=1 SV=1	TRUE	1.13675	KO	CTR	0.540392	31.5415	2.56277e+06	3.97105e+06	5.15205e+06	2.21338e+06	2.97104e+06	4.01379e+06	4.2722e+06	3.22208e+06	2.65809e+06	2.20684e+06	2.95055e+06	2	2	2	2	2	2	2	2	2	2	2
17006	2	67.6248	3	563.589	1687.74	100	CTAQGWEPEVPCVR		P06909	CFAH_MOUSE Complement factor H OS=Mus musculus GN=Cfh PE=1 SV=1	TRUE	1.14403	CTR	KO	0.983048	67.9716	96354.3	65987.9	141941	88756.2	47273.9	69842.9	200276	119926	81177.8	49636.9	35345.2	0	0	0	0	0	0	1	1	0	0	0
1772	2	78.6652	2	1151.97	2301.93	100	GSITCTYYGWSDTPSCYER		P06909	CFAH_MOUSE Complement factor H OS=Mus musculus GN=Cfh PE=1 SV=1	TRUE	1.25016	KO	CTR	0.314586	34.1251	3.7436e+06	7.26528e+06	8.88103e+06	3.88826e+06	5.20131e+06	6.76623e+06	5.57448e+06	4.71878e+06	4.28289e+06	3.66877e+06	5.58258e+06	3	2	3	2	3	2	6	2	2	2	2
11530	2	78.6652	3	768.319	2301.94	100	GSITCTYYGWSDTPSCYER		P06909	CFAH_MOUSE Complement factor H OS=Mus musculus GN=Cfh PE=1 SV=1	TRUE	1.08686	KO	CTR	0.753445	44.8082	230232	260136	581638	264260	222186	273834	390918	347678	295662	180995	189630	2	1	1	1	0	1	1	1	1	0	0
2020	2	51.5486	3	518.919	1553.74	100	CTLKPCEFPQFK		P06909	CFAH_MOUSE Complement factor H OS=Mus musculus GN=Cfh PE=1 SV=1	TRUE	1.23752	KO	CTR	0.439467	44.9423	891798	1.37723e+06	2.39828e+06	811458	1.00772e+06	1.30478e+06	1.28868e+06	1.1158e+06	1.06374e+06	712688	1.06564e+06	4	4	4	2	3	3	3	2	3	3	3
2154	2	63.0153	3	668.624	2002.85	100	CVFHYVENGDSAYWEK		P06909	CFAH_MOUSE Complement factor H OS=Mus musculus GN=Cfh PE=1 SV=1	TRUE	1.00247	KO	CTR	0.883031	28.8204	1.84928e+06	1.78199e+06	2.04097e+06	1.28797e+06	1.41727e+06	1.89475e+06	2.40573e+06	2.03222e+06	1.43214e+06	1.22963e+06	1.43937e+06	2	2	2	3	3	2	2	3	2	2	2
4564	2	63.0153	2	1002.43	2002.85	100	CVFHYVENGDSAYWEK		P06909	CFAH_MOUSE Complement factor H OS=Mus musculus GN=Cfh PE=1 SV=1	TRUE	1.06585	KO	CTR	0.700087	24.7342	1.28971e+06	1.36466e+06	1.72195e+06	836444	1.03696e+06	1.48925e+06	1.59543e+06	1.42165e+06	1.10452e+06	835300	1.09384e+06	2	2	2	1	2	2	2	3	2	3	2
10071	2	63.4661	3	667.6	1999.78	100	CVFHYVENGDSAYWEK		P06909	CFAH_MOUSE Complement factor H OS=Mus musculus GN=Cfh PE=1 SV=1	TRUE	1.04739	KO	CTR	0.656704	17.5409	449212	527024	506781	339451	507336	507382	452487	442130	492921	328299	541513	0	0	1	0	0	0	0	0	0	0	0
2209	2	104.51	2	1010.93	2019.84	100	CDNGFSPPSGYSWDYLR		P06909	CFAH_MOUSE Complement factor H OS=Mus musculus GN=Cfh PE=1 SV=1	TRUE	1.14695	KO	CTR	0.282359	20.9586	3.79586e+06	4.89795e+06	5.97987e+06	3.3182e+06	4.55384e+06	5.26416e+06	4.38244e+06	4.17254e+06	4.0682e+06	3.32061e+06	4.26191e+06	1	3	3	2	2	2	2	2	2	2	2
2488	2	100.939	3	919.763	2756.27	100	TCSASDIHIDNGFLSESSSIYALNR		P06909	CFAH_MOUSE Complement factor H OS=Mus musculus GN=Cfh PE=1 SV=1	TRUE	1.02431	CTR	KO	0.938365	36.0422	2.95627e+06	3.86063e+06	5.41492e+06	2.31901e+06	2.82929e+06	3.51622e+06	5.64514e+06	3.93545e+06	2.73228e+06	2.47432e+06	3.04972e+06	5	4	5	4	4	4	4	3	5	5	4
15385	2	100.984	2	1379.14	2756.27	100	TCSASDIHIDNGFLSESSSIYALNR		P06909	CFAH_MOUSE Complement factor H OS=Mus musculus GN=Cfh PE=1 SV=1	TRUE	1.02288	KO	CTR	0.849701	54.4813	496711	697383	1.02536e+06	327417	375112	688462	1.08855e+06	724697	388023	312274	427870	0	2	1	1	0	1	2	1	2	0	0
3336	2	102.781	2	1069.55	2137.08	100	GQVASCAPPLEILNGEINGAK		P06909	CFAH_MOUSE Complement factor H OS=Mus musculus GN=Cfh PE=1 SV=1	TRUE	1.61936	KO	CTR	0.116695	43.6927	2.42113e+06	6.05896e+06	7.60074e+06	2.45999e+06	4.36664e+06	5.95862e+06	2.95358e+06	2.44848e+06	3.38418e+06	2.39416e+06	3.6743e+06	5	5	4	4	4	5	3	4	6	6	5
9866	2	102.894	3	713.368	2137.08	100	GQVASCAPPLEILNGEINGAK		P06909	CFAH_MOUSE Complement factor H OS=Mus musculus GN=Cfh PE=1 SV=1	TRUE	1.34068	KO	CTR	0.224973	43.3657	533656	671634	1.39758e+06	589660	547105	824064	775615	581466	668951	392735	417917	2	2	4	3	3	3	2	2	3	2	2
3691	2	93.169	2	1216.54	2431.07	100	LSVLCQDNYLTQDSEEMVCK		P06909	CFAH_MOUSE Complement factor H OS=Mus musculus GN=Cfh PE=1 SV=1	TRUE	1.70408	CTR	KO	0.0955258	58.4129	3.17307e+06	2.78596e+06	1.55464e+06	1.9709e+06	2.42066e+06	2.54782e+06	8.07497e+06	4.65146e+06	2.32252e+06	2.6343e+06	2.84103e+06	2	2	3	2	3	2	2	3	2	3	2
5374	2	93.1459	3	811.364	2431.07	100	LSVLCQDNYLTQDSEEMVCK		P06909	CFAH_MOUSE Complement factor H OS=Mus musculus GN=Cfh PE=1 SV=1	TRUE	1.75752	CTR	KO	0.224406	75.9376	1.13442e+06	611585	573349	846534	561471	618396	2.8779e+06	1.46763e+06	764018	754219	501042	3	1	0	2	2	1	2	2	1	2	2
4021	2	23.6459	3	652.638	1954.89	100	EIHCSENGLWSNEKPR		P06909	CFAH_MOUSE Complement factor H OS=Mus musculus GN=Cfh PE=1 SV=1	TRUE	1.21826	KO	CTR	0.538506	44.7716	467925	766080	1.10834e+06	307149	472941	804182	845029	551794	435508	297878	555745	2	2	2	2	2	2	3	2	2	2	2
20818	2	23.6694	2	978.454	1954.89	100	EIHCSENGLWSNEKPR		P06909	CFAH_MOUSE Complement factor H OS=Mus musculus GN=Cfh PE=1 SV=1	TRUE	1.26601	KO	CTR	0.517546	51.0588	98224.3	169834	244192	56021.2	84298.2	161637	184679	99077.4	85196.8	48492.6	118495	1	1	1	1	1	1	1	2	1	1	1
4143	2	124.726	2	1037.98	2073.95	100	ECGADGWINDIPLCEVVK		P06909	CFAH_MOUSE Complement factor H OS=Mus musculus GN=Cfh PE=1 SV=1	TRUE	1.09888	KO	CTR	0.656916	43.3769	1.37162e+06	2.09015e+06	2.83367e+06	1.03557e+06	1.36659e+06	1.89642e+06	2.79132e+06	1.49726e+06	1.19802e+06	1.01007e+06	1.53727e+06	4	2	2	1	4	3	3	2	1	3	3
22145	2	124.703	3	692.325	2073.95	99.3266	ECGADGWINDIPLCEVVK		P06909	CFAH_MOUSE Complement factor H OS=Mus musculus GN=Cfh PE=1 SV=1	TRUE	1.19566	CTR	KO	0.926703	81.0897	98157.8	113550	185418	69401.3	68798	86438.5	297651	120846	75662.8	49315.4	76040.5	0	1	1	1	0	0	0	0	1	0	0
4294	2	29.1441	2	538.755	1075.5	91.0244	ECSVPTLDR		P06909	CFAH_MOUSE Complement factor H OS=Mus musculus GN=Cfh PE=1 SV=1	TRUE	2.41699	CTR	KO	0.222475	128.641	627010	27986	99029.7	246918	56499.8	29887.1	1.04439e+06	802184	158858	122729	61898.3	0	0	0	0	0	0	2	0	0	0	0
4417	2	47.3532	2	622.809	1243.6	100	CVEILCTPPR		P06909	CFAH_MOUSE Complement factor H OS=Mus musculus GN=Cfh PE=1 SV=1	TRUE	1.16621	KO	CTR	0.6057	50.756	497504	773511	1.35026e+06	361352	492755	710602	1.07648e+06	600110	426267	300665	587648	2	3	3	4	4	3	3	3	4	3	3
4436	2	30.6873	2	494.257	986.5	96.3902	WIGQPVCK		P06909	CFAH_MOUSE Complement factor H OS=Mus musculus GN=Cfh PE=1 SV=1	TRUE	2.42983	CTR	KO	0.321322	191.741	920530	15658.5	37603	113205	22758.5	18869.8	1.22405e+06	914064	73081.9	51164	22950.4	1	0	0	0	0	0	2	2	0	0	0
4719	2	75.7363	3	1078.13	3231.38	100	VQCYNGYSLQNGQDTMTCTENGWSPPPK		P06909	CFAH_MOUSE Complement factor H OS=Mus musculus GN=Cfh PE=1 SV=1	TRUE	1.19043	CTR	KO	0.36505	33.9309	3.8712e+06	4.13568e+06	4.46894e+06	3.13167e+06	3.80011e+06	4.16733e+06	6.81319e+06	5.9401e+06	3.6944e+06	3.60236e+06	3.33681e+06	6	8	8	6	8	7	5	7	8	8	9
4869	2	72.989	3	596.634	1786.88	100	CSPPYILNGIYTPHR		P06909	CFAH_MOUSE Complement factor H OS=Mus musculus GN=Cfh PE=1 SV=1	TRUE	1.32103	KO	CTR	0.441267	53.2231	618719	1.26635e+06	2.33325e+06	677600	927784	1.26177e+06	1.08098e+06	941858	828807	654298	963708	4	4	5	3	4	4	3	3	4	4	4
16642	2	72.5023	2	894.447	1786.88	100	CSPPYILNGIYTPHR		P06909	CFAH_MOUSE Complement factor H OS=Mus musculus GN=Cfh PE=1 SV=1	TRUE	1.46593	KO	CTR	0.651556	62.7179	83361.1	492292	641687	149754	256929	454778	261145	246428	251561	191596	230999	0	1	1	0	1	1	0	0	0	0	0
5192	2	98.7159	3	1030.17	3087.5	100	WSEPPTCLHACVIPENIMESHNIILK		P06909	CFAH_MOUSE Complement factor H OS=Mus musculus GN=Cfh PE=1 SV=1	TRUE	1.26468	KO	CTR	0.531905	44.8484	1.51983e+06	4.05031e+06	4.54965e+06	1.54025e+06	2.3192e+06	3.63287e+06	2.62526e+06	2.3632e+06	2.45718e+06	1.83616e+06	2.32333e+06	4	5	4	5	3	5	4	4	4	5	5
6766	2	101.468	3	906.424	2716.25	100	ENSEILSGSWSEQLYPEGTQATYK		P06909	CFAH_MOUSE Complement factor H OS=Mus musculus GN=Cfh PE=1 SV=1	TRUE	1.50875	CTR	KO	0.111131	50.252	1.08537e+06	858301	687179	838752	751891	806720	2.32952e+06	1.37262e+06	796929	889586	933297	3	2	2	3	2	2	3	2	2	3	2
7703	2	101.49	2	1359.13	2716.25	100	ENSEILSGSWSEQLYPEGTQATYK		P06909	CFAH_MOUSE Complement factor H OS=Mus musculus GN=Cfh PE=1 SV=1	TRUE	1.62771	CTR	KO	0.180746	63.3172	1.50372e+06	1.48926e+06	1.05444e+06	865938	1.16134e+06	1.38094e+06	4.14174e+06	2.22733e+06	1.05664e+06	1.04984e+06	1.63747e+06	3	4	0	2	1	2	3	3	3	1	1
6910	2	26.6594	3	511.275	1530.8	99.1021	VENGDGINVKPVYK		P06909	CFAH_MOUSE Complement factor H OS=Mus musculus GN=Cfh PE=1 SV=1	TRUE	1.96338	CTR	KO	0.290852	100.545	133152	140400	134628	75371.7	77970.4	126706	622351	194916	81805.3	92005.6	134965	1	0	0	1	1	0	0	0	1	1	1
16787	2	26.6594	2	766.409	1530.8	100	VENGDGINVKPVYK		P06909	CFAH_MOUSE Complement factor H OS=Mus musculus GN=Cfh PE=1 SV=1	TRUE	2.07527	CTR	KO	0.358726	109.6	74139.4	77250.7	75173	36578.4	39884.9	72385.5	378983	110091	43354.6	37636.2	79170.4	1	1	1	2	1	1	2	1	0	1	1
7571	2	25.7173	3	505.236	1512.69	99.4388	TCGDIPELEHGSAK		P06909	CFAH_MOUSE Complement factor H OS=Mus musculus GN=Cfh PE=1 SV=1	TRUE	1.7921	CTR	KO	0.216828	81.2178	212624	69048.5	395529	189418	147277	79887.8	779499	345383	193355	132357	182881	0	0	1	0	1	0	0	0	0	0	0
17175	2	25.6235	2	757.351	1512.69	99.9024	TCGDIPELEHGSAK		P06909	CFAH_MOUSE Complement factor H OS=Mus musculus GN=Cfh PE=1 SV=1	TRUE	1.82817	CTR	KO	0.312969	90.0291	212972	60413.9	241657	140455	112350	75538.3	642807	302742	132650	88007.2	118671	1	0	3	1	1	1	0	0	1	0	1
8976	2	103.496	3	1061.5	3181.48	100	QGYVTNTGEISGSITCLQNGWSPQPSCIK		P06909	CFAH_MOUSE Complement factor H OS=Mus musculus GN=Cfh PE=1 SV=1	TRUE	1.07671	CTR	KO	0.86436	40.0519	883737	858919	1.05565e+06	735642	763547	857769	1.55267e+06	971655	728215	669783	703279	3	3	3	1	2	2	2	2	3	2	1
10397	2	60.9975	2	1051.43	2100.85	100	GDAVCTGSGWSSQPFCEEK		P06909	CFAH_MOUSE Complement factor H OS=Mus musculus GN=Cfh PE=1 SV=1	TRUE	1.15001	CTR	KO	0.781522	61.9029	338055	510911	702121	250846	365872	485064	1.05901e+06	437985	321662	289937	433769	2	1	2	1	2	1	2	1	1	1	1
10564	2	110.614	2	1090	2177.99	100	VVYTCDDGYQLLGEIDYR		P06909	CFAH_MOUSE Complement factor H OS=Mus musculus GN=Cfh PE=1 SV=1	TRUE	1.45068	CTR	KO	0.183858	49.5505	2.13912e+06	1.57085e+06	1.2414e+06	1.22338e+06	1.56593e+06	1.52567e+06	3.96389e+06	2.72295e+06	1.34804e+06	1.40013e+06	1.76711e+06	3	1	1	3	5	3	4	2	2	3	4
16807	2	72.6998	2	986.443	1970.87	100	YECNYGFYPVTGSTVSK		P06909	CFAH_MOUSE Complement factor H OS=Mus musculus GN=Cfh PE=1 SV=1	TRUE	1.34334	CTR	KO	0.221662	42.8858	263198	355796	363448	175576	276206	306510	669423	381567	254966	266871	375840	2	0	0	0	1	1	1	1	2	1	3
18136	2	54.6964	3	878.366	2632.08	100	DSIESSSHEHGTTFSYVCDDGFR		P06909	CFAH_MOUSE Complement factor H OS=Mus musculus GN=Cfh PE=1 SV=1	TRUE	1.92077	CTR	KO	0.148857	75.8396	212047	158837	39666.5	119205	140057	141696	601609	241484	111448	152913	191481	0	1	0	0	0	0	1	1	0	0	0
27286	2	45.3512	2	772.343	1542.67	100	SCDMPVFENSITK	[4] oxidation of m	P06909	CFAH_MOUSE Complement factor H OS=Mus musculus GN=Cfh PE=1 SV=1	TRUE	1.38666	KO	CTR	0.0592625	26.2613	119997	96681	153601	77402.3	84333.3	102047	104812	88286.9	68799.2	59396.6	59753.4	0	0	1	0	0	0	0	0	0	0	0
29041	2	26.7788	4	415.698	1658.76	91.4703	KPCGHPGDTPFGSFR		P06909	CFAH_MOUSE Complement factor H OS=Mus musculus GN=Cfh PE=1 SV=1	TRUE	1.44162	CTR	KO	0.493909	71.4009	29517.3	12509.6	17190.5	14066.6	9009.02	15102.2	48214.5	33137.7	14238.5	10735.7	10679.5	0	1	0	0	0	1	1	0	0	0	0
117135	2	20.6717	2	511.287	1020.56	95.6098	VYVQGQSLK		P06909	CFAH_MOUSE Complement factor H OS=Mus musculus GN=Cfh PE=1 SV=1	TRUE	1.30376	CTR	KO	0.367436	47.2487	8502.91	5401.74	7571.84	5840.88	4743.62	6396.12	14046	10789.5	6813.56	5210.58	4922.86	0	0	0	0	0	0	1	0	0	0	0
1	1	49.0436	2	575.311	1148.61	100	LVQEVTDFAK		P07724	ALBU_MOUSE Serum albumin OS=Mus musculus GN=Alb PE=1 SV=3	TRUE	1.07929	CTR	KO	0.610215	23.6995	6.88972e+08	7.18243e+08	7.01525e+08	5.0154e+08	7.09707e+08	7.54636e+08	5.57638e+08	5.63371e+08	7.78604e+08	9.67265e+08	7.97883e+08	12	12	14	16	12	13	12	12	12	12	12
1858	1	131.018	2	575.312	1148.61	99.8654	LVQEVTDFAK		P07724	ALBU_MOUSE Serum albumin OS=Mus musculus GN=Alb PE=1 SV=3	TRUE	1.05509	CTR	KO	0.768871	24.9641	1.38388e+06	1.43648e+06	1.2237e+06	848843	1.20975e+06	1.29817e+06	1.11613e+06	875565	1.30494e+06	1.70988e+06	1.50061e+06	2	2	2	2	2	2	2	2	2	2	2
3555	1	40.9302	2	575.311	1148.61	100	LVQEVTDFAK		P07724	ALBU_MOUSE Serum albumin OS=Mus musculus GN=Alb PE=1 SV=3	TRUE	1.13604	CTR	KO	0.532839	32.033	498539	503576	483640	360494	519051	517357	382982	381045	515822	768126	681044	1	1	1	2	1	1	1	1	1	2	1
5427	1	41.1932	2	574.289	1146.56	95.5585	LVQEVTDFAK		P07724	ALBU_MOUSE Serum albumin OS=Mus musculus GN=Alb PE=1 SV=3	TRUE	1.04816	CTR	KO	0.916797	34.3896	354226	355046	421473	215836	371416	387588	228689	267206	358205	451742	533315	0	0	0	0	0	0	0	0	0	1	0
15463	1	83.9241	2	575.311	1148.61	99.8654	LVQEVTDFAK		P07724	ALBU_MOUSE Serum albumin OS=Mus musculus GN=Alb PE=1 SV=3	TRUE	1.20554	CTR	KO	0.448768	39.3091	488115	502463	446151	237123	464310	463789	347059	344513	493479	840818	588091	3	1	3	0	1	2	1	0	1	3	1
18740	1	82.2311	2	575.311	1148.61	99.7308	LVQEVTDFAK		P07724	ALBU_MOUSE Serum albumin OS=Mus musculus GN=Alb PE=1 SV=3	TRUE	1.05961	KO	CTR	0.811159	24.8656	98053.5	154238	124642	181833	190140	194375	131118	144052	160715	145264	160696	0	0	1	1	0	1	0	0	0	0	0
19264	1	93.9759	2	575.314	1148.61	95.8277	LVQEVTDFAK		P07724	ALBU_MOUSE Serum albumin OS=Mus musculus GN=Alb PE=1 SV=3	FALSE	1.04273	CTR	KO	0.801287	28.7861	295131	317192	279914	134688	299767	316687	221612	206716	325539	407159	266972	0	0	0	1	0	0	0	0	0	1	0
42762	1	45.1193	2	575.312	1148.61	86.1373	LVQEVTDFAK		P07724	ALBU_MOUSE Serum albumin OS=Mus musculus GN=Alb PE=1 SV=3	TRUE	1.11359	CTR	KO	0.457436	22.6404	151128	125229	142575	209802	137622	157056	213815	199835	159031	169933	114307	0	0	0	1	0	0	0	0	0	0	0
96127	1	5.23973	2	575.312	1148.61	99.8654	LVQEVTDFAK		P07724	ALBU_MOUSE Serum albumin OS=Mus musculus GN=Alb PE=1 SV=3	TRUE	1.06906	KO	CTR	0.498277	56.0837	104.354	49354.6	57453.7	93196	60808.5	65131.6	51033.9	58254.2	45319.2	43682.6	55865.1	0	18	18	18	18	18	18	18	19	18	19
2	1	29.5249	2	730.296	1458.58	100	ENYGELADCCTK		P07724	ALBU_MOUSE Serum albumin OS=Mus musculus GN=Alb PE=1 SV=3	TRUE	1.00651	CTR	KO	0.90567	26.0845	4.09072e+08	4.6576e+08	4.9138e+08	3.58544e+08	471044007	510458238	3.29319e+08	3.32307e+08	4.89538e+08	5.93058e+08	5.25671e+08	7	7	7	6	7	7	6	6	6	7	7
1767	1	29.5689	3	487.199	1458.58	100	ENYGELADCCTK		P07724	ALBU_MOUSE Serum albumin OS=Mus musculus GN=Alb PE=1 SV=3	TRUE	1.0539	KO	CTR	0.552472	24.766	1.78119e+06	1.92259e+06	1.87944e+06	1.44261e+06	1.83252e+06	2.07692e+06	1.51204e+06	1.19162e+06	1.86093e+06	2.34577e+06	1.7363e+06	4	4	4	3	4	3	2	3	4	4	3
21836	1	42.3004	2	730.295	1458.58	97.4428	ENYGELADCCTK		P07724	ALBU_MOUSE Serum albumin OS=Mus musculus GN=Alb PE=1 SV=3	TRUE	1.00349	CTR	KO	0.658809	52.42	151264	206374	187514	125887	193543	208068	83628.5	72762.3	222369	270847	247384	0	0	0	1	0	0	0	0	0	1	0
23283	1	26.6152	2	730.295	1458.58	99.5962	ENYGELADCCTK		P07724	ALBU_MOUSE Serum albumin OS=Mus musculus GN=Alb PE=1 SV=3	TRUE	4.91442	KO	CTR	0.178466	144.1	11862.6	34823.1	131028	536532	27344.7	90935.6	20207	15929.1	23272.3	24699.4	57062.8	0	0	1	2	0	1	0	0	0	0	0
24144	1	40.0389	2	730.295	1458.57	99.5962	ENYGELADCCTK		P07724	ALBU_MOUSE Serum albumin OS=Mus musculus GN=Alb PE=1 SV=3	TRUE	1.02601	CTR	KO	0.882227	38.4734	215468	282281	247154	213384	306054	314207	173937	152183	310742	397887	314917	3	1	2	3	3	2	0	1	1	1	1
28561	1	42.7555	2	730.295	1458.58	99.7308	ENYGELADCCTK		P07724	ALBU_MOUSE Serum albumin OS=Mus musculus GN=Alb PE=1 SV=3	TRUE	1.04399	CTR	KO	0.940802	44.4309	427096	436948	467825	239515	510079	516186	249244	238182	526432	695294	550780	1	1	1	0	1	1	0	0	1	2	0
3	1	138.818	2	831.931	1661.85	100	LPCVEDYLSAILNR		P07724	ALBU_MOUSE Serum albumin OS=Mus musculus GN=Alb PE=1 SV=3	TRUE	1.08087	KO	CTR	0.540266	27.5125	5.51117e+08	6.57783e+08	7.68138e+08	4.55431e+08	7.02284e+08	7.48954e+08	4.56433e+08	4.20841e+08	6.32674e+08	8.26994e+08	6.57333e+08	6	7	7	9	10	8	8	7	8	6	7
85	1	138.797	3	554.956	1661.85	100	LPCVEDYLSAILNR		P07724	ALBU_MOUSE Serum albumin OS=Mus musculus GN=Alb PE=1 SV=3	TRUE	1.13292	KO	CTR	0.276687	22.6669	6.65534e+07	7.29436e+07	9.35553e+07	6.02587e+07	7.44189e+07	8.45133e+07	5.3968e+07	4.98802e+07	6.94755e+07	8.7441e+07	7.18888e+07	7	7	7	7	7	6	7	6	6	7	7
2479	1	139.811	2	833.465	1664.92	97.039	LPCVEDYLSAILNR		P07724	ALBU_MOUSE Serum albumin OS=Mus musculus GN=Alb PE=1 SV=3	TRUE	1.54475	CTR	KO	0.0496175	40.3283	2.18865e+06	2.58972e+06	1.98111e+06	1.52066e+06	2.65243e+06	4.51714e+06	5.3397e+06	5.01648e+06	2.99159e+06	3.73325e+06	2.80721e+06	0	0	0	0	0	0	1	1	0	0	0
7851	1	127.285	2	831.931	1661.85	100	LPCVEDYLSAILNR		P07724	ALBU_MOUSE Serum albumin OS=Mus musculus GN=Alb PE=1 SV=3	TRUE	1.24704	KO	CTR	0.230015	34.5348	330695	435054	593602	302694	500468	541059	252721	238537	390175	546467	378755	1	1	1	1	1	1	1	1	1	1	1
34324	1	145.189	3	554.957	1661.85	97.8348	LPCVEDYLSAILNR		P07724	ALBU_MOUSE Serum albumin OS=Mus musculus GN=Alb PE=1 SV=3	TRUE	1.17425	KO	CTR	0.360646	46.6734	120467	133266	149184	70784.3	128679	143880	64988.7	50195.8	127726	172658	114030	0	1	0	0	0	0	0	0	0	0	0
145440	1	150.873	3	554.957	1661.85	86.2069	LPCVEDYLSAILNR		P07724	ALBU_MOUSE Serum albumin OS=Mus musculus GN=Alb PE=1 SV=3	TRUE	1.16274	KO	CTR	0.401335	59.8625	26586.3	34056.7	40499.6	16504.8	33247.4	38904.3	20239.7	8657.11	21593.9	51499.5	34039	0	0	1	0	0	0	0	0	0	0	0
4	1	89.6256	2	740.402	1478.79	100	LGEYGFQNAILVR		P07724	ALBU_MOUSE Serum albumin OS=Mus musculus GN=Alb PE=1 SV=3	TRUE	1.12659	CTR	KO	0.454684	25.456	1229569821	1240304478	1071734942	745242802	1240843154	1261699302	9.68831e+08	9.38696e+08	1369516151	1715626511	1381402878	13	12	12	16	12	12	10	10	11	12	12
960	1	93.0749	2	740.902	1479.79	100	LGEYGFQNAILVR		P07724	ALBU_MOUSE Serum albumin OS=Mus musculus GN=Alb PE=1 SV=3	TRUE	1.27216	CTR	KO	0.291811	34.3983	2.22633e+07	2.14217e+07	1.58092e+07	6.08633e+06	1.93666e+07	2.00423e+07	1.69977e+07	1.55687e+07	2.31842e+07	3.3288e+07	2.2264e+07	0	0	1	0	1	0	0	0	0	0	1
1637	1	89.9103	3	493.936	1478.79	100	LGEYGFQNAILVR		P07724	ALBU_MOUSE Serum albumin OS=Mus musculus GN=Alb PE=1 SV=3	TRUE	1.08258	CTR	KO	0.455569	17.7811	5.54482e+06	5.88829e+06	4.71982e+06	4.57701e+06	4.3955e+06	5.62409e+06	4.47939e+06	4.50184e+06	5.96111e+06	6.53509e+06	6.26316e+06	9	7	6	5	7	7	6	6	8	7	7
1690	1	97.0799	2	740.402	1478.79	100	LGEYGFQNAILVR		P07724	ALBU_MOUSE Serum albumin OS=Mus musculus GN=Alb PE=1 SV=3	TRUE	1.16948	CTR	KO	0.363318	27.2246	4.34529e+06	5.1144e+06	4.11263e+06	3.07521e+06	5.31824e+06	5.54507e+06	3.97708e+06	3.78299e+06	5.54366e+06	7.07517e+06	6.43221e+06	1	3	3	2	2	2	2	3	2	1	2
144398	1	5.2842	2	740.403	1478.79	100	LGEYGFQNAILVR		P07724	ALBU_MOUSE Serum albumin OS=Mus musculus GN=Alb PE=1 SV=3	TRUE	1.02414	KO	CTR	0.500667	54.5101	396.864	78608	98634.6	137181	84942.4	101064	76532.7	102098	75850.2	61471.3	91567.5	0	18	18	19	18	18	18	18	18	12	18
5	1	48.3386	2	720.396	1438.78	100	APQVSTPTLVEAAR		P07724	ALBU_MOUSE Serum albumin OS=Mus musculus GN=Alb PE=1 SV=3	TRUE	1.03297	CTR	KO	0.779085	18.0498	1038909115	1143134271	1269538285	796140658	1185619250	1249780629	9.30898e+08	9.55822e+08	1170618740	1411623461	1283934357	10	11	11	9	11	11	11	10	11	11	11
689	1	48.3828	3	480.6	1438.78	100	APQVSTPTLVEAAR		P07724	ALBU_MOUSE Serum albumin OS=Mus musculus GN=Alb PE=1 SV=3	TRUE	1.07092	CTR	KO	0.628872	26.7383	1.72725e+07	1.50997e+07	1.25103e+07	7.13463e+06	1.17961e+07	1.29423e+07	1.20344e+07	9.8814e+06	1.42885e+07	1.83701e+07	1.39251e+07	6	5	4	0	4	2	5	4	5	5	5
15123	1	80.767	2	720.396	1438.78	100	APQVSTPTLVEAAR		P07724	ALBU_MOUSE Serum albumin OS=Mus musculus GN=Alb PE=1 SV=3	TRUE	1.08367	CTR	KO	0.534405	21.4705	283469	277469	236187	208397	301976	252580	222292	219759	306030	361542	299216	0	0	1	0	0	0	1	0	0	0	1
20449	1	42.2798	2	720.396	1438.78	99.8654	APQVSTPTLVEAAR		P07724	ALBU_MOUSE Serum albumin OS=Mus musculus GN=Alb PE=1 SV=3	TRUE	1.06624	KO	CTR	0.755026	25.5217	83254.1	123986	140372	68976.5	128047	106862	94201.7	84109.7	95790.6	131850	103235	1	1	2	1	2	1	1	0	1	1	2
209329	1	5.23973	2	720.397	1438.78	100	APQVSTPTLVEAAR		P07724	ALBU_MOUSE Serum albumin OS=Mus musculus GN=Alb PE=1 SV=3	TRUE	1.0751	KO	CTR	0.480828	55.6801	29.1689	49112.9	53536.8	89020.9	61700.3	61003.7	48449.6	55088.7	45735.1	43824.1	50603.4	0	13	9	14	8	7	11	9	17	18	7
7	1	85.2238	2	841.426	1680.84	100	LSQTFPNADFAEITK		P07724	ALBU_MOUSE Serum albumin OS=Mus musculus GN=Alb PE=1 SV=3	TRUE	1.099	CTR	KO	0.548149	24.884	1273843162	1316180630	1218295053	8.37956e+08	1350671824	1346471897	1016777730	1005413837	1428553799	1790933481	1483663197	14	13	13	13	13	13	13	13	14	14	14
1231	1	85.3585	3	561.286	1680.83	100	LSQTFPNADFAEITK		P07724	ALBU_MOUSE Serum albumin OS=Mus musculus GN=Alb PE=1 SV=3	TRUE	1.10135	CTR	KO	0.558197	26.2712	1.11036e+07	1.20094e+07	9.80967e+06	6.93698e+06	9.96921e+06	1.18008e+07	8.66009e+06	8.2835e+06	1.19e+07	1.55624e+07	1.21574e+07	7	8	7	5	7	7	7	7	9	8	7
17909	1	99.8768	2	841.425	1680.84	96.5007	LSQTFPNADFAEITK		P07724	ALBU_MOUSE Serum albumin OS=Mus musculus GN=Alb PE=1 SV=3	TRUE	1.17968	CTR	KO	0.443165	31.4608	841403	782891	782917	287759	932895	882995	621979	616474	944777	1.28496e+06	966273	1	0	1	0	0	1	0	0	2	1	1
22295	1	112.341	2	841.427	1680.84	90.4441	LSQTFPNADFAEITK		P07724	ALBU_MOUSE Serum albumin OS=Mus musculus GN=Alb PE=1 SV=3	TRUE	1.01976	CTR	KO	0.969526	30.076	893114	929016	888246	526365	1.03908e+06	1.07391e+06	666697	606909	968259	1.26919e+06	1.03513e+06	0	0	0	0	1	0	0	0	0	1	0
8	1	47.2376	2	478.771	955.527	97.039	LCAIPNLR		P07724	ALBU_MOUSE Serum albumin OS=Mus musculus GN=Alb PE=1 SV=3	TRUE	1.06598	KO	CTR	0.498264	32.4093	1.90012e+08	2.05201e+08	2.16512e+08	1.63376e+08	2.03575e+08	2.30516e+08	1.34092e+08	1.26091e+08	2.04345e+08	2.75944e+08	2.04819e+08	7	6	4	3	9	7	4	4	7	8	5
4834	1	96.988	2	478.771	955.528	97.3082	LCAIPNLR		P07724	ALBU_MOUSE Serum albumin OS=Mus musculus GN=Alb PE=1 SV=3	TRUE	1.10711	KO	CTR	0.473252	39.8225	312795	384450	380447	216828	375525	399284	221106	172136	372559	485316	306486	1	1	2	1	2	2	0	2	1	2	2
326233	1	5.2842	2	478.772	955.529	96.2315	LCAIPNLR		P07724	ALBU_MOUSE Serum albumin OS=Mus musculus GN=Alb PE=1 SV=3	TRUE	1.00338	KO	CTR	0.452202	63.5597	21.2937	14373.9	11077.4	29807.2	18685.3	22429.9	15613.8	14888.7	15277.5	13410.4	20867.8	0	4	2	6	4	7	3	3	9	3	8
11	1	132.576	2	925.893	1849.77	100	TVMDDFAQFLDTCCK		P07724	ALBU_MOUSE Serum albumin OS=Mus musculus GN=Alb PE=1 SV=3	TRUE	1.05849	CTR	KO	0.700498	22.4517	7.07185e+08	7.27771e+08	7.48389e+08	587093601	7.58903e+08	7.75216e+08	5.8493e+08	5.95869e+08	8.0198e+08	9.89726e+08	8.24438e+08	8	8	8	7	8	8	8	8	8	7	8
166	1	132.554	3	617.597	1849.77	100	TVMDDFAQFLDTCCK		P07724	ALBU_MOUSE Serum albumin OS=Mus musculus GN=Alb PE=1 SV=3	TRUE	1.02644	KO	CTR	0.665323	15.2305	8.47222e+07	7.3549e+07	8.53203e+07	7.33104e+07	6.9005e+07	7.71813e+07	6.37955e+07	6.43505e+07	7.74508e+07	9.12013e+07	7.91675e+07	8	7	8	7	7	8	8	8	8	8	8
4999	1	126.083	2	925.893	1849.77	100	TVMDDFAQFLDTCCK		P07724	ALBU_MOUSE Serum albumin OS=Mus musculus GN=Alb PE=1 SV=3	TRUE	1.16685	CTR	KO	0.418605	29.7618	1.65095e+06	1.64378e+06	1.48116e+06	859336	1.68646e+06	1.61523e+06	1.23693e+06	1.23555e+06	1.81003e+06	2.4564e+06	1.95117e+06	2	1	2	2	3	3	2	2	2	2	2
7606	1	123.626	2	925.893	1849.77	100	TVMDDFAQFLDTCCK		P07724	ALBU_MOUSE Serum albumin OS=Mus musculus GN=Alb PE=1 SV=3	TRUE	1.13326	CTR	KO	0.558441	32.1523	1.1923e+06	1.11549e+06	935749	720113	1.14346e+06	1.22002e+06	838343	792264	1.2648e+06	1.71071e+06	1.36909e+06	2	3	3	2	3	3	2	2	3	2	2
7732	1	109.45	2	925.892	1849.77	100	TVMDDFAQFLDTCCK		P07724	ALBU_MOUSE Serum albumin OS=Mus musculus GN=Alb PE=1 SV=3	TRUE	1.058	CTR	KO	0.437898	13.4947	1.31349e+06	1.33492e+06	1.38074e+06	1.16175e+06	1.3629e+06	1.38321e+06	1.22508e+06	1.19293e+06	1.40811e+06	1.5798e+06	1.59186e+06	2	2	3	0	2	1	1	1	3	2	2
19847	1	126.083	3	617.598	1849.77	100	TVMDDFAQFLDTCCK		P07724	ALBU_MOUSE Serum albumin OS=Mus musculus GN=Alb PE=1 SV=3	TRUE	1.0606	CTR	KO	0.600019	45.8498	169820	138049	82158.4	36422.8	85151.9	98997	93492.5	77495.3	111235	147832	109615	1	1	1	0	1	1	1	1	1	1	1
26473	1	116.46	3	617.598	1849.77	91.4194	TVMDDFAQFLDTCCK		P07724	ALBU_MOUSE Serum albumin OS=Mus musculus GN=Alb PE=1 SV=3	TRUE	1.09903	CTR	KO	0.937752	48.5101	61525.8	50595.8	57386.6	33114.1	77952.4	73880.7	32446.1	32860.8	68422.2	93317.5	97583	0	0	0	0	0	1	0	0	0	1	1
122076	1	157.888	2	925.892	1849.77	99.4616	TVMDDFAQFLDTCCK		P07724	ALBU_MOUSE Serum albumin OS=Mus musculus GN=Alb PE=1 SV=3	TRUE	1.11614	CTR	KO	0.629395	32.9664	120741	130048	110842	75664.8	111869	109291	72640.9	108289	127458	184168	119886	0	0	0	0	0	0	0	0	0	0	1
14	1	66.8192	3	628.318	1881.93	100	RPCFSALTVDETYVPK		P07724	ALBU_MOUSE Serum albumin OS=Mus musculus GN=Alb PE=1 SV=3	TRUE	1.04195	CTR	KO	0.779206	20.9379	5.78015e+08	6.0939e+08	6.35545e+08	4.6009e+08	6.56569e+08	6.57156e+08	4.84725e+08	5.00371e+08	6.59306e+08	7.93586e+08	6.85054e+08	9	11	10	9	9	9	8	7	8	12	9
22	1	66.7978	2	941.972	1881.93	100	RPCFSALTVDETYVPK		P07724	ALBU_MOUSE Serum albumin OS=Mus musculus GN=Alb PE=1 SV=3	TRUE	1.07994	CTR	KO	0.654647	26.2697	892160932	8.87562e+08	8.55586e+08	474319955	9.59958e+08	9.28732e+08	6.75892e+08	6.5657e+08	9.59923e+08	1221213676	9.84652e+08	10	10	10	8	10	10	9	10	10	10	10
2059	1	66.7326	4	471.489	1881.93	100	RPCFSALTVDETYVPK		P07724	ALBU_MOUSE Serum albumin OS=Mus musculus GN=Alb PE=1 SV=3	TRUE	1.02018	CTR	KO	0.911293	27.4993	2.62136e+06	2.90867e+06	3.56039e+06	1.74739e+06	3.57695e+06	3.87958e+06	2.16693e+06	2.2297e+06	3.45541e+06	4.0031e+06	3.69781e+06	2	2	3	4	2	3	3	3	2	2	2
29336	1	86.7088	3	628.318	1881.93	99.9198	RPCFSALTVDETYVPK		P07724	ALBU_MOUSE Serum albumin OS=Mus musculus GN=Alb PE=1 SV=3	TRUE	1.24443	CTR	KO	0.567013	56.4432	298273	239210	246102	128853	307421	284091	171520	190233	307387	609408	281084	0	0	1	0	1	0	0	0	0	0	0
38294	1	95.45	3	628.317	1881.93	93.9856	RPCFSALTVDETYVPK		P07724	ALBU_MOUSE Serum albumin OS=Mus musculus GN=Alb PE=1 SV=3	TRUE	1.01361	KO	CTR	0.663602	53.1285	166565	172090	165577	106028	223617	184723	83994.6	77647.5	194688	291606	189495	0	0	0	0	0	0	0	0	0	0	0
364937	1	46.0121	3	628.317	1881.93	91.7402	RPCFSALTVDETYVPK		P07724	ALBU_MOUSE Serum albumin OS=Mus musculus GN=Alb PE=1 SV=3	TRUE	3.84754	KO	CTR	0.957505	106.9	2023.54	0	10540.9	32328.2	6311.5	14924	817.123	955.332	3198.13	1572.87	7779.13	0	0	0	1	0	0	0	0	0	0	0
18	1	47.5426	2	486.789	971.564	84.1184	QTALAELVK		P07724	ALBU_MOUSE Serum albumin OS=Mus musculus GN=Alb PE=1 SV=3	TRUE	1.05983	CTR	KO	0.547517	16.5406	130521626	1.40022e+08	1.49146e+08	1.15258e+08	1.43528e+08	1.51475e+08	1.18114e+08	1.26258e+08	1.51972e+08	1.77089e+08	1.59573e+08	0	0	0	1	0	0	0	0	0	0	0
21	1	67.778	3	634.638	1900.89	100	ENPTTFMGHYLHEVAR		P07724	ALBU_MOUSE Serum albumin OS=Mus musculus GN=Alb PE=1 SV=3	TRUE	1.05316	CTR	KO	0.800216	26.2141	8.86683e+08	9.59491e+08	9.32841e+08	6.3658e+08	1029960432	973024311	6.83212e+08	7.15118e+08	1014144226	1271643518	1071420601	16	16	14	12	15	15	15	14	16	17	15
99	1	67.8226	4	476.23	1900.89	94.5578	ENPTTFMGHYLHEVAR		P07724	ALBU_MOUSE Serum albumin OS=Mus musculus GN=Alb PE=1 SV=3	TRUE	1.00662	KO	CTR	0.908432	21.1015	2.1457e+08	2.21186e+08	1.9741e+08	1.39359e+08	2.04279e+08	2.12438e+08	1.5892e+08	1.48906e+08	2.118e+08	2.46775e+08	2.18113e+08	0	0	0	0	0	0	0	0	0	0	1
260	1	67.8437	2	951.452	1900.89	100	ENPTTFMGHYLHEVAR		P07724	ALBU_MOUSE Serum albumin OS=Mus musculus GN=Alb PE=1 SV=3	TRUE	1.04084	CTR	KO	0.81155	25.1716	3.03614e+08	2.90858e+08	2.48472e+08	1.53429e+08	2.83558e+08	2.78555e+08	2.07967e+08	1.96515e+08	2.88261e+08	3.60006e+08	2.99032e+08	13	13	11	8	12	11	11	10	12	14	11
24	1	89.166	3	846.715	2537.12	99.7594	DDNPSLPPFERPEAEAMCTSFK		P07724	ALBU_MOUSE Serum albumin OS=Mus musculus GN=Alb PE=1 SV=3	TRUE	1.11579	KO	CTR	0.413679	38.1724	6.28413e+08	670766010	7.0567e+08	4.35463e+08	7.09992e+08	7.34123e+08	3.7756e+08	3.49617e+08	6.47624e+08	8.86644e+08	6.39671e+08	6	8	6	7	8	6	6	7	7	7	6
97	1	89.166	2	1269.57	2537.12	100	DDNPSLPPFERPEAEAMCTSFK		P07724	ALBU_MOUSE Serum albumin OS=Mus musculus GN=Alb PE=1 SV=3	TRUE	1.10266	KO	CTR	0.617167	46.8767	4.21197e+08	4.52618e+08	4.54221e+08	1.76564e+08	489734796	4.95678e+08	2.19556e+08	1.91821e+08	4.31858e+08	6.23993e+08	4.14589e+08	7	8	9	7	8	7	8	8	7	8	8
5949	1	89.0345	4	635.287	2537.12	100	DDNPSLPPFERPEAEAMCTSFK		P07724	ALBU_MOUSE Serum albumin OS=Mus musculus GN=Alb PE=1 SV=3	TRUE	1.20015	KO	CTR	0.269372	32.8814	1.23254e+06	1.31605e+06	1.48313e+06	774605	1.3686e+06	1.38549e+06	823105	614204	1.32672e+06	1.44825e+06	1.03736e+06	2	3	3	3	2	2	2	1	2	2	2
25	1	127.658	2	1475.68	2949.34	100	CCAEANPPACYGTVLAEFQPLVEEPK		P07724	ALBU_MOUSE Serum albumin OS=Mus musculus GN=Alb PE=1 SV=3	TRUE	1.06396	CTR	KO	0.737733	26.0543	1270272585	1362100754	1279464056	8.3232e+08	1377914462	1326863705	9.65532e+08	9.78413e+08	1411732605	1761683201	1487143573	5	4	5	5	4	4	5	6	4	5	4
71	1	127.658	3	984.12	2949.34	100	CCAEANPPACYGTVLAEFQPLVEEPK		P07724	ALBU_MOUSE Serum albumin OS=Mus musculus GN=Alb PE=1 SV=3	TRUE	1.01736	CTR	KO	0.930993	18.2931	4.11116e+08	4.06879e+08	4.11941e+08	3.14965e+08	3.95209e+08	3.97904e+08	3.20588e+08	3.26483e+08	4.0283e+08	4.83929e+08	4.48344e+08	8	9	7	9	7	9	7	7	9	8	7
3077	1	144.364	2	1475.68	2949.34	86.6756	CCAEANPPACYGTVLAEFQPLVEEPK		P07724	ALBU_MOUSE Serum albumin OS=Mus musculus GN=Alb PE=1 SV=3	TRUE	1.07039	KO	CTR	0.461424	20.2878	1.18432e+07	1.36154e+07	1.68784e+07	1.57629e+07	1.49081e+07	1.54636e+07	1.03406e+07	11255614	1.4871e+07	1.64114e+07	1.59995e+07	0	0	1	0	0	0	0	0	0	0	0
3889	1	127.461	4	738.342	2949.34	100	CCAEANPPACYGTVLAEFQPLVEEPK		P07724	ALBU_MOUSE Serum albumin OS=Mus musculus GN=Alb PE=1 SV=3	TRUE	1.02139	CTR	KO	0.83277	16.2102	3.65769e+06	3.53798e+06	3.22113e+06	2.60455e+06	2.73637e+06	2.83638e+06	2.73408e+06	2.73581e+06	3.02833e+06	3.37587e+06	3.95244e+06	1	1	3	2	1	1	1	1	1	0	1
30	1	64.8913	3	632.634	1894.88	100	AETFTFHSDICTLPEK		P07724	ALBU_MOUSE Serum albumin OS=Mus musculus GN=Alb PE=1 SV=3	TRUE	1.15167	KO	CTR	0.380384	40.0735	1.93867e+08	2.19577e+08	2.5426e+08	1.39955e+08	2.50805e+08	2.68709e+08	119081170	1.11312e+08	2.22962e+08	2.94404e+08	2.12563e+08	6	7	7	8	7	8	7	7	7	6	7
109	1	64.8682	2	948.445	1894.88	100	AETFTFHSDICTLPEK		P07724	ALBU_MOUSE Serum albumin OS=Mus musculus GN=Alb PE=1 SV=3	TRUE	1.15404	KO	CTR	0.47624	46.8167	1.48779e+08	1.62066e+08	1.76068e+08	7.2812e+07	1.84141e+08	1.90991e+08	7.93557e+07	6.88391e+07	160907688	2.2318e+08	1.42776e+08	6	6	6	7	6	6	6	6	6	6	6
6646	1	70.2448	3	632.633	1894.88	99.3585	AETFTFHSDICTLPEK		P07724	ALBU_MOUSE Serum albumin OS=Mus musculus GN=Alb PE=1 SV=3	TRUE	1.11293	KO	CTR	0.466854	40.5021	7.15042e+06	8.03391e+06	8.3734e+06	4.78528e+06	8.77867e+06	9.38235e+06	4.40667e+06	4.02027e+06	7.97592e+06	1.08695e+07	7.54859e+06	0	0	0	1	0	0	0	0	0	0	0
17846	1	86.3025	3	632.633	1894.88	100	AETFTFHSDICTLPEK		P07724	ALBU_MOUSE Serum albumin OS=Mus musculus GN=Alb PE=1 SV=3	TRUE	1.14123	KO	CTR	0.454423	42.8391	905079	1.10181e+06	1.31477e+06	637254	1.27391e+06	1.40048e+06	561110	547656	1.08828e+06	1.52291e+06	1.12372e+06	4	3	9	1	3	3	0	0	4	6	3
22380	1	78.2599	3	948.445	2842.31	96.7699	AETFTFHSDICTLPEK		P07724	ALBU_MOUSE Serum albumin OS=Mus musculus GN=Alb PE=1 SV=3	TRUE	1.47407	CTR	KO	0.10421	35.2445	432618	663181	247096	288188	499935	534969	678265	895007	521845	800827	378930	0	2	0	0	0	0	0	0	0	0	0
27895	1	123.12	3	632.634	1894.88	99.2783	AETFTFHSDICTLPEK		P07724	ALBU_MOUSE Serum albumin OS=Mus musculus GN=Alb PE=1 SV=3	TRUE	1.23262	KO	CTR	0.281571	53.0918	558885	693680	710659	368315	707782	787583	248290	225187	626401	865734	621621	0	1	0	0	0	0	0	0	0	1	0
41551	1	157.548	3	632.634	1894.88	99.1179	AETFTFHSDICTLPEK		P07724	ALBU_MOUSE Serum albumin OS=Mus musculus GN=Alb PE=1 SV=3	TRUE	1.27625	KO	CTR	0.292155	53.9804	135791	176940	216508	88235.2	226514	213969	65747.4	63351.1	152990	239174	169533	0	0	1	0	1	1	0	0	0	1	0
42696	1	159.754	3	632.635	1894.88	99.3585	AETFTFHSDICTLPEK		P07724	ALBU_MOUSE Serum albumin OS=Mus musculus GN=Alb PE=1 SV=3	TRUE	1.26565	KO	CTR	0.288788	56.5404	148638	188233	230766	101604	234754	249892	67877.5	62519.1	182622	264090	182635	0	0	1	0	1	0	0	0	0	1	0
44227	1	154.293	3	632.634	1894.88	99.3585	AETFTFHSDICTLPEK		P07724	ALBU_MOUSE Serum albumin OS=Mus musculus GN=Alb PE=1 SV=3	TRUE	1.24009	KO	CTR	0.33786	56.7354	61545.9	72374.1	82762.3	34914.7	88177.6	100785	29493	21935.8	73033.3	103641	67950.2	0	0	2	0	0	0	0	0	0	0	0
44670	1	151.258	3	632.634	1894.88	99.599	AETFTFHSDICTLPEK		P07724	ALBU_MOUSE Serum albumin OS=Mus musculus GN=Alb PE=1 SV=3	TRUE	1.26359	KO	CTR	0.275297	57.7501	166726	224532	227257	112850	246290	270384	76672.4	60900.5	198068	288582	198855	0	0	0	0	1	0	0	0	0	0	0
45074	1	147.761	3	632.635	1894.88	99.2783	AETFTFHSDICTLPEK		P07724	ALBU_MOUSE Serum albumin OS=Mus musculus GN=Alb PE=1 SV=3	TRUE	1.2326	KO	CTR	0.35607	55.4718	181392	271436	305600	122035	298099	319607	113440	68091.6	235441	348969	246938	0	1	0	0	0	1	0	0	0	0	1
46841	1	162.178	3	632.635	1894.88	99.8396	AETFTFHSDICTLPEK		P07724	ALBU_MOUSE Serum albumin OS=Mus musculus GN=Alb PE=1 SV=3	TRUE	1.25032	KO	CTR	0.292614	52.0555	178442	258121	281546	130227	270274	288079	98401.5	76478.9	216729	307476	238470	0	1	6	0	3	1	0	0	1	1	2
63321	1	179.255	3	632.635	1894.88	100	AETFTFHSDICTLPEK		P07724	ALBU_MOUSE Serum albumin OS=Mus musculus GN=Alb PE=1 SV=3	TRUE	1.18874	KO	CTR	0.469127	55.5955	321900	438746	462716	164512	522758	566312	156498	141126	428339	588134	422299	2	9	8	2	10	8	0	0	3	7	8
71409	1	167.733	3	632.635	1894.88	99.8396	AETFTFHSDICTLPEK		P07724	ALBU_MOUSE Serum albumin OS=Mus musculus GN=Alb PE=1 SV=3	TRUE	1.19468	KO	CTR	0.486023	52.661	126794	173108	192151	62276.9	210853	210817	66639.6	57596.4	160818	223710	172033	0	0	0	0	3	2	0	0	0	1	0
151234	1	169.813	3	632.635	1894.88	99.3585	AETFTFHSDICTLPEK		P07724	ALBU_MOUSE Serum albumin OS=Mus musculus GN=Alb PE=1 SV=3	TRUE	1.19962	KO	CTR	0.670336	65.6516	16102.9	35678	41993	7474.54	51515.5	45563.5	10812.4	9528.39	30326.7	53148.9	33954.5	0	0	1	0	0	0	0	0	0	0	0
297563	1	170.74	3	632.635	1894.88	99.7594	AETFTFHSDICTLPEK		P07724	ALBU_MOUSE Serum albumin OS=Mus musculus GN=Alb PE=1 SV=3	TRUE	1.26686	KO	CTR	0.450012	76.964	9865.03	19429.9	22588.7	4052.97	23466.5	24884.9	3466.01	3279.33	15505.5	28169.1	18179.9	0	0	1	0	0	0	0	0	0	0	0
86	1	67.0468	2	650.356	1298.7	99.8654	HPDYSVSLLLR		P07724	ALBU_MOUSE Serum albumin OS=Mus musculus GN=Alb PE=1 SV=3	TRUE	1.16331	KO	CTR	0.360673	38.6446	6.91602e+07	7.31316e+07	111340640	6.25874e+07	9.86101e+07	1.0668e+08	4.933e+07	4.46913e+07	8.66231e+07	1.15186e+08	7.77503e+07	5	5	6	3	5	6	6	4	5	6	6
631	1	67.0241	3	433.907	1298.7	100	HPDYSVSLLLR		P07724	ALBU_MOUSE Serum albumin OS=Mus musculus GN=Alb PE=1 SV=3	TRUE	1.25324	KO	CTR	0.223171	34.392	7.15691e+06	5.94764e+06	1.10517e+07	5.78595e+06	8.2168e+06	1.00468e+07	4.67839e+06	3.91493e+06	7.29337e+06	9.46899e+06	6.69851e+06	4	4	5	4	5	5	4	3	4	4	4
152	1	28.1002	3	583.893	1748.66	100	ECCHGDLLECADDR		P07724	ALBU_MOUSE Serum albumin OS=Mus musculus GN=Alb PE=1 SV=3	TRUE	1.4712	KO	CTR	0.12082	51.5688	2.59202e+07	3.12225e+07	4.77416e+07	2.08264e+07	3.94176e+07	4.49938e+07	1.2299e+07	1.13474e+07	2.78051e+07	4.0855e+07	2.6713e+07	3	4	4	4	4	4	3	3	4	4	3
287	1	28.1002	2	875.335	1748.66	100	ECCHGDLLECADDR		P07724	ALBU_MOUSE Serum albumin OS=Mus musculus GN=Alb PE=1 SV=3	TRUE	1.44003	KO	CTR	0.218565	57.8529	2.52934e+07	3.1001e+07	4.21354e+07	1.23769e+07	3.77739e+07	4.24013e+07	1.13253e+07	9.04912e+06	2.55191e+07	4.08975e+07	2.37288e+07	2	3	4	3	3	3	2	2	2	2	2
25607	1	30.2957	3	583.892	1748.65	99.9198	ECCHGDLLECADDR		P07724	ALBU_MOUSE Serum albumin OS=Mus musculus GN=Alb PE=1 SV=3	TRUE	1.83369	KO	CTR	0.0760094	83.4341	150437	159489	312755	134864	244255	311971	24124.1	27128.6	161288	262048	122465	1	1	2	0	2	1	0	0	0	3	0
270	1	20.9435	2	716.316	1430.62	100	YMCENQATISSK		P07724	ALBU_MOUSE Serum albumin OS=Mus musculus GN=Alb PE=1 SV=3	TRUE	1.10765	CTR	KO	0.532868	26.7585	1.85054e+07	1.83526e+07	1.59546e+07	1.30007e+07	1.94979e+07	2.08616e+07	1.44006e+07	1.49095e+07	1.9982e+07	2.71506e+07	2.15592e+07	11	13	11	14	11	10	10	11	13	11	11
13617	1	26.7999	2	716.316	1430.62	100	YMCENQATISSK		P07724	ALBU_MOUSE Serum albumin OS=Mus musculus GN=Alb PE=1 SV=3	TRUE	1.29124	CTR	KO	0.243478	40.5626	658024	557567	332986	145957	535714	528900	495072	480280	601467	856403	535706	4	3	1	1	3	3	4	3	3	6	1
25261	1	20.9688	3	477.879	1430.62	99.4387	YMCENQATISSK		P07724	ALBU_MOUSE Serum albumin OS=Mus musculus GN=Alb PE=1 SV=3	TRUE	1.05071	CTR	KO	0.876521	34.4112	28409.5	24593.5	17445.5	15334.1	24877.3	22463.8	17406.4	16111.2	27419.9	35339.1	20285.5	0	1	0	0	0	0	1	1	0	1	1
39079	1	31.976	2	716.315	1430.62	100	YMCENQATISSK		P07724	ALBU_MOUSE Serum albumin OS=Mus musculus GN=Alb PE=1 SV=3	TRUE	1.46536	CTR	KO	0.219772	59.5581	115132	102311	38836.8	11094.1	90588.8	145536	128157	89934.6	106305	203803	86638.3	2	0	0	0	0	1	1	0	0	0	0
481	1	127.747	3	493.957	1478.85	100	GLVLIAFSQYLQK		P07724	ALBU_MOUSE Serum albumin OS=Mus musculus GN=Alb PE=1 SV=3	TRUE	1.12471	KO	CTR	0.246249	16.925	1.78098e+07	1.53569e+07	2.41341e+07	1.79353e+07	1.60796e+07	1.88774e+07	1.54155e+07	1.38761e+07	1.61968e+07	2.06737e+07	1.54832e+07	14	13	13	9	14	12	12	11	13	15	11
13957	1	133.408	3	493.958	1478.85	100	GLVLIAFSQYLQK		P07724	ALBU_MOUSE Serum albumin OS=Mus musculus GN=Alb PE=1 SV=3	TRUE	1.04117	CTR	KO	0.696462	35.7253	900673	761265	671687	214434	648342	677912	684882	497524	700998	932456	545646	4	4	4	0	2	2	1	1	2	4	2
28867	1	139.99	3	493.958	1478.85	100	GLVLIAFSQYLQK		P07724	ALBU_MOUSE Serum albumin OS=Mus musculus GN=Alb PE=1 SV=3	TRUE	1.10041	CTR	KO	0.661182	42.7221	157092	123286	117676	26229.6	87735	106252	108288	59361.9	120917	189256	89135.6	0	0	0	0	0	0	0	0	0	1	0
31510	1	141.275	3	493.958	1478.85	100	GLVLIAFSQYLQK		P07724	ALBU_MOUSE Serum albumin OS=Mus musculus GN=Alb PE=1 SV=3	TRUE	1.15416	CTR	KO	0.53285	49.1134	211867	178740	121984	26342.5	114421	122755	139209	86407	151516	258345	110987	1	0	0	0	0	0	0	0	0	0	0
37323	1	145.656	3	493.958	1478.85	100	GLVLIAFSQYLQK		P07724	ALBU_MOUSE Serum albumin OS=Mus musculus GN=Alb PE=1 SV=3	TRUE	1.10325	CTR	KO	0.548356	54.2095	102666	73095.1	57649.5	4708.9	53786.6	61103.1	75321.9	34740.1	64883.8	103777	45824.4	1	1	0	0	0	0	0	0	0	0	0
37487	1	147.355	3	493.958	1478.85	100	GLVLIAFSQYLQK		P07724	ALBU_MOUSE Serum albumin OS=Mus musculus GN=Alb PE=1 SV=3	TRUE	1.11749	CTR	KO	0.599883	44.9918	216886	180450	139550	29086.4	129342	148970	182371	82286.9	170487	237931	113158	1	0	0	0	1	1	0	0	1	1	0
37764	1	150.851	3	493.958	1478.85	100	GLVLIAFSQYLQK		P07724	ALBU_MOUSE Serum albumin OS=Mus musculus GN=Alb PE=1 SV=3	TRUE	1.14673	CTR	KO	0.576482	47.6991	159548	152329	98955.1	19019.5	102131	101130	129430	58782.2	134564	198012	84219.3	0	0	0	0	0	0	0	0	0	0	0
39436	1	156.525	3	493.958	1478.85	100	GLVLIAFSQYLQK		P07724	ALBU_MOUSE Serum albumin OS=Mus musculus GN=Alb PE=1 SV=3	TRUE	1.10924	CTR	KO	0.592316	42.5733	219898	180450	162252	32044.7	149072	144975	150136	103814	179797	265337	122394	1	1	0	0	0	0	0	0	1	1	0
41998	1	161.385	3	493.958	1478.85	100	GLVLIAFSQYLQK		P07724	ALBU_MOUSE Serum albumin OS=Mus musculus GN=Alb PE=1 SV=3	TRUE	1.13599	CTR	KO	0.535793	38.8336	157816	139117	148196	28251.6	128581	126383	125713	86800.7	158893	206992	111098	2	2	3	0	1	1	0	0	2	3	0
43822	1	159.448	3	493.958	1478.85	100	GLVLIAFSQYLQK		P07724	ALBU_MOUSE Serum albumin OS=Mus musculus GN=Alb PE=1 SV=3	TRUE	1.08694	CTR	KO	0.617224	40.6436	130018	108332	122676	19724.5	103135	104060	105738	64154.9	120848	158866	82943.6	0	0	0	0	0	0	0	0	0	0	0
[truncated: 4,803 more rows]

## Sheet: S2_Prothrombin
Activation peptide fragment 1
Activation peptide fragment 2
Thrombin light chain
Thrombin heavy chain
[truncated: 43 more rows]

## Sheet: S2_ProthrombinANOVA
Ratio Epac1KO/wt	Mouse no.	Epac status	Protein fragment	Unique peptide no.	EpacStat*Fragment
[truncated: 437 more rows]

[truncated: 31 more sheets: S2_Coagulation factor IX, S2_CoagIXANOVA, S2_Coagulation factor V, S2_CoagVANOVA, S2_Coagulation factor X, S2_CoagXANOVA, S2Coagulation factor XIII A cha, S2_CoagXIIIA-ANOVA, S2Coagulation factor XIII B cha, S2_CoagXIIIB-ANOVA, S2_Coagulation factor XII, S2_CoagXII-ANOVA, S2_Fibrinogen beta chain , S2_FibrinBeta-ANOVA, S2_Fibrinogen gamma chain, S2_FibrinGamma-ANOVA, S2_Fibronectin, S2_Fibronectin-ANOVA, S2_Plasminogen, S2_Plasminogen-ANOVA …]
